# Supplementary material for: Multi-omics identification of a polyamine metabolism related signature for hepatocellular carcinoma and revealing tumor microenvironment characteristics
Source: Front Immunol. 2025 Apr 22;16:1570378. doi: 10.3389/fimmu.2025.1570378 (PMC12052762; doi:10.3389/fimmu.2025.1570378)
Supplement: Supplementary file 2 [file Table1.xlsx]

## Sheet: Table S1
Table S1. The clinical characteristics of patients in the TCGA cohort.
Samples	Age	Gender	T.Stage	Stage	Grade	HBV	HCV	NFALD	Vascular Invasion	OS	OS.time	DSS	DSS.time	DFI	DFI.time	PFI	PFI.time
TCGA-DD-AAVP	48	male	T1	Stage I	G1	Yes	No	No	No	0	2752	0	2752	1	903	1	903
TCGA-DD-A4NP	32	male	T1	Stage I	G3	No	No	No	No	0	3308	0	3308	1	1286	1	1286
TCGA-BC-4073	73	male	T3	Stage IIIA	G3	No	No	No	Macro	0	849	0	849	NA	NA	0	849
TCGA-MI-A75E	61	male	T4	Stage IIIC	G2	No	Yes	No	Micro	0	507	0	507	0	507	0	507
TCGA-G3-A7M8	31	male	T1	Stage I	G1	No	No	No	No	0	430	0	430	NA	NA	0	430
TCGA-DD-A11C	69	male	T1	Stage I	G3	NA	NA	NA	No	0	662	0	662	NA	NA	0	662
TCGA-CC-A9FW	68	male	T3	Stage IIIA	G2	No	No	No	NA	0	248	0	248	1	153	1	153
TCGA-CC-A3MC	54	male	T3	Stage IIIA	G2	No	No	No	NA	0	363	0	363	1	297	1	297
TCGA-DD-A114	42	male	T2	Stage II	NA	NA	NA	NA	NA	1	1149	0	1149	0	1149	0	1149
TCGA-WX-AA46	61	male	T2	Stage II	G1	No	No	No	Macro	0	756	0	756	0	756	0	756
TCGA-DD-AAW2	69	male	T1	Stage I	G2	No	No	Yes	No	0	1855	0	1855	1	391	1	391
TCGA-DD-AAD2	66	male	T1	Stage I	G2	Yes	No	No	Micro	0	658	0	658	0	658	0	658
TCGA-5C-A9VG	58	male	T2	Stage II	G2	No	No	No	Micro	0	328	0	328	0	328	0	328
TCGA-BC-A3KF	66	female	T1	Stage I	G2	No	No	No	No	0	8	0	8	0	8	0	8
TCGA-G3-A25X	73	male	T2	Stage II	G3	Yes	No	No	No	0	1779	0	1779	0	1779	0	1779
TCGA-RG-A7D4	69	male	T2	Stage II	G2	No	Yes	No	NA	0	1098	0	1098	0	1098	0	1098
TCGA-G3-AAV4	83	female	T1	Stage I	NA	NA	NA	NA	NA	1	27	0	27	0	27	0	27
TCGA-DD-AAD0	73	female	T1	Stage I	G2	Yes	No	No	No	0	137	0	137	1	47	1	47
TCGA-DD-AACN	32	male	T1	Stage I	G3	Yes	No	No	No	0	1302	0	1302	1	357	1	357
TCGA-BC-A10R	66	female	T3	NA	G2	No	No	No	Micro	1	308	1	308	1	199	1	199
TCGA-DD-A39X	78	female	T1	Stage I	G2	No	No	No	No	1	1694	1	1694	1	1032	1	1032
TCGA-DD-AAD3	43	male	T1	Stage I	G2	Yes	No	No	No	0	1295	0	1295	0	1295	0	1295
TCGA-2Y-A9GZ	82	female	T2	Stage II	G2	No	No	No	NA	1	848	1	848	1	719	1	719
TCGA-DD-A11D	57	female	T1	Stage I	G2	No	No	Yes	No	1	1560	1	1560	1	498	1	498
TCGA-DD-AACQ	50	male	T2	Stage II	G3	Yes	No	No	No	1	429	1	432	1	105	1	105
TCGA-DD-A1ED	68	male	T1	Stage I	G1	No	No	No	No	0	2301	0	2301	0	2301	0	2301
TCGA-UB-A7MA	62	female	T2b	Stage II	G2	No	No	No	Micro	0	848	0	848	NA	NA	1	221
TCGA-DD-A4NF	72	male	T1	Stage I	G2	No	Yes	No	No	0	942	0	942	1	656	1	656
TCGA-DD-AAW0	54	male	T1	Stage I	G2	Yes	No	No	No	0	2015	0	2015	0	2015	0	2015
TCGA-G3-A7M9	70	male	T3b	Stage IIIB	NA	NA	NA	NA	NA	1	56	NA	56	0	56	0	56
TCGA-DD-AAVW	35	male	T1	Stage I	G2	Yes	No	No	No	0	2317	0	2317	0	2317	0	2317
TCGA-DD-AAVZ	38	male	T1	Stage I	G2	Yes	No	No	No	0	1900	0	1900	0	1900	0	1900
TCGA-BD-A2L6	69	male	T2	NA	G2	No	No	No	Micro	0	1363	0	1363	1	415	1	415
TCGA-G3-A5SI	44	male	T2	Stage II	G2	No	Yes	No	No	1	447	1	768	1	348	1	348
TCGA-DD-AAVU	46	male	T2	Stage II	G2	Yes	No	No	Micro	0	2202	0	2202	1	1630	1	1630
TCGA-G3-AAV2	50	male	T1	Stage I	G1	No	Yes	No	No	0	372	0	372	0	372	0	372
TCGA-FV-A3R2	75	male	T1	Stage I	NA	NA	NA	NA	NA	1	194	0	194	0	194	0	194
TCGA-2Y-A9H7	81	female	T1	Stage I	G2	No	No	No	No	0	1168	0	1168	1	1117	1	1117
TCGA-EP-A2KB	46	female	T1	Stage I	G2	No	Yes	No	No	1	334	1	596	1	161	1	161
TCGA-CC-A8HU	39	female	T3	Stage IIIA	G3	No	No	No	NA	1	0	1	344	1	301	1	301
TCGA-DD-A4NB	25	male	T1	Stage I	G2	No	No	No	No	0	989	0	989	1	912	1	912
TCGA-PD-A5DF	58	female	T4	Stage IIIB	NA	NA	NA	NA	NA	1	639	1	639	NA	NA	1	639
TCGA-CC-5261	44	male	T2	Stage II	NA	NA	NA	NA	NA	1	12	0	97	NA	NA	0	97
TCGA-DD-A11B	73	male	T1	Stage I	NA	NA	NA	NA	NA	1	14	0	14	NA	NA	0	14
TCGA-GJ-A6C0	75	female	T2	Stage II	NA	NA	NA	NA	NA	1	31	NA	31	NA	NA	0	31
TCGA-CC-5262	67	male	T4	Stage IIIC	NA	NA	NA	NA	NA	1	0	0	103	NA	NA	0	103
TCGA-DD-AADW	48	male	T1	Stage I	G3	Yes	No	No	No	0	587	0	587	1	386	1	386
TCGA-DD-A1EF	57	female	T1	Stage I	NA	NA	NA	NA	NA	1	394	1	394	NA	NA	1	394
TCGA-XR-A8TG	58	male	T1	Stage I	G2	No	Yes	No	No	0	898	0	898	1	350	1	350
TCGA-DD-AADJ	70	female	T1	Stage I	G3	NA	NA	NA	No	0	1066	0	1066	0	1066	0	1066
TCGA-XR-A8TF	74	male	T1	Stage I	G1	Yes	No	No	No	1	693	0	693	1	231	1	231
TCGA-K7-AAU7	61	male	T2a	Stage II	G2	No	Yes	No	Micro	0	359	0	359	NA	NA	1	58
TCGA-DD-AAD1	51	female	T1	Stage I	G4	Yes	Yes	No	No	0	564	0	564	NA	NA	1	127
TCGA-ED-A7XO	29	male	T3a	Stage IIIA	G2	No	No	No	Micro	0	427	0	427	1	262	1	262
TCGA-DD-AACH	69	male	T2	Stage II	G3	Yes	No	No	Micro	1	195	0	195	1	83	1	83
TCGA-ZP-A9CZ	72	male	T1	NA	G1	Yes	No	No	No	0	706	0	706	0	706	0	706
TCGA-CC-A7IE	57	male	T3	Stage IIIA	G2	No	No	No	NA	1	0	1	217	0	217	1	169
TCGA-MI-A75G	63	male	T2	Stage II	G2	No	Yes	No	No	0	698	0	698	0	698	0	698
TCGA-BC-A10U	69	male	T2	NA	G2	No	No	No	NA	1	837	1	837	NA	NA	1	586
TCGA-G3-A25Y	52	female	T1	Stage I	G3	Yes	No	No	No	1	452	1	452	1	355	1	355
TCGA-CC-A5UE	48	male	T4	Stage IIIB	G2	No	No	No	NA	1	0	1	272	1	175	1	175
TCGA-DD-A73D	68	female	T2	Stage II	G1	No	Yes	No	Micro	0	693	0	693	1	592	1	592
TCGA-G3-A5SK	58	male	T1	Stage I	G1	No	Yes	No	NA	0	744	0	744	1	483	1	483
TCGA-DD-AAD8	73	female	T1	Stage I	G2	Yes	Yes	No	No	0	1219	0	1219	0	1219	0	1219
TCGA-MR-A520	58	male	T1	Stage I	G1	No	No	No	NA	0	229	0	229	NA	NA	0	229
TCGA-G3-A7M6	60	female	T1	Stage I	G3	No	Yes	No	No	0	632	0	632	1	293	1	293
TCGA-RC-A7SB	53	male	T2	Stage II	G2	Yes	No	No	No	0	588	0	588	0	588	0	588
TCGA-DD-A1EL	23	male	T2	Stage II	NA	NA	NA	NA	NA	1	415	1	415	NA	NA	1	415
TCGA-5R-AA1C	57	male	T2	Stage II	G2	No	No	No	Micro	0	520	0	520	0	520	0	520
TCGA-ED-A8O5	59	female	T3a	Stage IIIA	G3	No	No	No	Micro	0	406	0	406	0	406	0	406
TCGA-CC-A3MB	36	male	T3	Stage IIIA	G1	No	No	No	NA	1	3	1	315	0	315	1	260
TCGA-G3-A5SJ	59	male	T1	Stage I	G2	No	Yes	No	No	0	698	0	698	1	308	1	308
TCGA-HP-A5MZ	78	male	T1	Stage I	NA	NA	NA	NA	NA	1	91	0	91	0	91	0	91
TCGA-RC-A6M4	74	female	T3	Stage IIIA	G2	No	No	No	No	0	22	0	22	NA	NA	0	22
TCGA-G3-A25Z	58	male	T1	Stage I	G2	Yes	No	No	No	0	655	0	655	0	655	0	655
TCGA-K7-A5RF	64	male	T1	Stage I	G1	No	Yes	No	NA	0	631	0	631	1	205	1	205
TCGA-2Y-A9GT	51	male	T1	Stage I	G2	Yes	Yes	No	No	1	1624	1	1624	1	1083	1	1083
TCGA-DD-AAW1	55	male	T3	Stage IIIA	G2	No	No	No	Micro	0	1989	0	1989	0	1989	0	1989
TCGA-RC-A7SH	42	male	T2	Stage II	G3	Yes	No	No	Micro	0	468	0	468	1	91	1	91
TCGA-DD-AADN	59	male	T1	Stage I	G4	Yes	No	No	Micro	0	898	0	898	0	898	0	898
TCGA-ED-A66Y	51	female	T3a	Stage IIIA	NA	NA	NA	NA	NA	1	7	0	296	0	296	0	296
TCGA-DD-AACO	40	male	T1	Stage I	G3	Yes	No	No	No	0	1876	0	1876	1	479	1	479
TCGA-DD-AAEI	72	male	T1	Stage I	G2	Yes	No	No	No	0	1531	0	1531	1	491	1	491
TCGA-ZP-A9CY	66	female	T1	NA	G1	No	No	Yes	No	0	782	0	782	0	782	0	782
TCGA-2Y-A9H8	85	female	T1	NA	G2	No	No	No	NA	1	633	1	633	1	398	1	398
TCGA-DD-A3A2	76	female	T1	Stage I	NA	NA	NA	NA	NA	1	2131	0	2131	0	2131	0	2131
TCGA-CC-A5UD	45	male	T3	Stage IIIA	G2	No	No	No	NA	1	0	1	304	1	182	1	182
TCGA-ZP-A9D0	67	female	T1	NA	G1	No	No	Yes	No	0	1091	0	1091	0	1091	0	1091
TCGA-BC-A10W	50	male	T4	NA	NA	NA	NA	NA	NA	1	91	1	91	NA	NA	1	91
TCGA-WX-AA47	33	female	T3a	Stage IIIA	G2	No	No	No	Macro	1	556	1	556	1	103	1	103
TCGA-G3-A3CK	61	male	T1	Stage I	G2	Yes	No	No	No	0	585	0	585	0	585	0	585
TCGA-G3-A3CH	53	male	T3a	Stage IIIA	G2	Yes	No	No	No	0	780	0	780	1	116	1	116
TCGA-DD-A1EI	46	male	T1	Stage I	G2	Yes	No	No	No	0	183	0	183	0	183	0	183
TCGA-DD-AAE1	52	male	T1	Stage I	G3	Yes	No	No	No	0	552	0	552	0	552	0	552
TCGA-DD-AAEE	55	male	T1	Stage I	G4	Yes	No	No	No	0	810	0	810	1	224	1	224
TCGA-DD-AAE3	50	male	T1	Stage I	G2	Yes	No	No	No	0	566	0	566	0	566	0	566
TCGA-G3-A7M7	65	male	T1	Stage I	G1	No	No	No	No	0	361	0	361	0	361	0	361
TCGA-DD-AACL	66	female	T1	Stage I	NA	NA	NA	NA	NA	1	58	NA	107	0	107	0	107
TCGA-BC-A10X	52	female	T3a	Stage IIIA	NA	NA	NA	NA	NA	1	770	0	770	0	770	0	770
TCGA-FV-A3R3	38	female	T1	Stage I	NA	NA	NA	NA	NA	1	4	0	366	0	366	0	366
TCGA-2Y-A9GW	64	male	T1	Stage I	G2	No	No	No	NA	1	1271	1	1271	1	1229	1	1229
TCGA-DD-AACT	69	female	T1	Stage I	G2	Yes	No	No	No	0	1562	0	1562	0	1562	0	1562
TCGA-ZS-A9CG	55	male	T2	Stage II	G2	NA	NA	NA	Micro	0	341	0	341	0	341	0	341
TCGA-DD-A4NH	65	female	T3b	Stage IIIB	G3	No	No	No	Macro	0	917	0	917	1	161	1	161
TCGA-DD-AADK	68	female	T2	Stage II	G3	Yes	No	No	Micro	0	1049	0	1049	0	1049	0	1049
TCGA-DD-AADC	53	male	T1	Stage I	G3	Yes	No	No	Macro	1	425	1	425	1	101	1	101
TCGA-DD-AAD6	66	male	T3a	Stage IIIA	G3	Yes	No	No	No	0	672	0	672	1	50	1	50
TCGA-DD-AACD	48	male	T1	Stage I	G4	Yes	No	No	Micro	1	381	1	381	1	151	1	151
TCGA-NI-A8LF	74	male	T1	Stage I	G3	No	No	No	No	0	799	0	799	0	799	0	799
TCGA-ZP-A9D4	64	female	T1	NA	G1	No	No	No	No	0	395	0	395	0	395	0	395
TCGA-DD-AAE7	72	male	T1	Stage I	G2	Yes	No	No	No	0	644	0	644	0	644	0	644
TCGA-DD-A39Z	43	female	T2	Stage II	NA	NA	NA	NA	NA	1	601	0	601	0	601	0	601
TCGA-DD-AACX	66	male	T2	Stage II	G3	Yes	No	No	No	0	170	0	170	1	42	1	42
TCGA-EP-A2KA	52	female	T3a	Stage IIIA	G3	No	No	No	NA	1	357	1	627	1	293	1	293
TCGA-ZP-A9D1	56	female	T1	NA	G2	No	No	Yes	No	0	21	0	21	0	21	0	21
TCGA-DD-A3A9	64	female	T4	Stage IVB	G2	No	No	No	No	1	931	1	931	NA	NA	1	289
TCGA-DD-A115	53	male	T3	Stage IIIA	G2	No	No	No	No	1	2542	1	2542	1	469	1	469
TCGA-GJ-A9DB	68	male	T1	Stage I	NA	NA	NA	NA	NA	1	67	NA	67	0	67	0	67
TCGA-DD-AADS	63	male	T1	Stage I	G2	No	Yes	No	No	0	474	0	474	0	474	0	474
TCGA-ED-A7PX	48	female	T2	Stage II	G3	No	No	No	Micro	0	6	0	6	0	6	0	6
TCGA-DD-A73G	73	female	T1	Stage I	G3	No	No	No	No	0	3478	0	3478	0	3478	0	3478
TCGA-5R-AAAM	65	female	T2	Stage II	NA	NA	NA	NA	NA	1	46	0	46	0	46	0	46
TCGA-DD-AADQ	59	male	T2	Stage II	G3	Yes	No	No	No	0	436	0	436	0	436	0	436
TCGA-DD-A39W	29	female	T3	Stage III	NA	NA	NA	NA	NA	1	827	NA	827	0	827	0	827
TCGA-WQ-A9G7	71	female	T3a	NA	G3	No	No	No	No	0	30	0	30	0	30	0	30
TCGA-2Y-A9H0	49	male	T3	Stage IIIA	G1	Yes	Yes	No	NA	0	3675	0	3675	0	3675	0	3675
TCGA-DD-AAC8	72	male	T1	Stage I	NA	NA	NA	NA	NA	1	16	0	16	0	16	0	16
TCGA-KR-A7K8	57	male	T1	Stage I	G1	No	No	No	No	0	906	0	906	0	906	0	906
TCGA-BC-A216	62	female	T3	Stage IIIA	G2	No	No	No	No	0	1351	0	1351	0	1351	0	1351
TCGA-DD-AADV	50	male	T1	Stage I	G3	Yes	No	No	No	0	574	0	574	0	574	0	574
TCGA-DD-AAE9	69	male	T1	Stage I	G3	Yes	No	No	No	0	722	0	722	0	722	0	722
TCGA-XR-A8TC	43	female	T1	Stage I	G2	Yes	No	No	No	0	1339	0	1339	0	1339	0	1339
TCGA-G3-AAV5	67	male	T2	Stage II	G2	No	No	No	Macro	0	354	0	354	1	117	1	117
TCGA-K7-A5RG	66	male	T1	Stage I	G1	No	Yes	No	No	0	519	0	519	0	519	0	519
TCGA-DD-A3A3	45	male	T1	Stage I	NA	NA	NA	NA	NA	1	535	NA	535	0	535	0	535
TCGA-2Y-A9H5	59	female	T1	Stage I	G3	No	Yes	No	No	1	555	1	555	1	258	1	258
TCGA-DD-A4NI	67	male	T2	Stage II	G2	No	No	Yes	No	0	816	0	816	0	816	0	816
TCGA-DD-A1EC	20	female	T1	Stage I	G3	NA	NA	NA	No	0	602	0	602	1	299	1	299
TCGA-DD-A1EJ	71	female	T1	Stage IIIC	G2	No	No	No	No	1	887	1	1005	1	263	1	263
TCGA-DD-AAED	51	male	T1	Stage I	G3	Yes	No	No	No	0	763	0	763	1	198	1	198
TCGA-DD-A4NR	85	female	T1	Stage I	NA	NA	NA	NA	NA	1	9	0	9	0	9	0	9
TCGA-CC-A7IG	47	male	T2	Stage II	G2	No	No	No	NA	1	0	1	299	1	195	1	195
TCGA-WX-AA44	64	female	T1	Stage I	G3	No	No	Yes	No	0	615	0	615	NA	NA	1	246
TCGA-DD-A73B	72	female	T1	Stage I	G2	No	No	No	No	1	283	1	283	1	240	1	240
TCGA-MI-A75I	61	male	T2	NA	G1	No	Yes	No	NA	0	630	0	630	1	265	1	265
TCGA-ED-A459	47	male	T2	Stage II	G2	NA	NA	NA	Micro	0	910	0	910	0	910	0	910
TCGA-DD-AAE2	51	male	T1	Stage I	G3	Yes	No	No	No	0	638	0	638	0	638	0	638
TCGA-DD-AAW3	69	male	T1	Stage I	G2	No	No	No	No	0	1633	0	1633	0	1633	0	1633
TCGA-BW-A5NP	26	female	T2	Stage IV	G3	Yes	No	No	Micro	0	0	0	0	NA	NA	1	102
TCGA-DD-AA3A	81	female	T1	Stage I	NA	NA	NA	NA	NA	1	410	0	410	0	410	0	410
TCGA-XR-A8TD	49	female	T3	Stage IIIB	G3	No	No	No	No	0	1030	0	1030	0	1030	0	1030
TCGA-BC-A10S	81	male	T3	NA	G1	No	No	No	Micro	1	1423	1	1423	1	1130	1	1130
TCGA-T1-A6J8	68	male	T1	NA	G2	No	No	No	No	0	23	0	23	NA	NA	0	23
TCGA-KR-A7K0	65	male	T1	Stage I	NA	NA	NA	NA	NA	1	65	0	65	0	65	0	65
TCGA-CC-A8HV	51	female	T2	Stage II	G2	No	No	No	NA	1	0	1	279	1	149	1	149
TCGA-DD-A4NK	80	female	T3	Stage IIIA	G2	No	No	No	No	1	1210	1	1210	1	89	1	89
TCGA-FV-A4ZP	78	male	T3	Stage IIIA	NA	NA	NA	NA	NA	1	1836	0	2486	NA	NA	0	2486
TCGA-BC-4072	74	female	T3	Stage IIIA	G3	No	No	No	Macro	1	1490	1	1490	NA	NA	1	475
TCGA-G3-AAV7	38	male	T2	Stage II	G2	Yes	No	No	Micro	0	361	0	361	0	361	0	361
TCGA-CC-A9FU	52	female	T3a	Stage IIIA	G2	Yes	No	No	NA	0	0	0	0	0	0	0	0
TCGA-DD-AAE0	45	female	T3a	Stage IIIA	G4	Yes	No	No	No	0	555	0	555	0	555	0	555
TCGA-DD-AADB	51	male	T1	Stage I	G4	Yes	No	No	No	0	1242	0	1242	0	1242	0	1242
TCGA-5C-A9VH	70	male	T1	Stage I	G2	No	No	No	No	0	322	0	322	0	322	0	322
TCGA-CC-A3MA	61	male	T3	Stage IIIA	G2	No	No	No	NA	1	2	1	303	1	261	1	261
TCGA-DD-A3A7	67	male	T3b	Stage IIIB	G3	No	No	No	Micro	1	419	1	419	1	144	1	144
TCGA-CC-5264	71	male	T3	Stage IIIA	NA	NA	NA	NA	NA	1	0	0	102	NA	NA	0	102
TCGA-DD-AADM	58	male	T2	Stage II	NA	NA	NA	NA	NA	1	12	0	12	0	12	0	12
TCGA-DD-AAD5	54	male	T1	Stage I	G3	Yes	No	No	No	0	1345	0	1345	1	130	1	130
TCGA-DD-AACF	68	male	T1	Stage I	G3	No	Yes	No	No	1	365	1	365	1	119	1	119
TCGA-WJ-A86L	68	female	T1	Stage I	G2	No	No	No	No	0	345	0	345	0	345	0	345
TCGA-BC-A10Y	76	male	T4	NA	G3	No	No	No	Micro	1	711	1	711	1	400	1	400
TCGA-DD-A1EE	73	male	T3	Stage IIIA	G3	No	Yes	No	No	1	204	1	349	1	44	1	44
TCGA-FV-A4ZQ	52	male	T1	Stage I	G2	No	Yes	No	No	0	12	0	12	0	12	0	12
TCGA-DD-A119	40	male	T3a	Stage IV	NA	NA	NA	NA	NA	1	223	NA	223	NA	NA	0	223
TCGA-CC-A1HT	50	male	T3	Stage IIIA	NA	NA	NA	NA	NA	1	0	0	101	NA	NA	0	101
TCGA-DD-AACW	43	male	T1	Stage I	G3	Yes	No	No	No	0	1424	0	1424	0	1424	0	1424
TCGA-DD-A1EB	72	female	T1	Stage I	G2	No	No	No	No	0	2017	0	2017	1	505	1	505
TCGA-DD-A3A8	75	male	T2	Stage II	NA	NA	NA	NA	NA	1	11	0	11	0	11	0	11
TCGA-CC-5258	48	male	T2	Stage II	NA	NA	NA	NA	NA	1	0	0	129	NA	NA	0	129
TCGA-BC-A5W4	69	male	T3a	Stage IIIA	G3	No	No	No	Micro	1	289	0	547	NA	NA	1	384
TCGA-DD-A1EG	76	male	T1	Stage I	G3	No	No	Yes	No	1	1372	1	1372	1	875	1	875
TCGA-DD-AACB	74	female	T1	Stage I	G3	Yes	No	No	Micro	0	2324	0	2324	0	2324	0	2324
TCGA-BC-A217	75	female	T2	Stage II	NA	NA	NA	NA	NA	1	421	0	1397	0	1397	0	1397
TCGA-G3-AAV0	58	male	T1	Stage I	G2	Yes	No	No	No	0	476	0	476	0	476	0	476
TCGA-DD-AAEK	51	male	T2	Stage II	G3	Yes	No	No	No	0	1067	0	1067	0	1067	0	1067
TCGA-BC-A10Z	62	female	T1	Stage I	NA	NA	NA	NA	NA	1	34	0	34	0	34	0	34
TCGA-BC-A69I	69	male	T1	Stage I	G1	No	No	No	No	0	387	0	387	0	387	0	387
TCGA-DD-AADF	64	female	T1	Stage I	NA	NA	NA	NA	NA	1	115	0	115	0	115	0	115
TCGA-RC-A7SF	66	male	T1	Stage I	G2	No	Yes	No	No	0	579	0	579	1	502	1	502
TCGA-EP-A2KC	62	male	T1	Stage I	NA	NA	NA	NA	NA	1	19	0	19	0	19	0	19
TCGA-ES-A2HS	80	male	T1	Stage I	NA	NA	NA	NA	NA	1	688	0	688	0	688	0	688
TCGA-CC-5259	60	female	T4	Stage IIIC	G2	No	No	No	NA	0	250	0	250	1	180	1	180
TCGA-2Y-A9GY	64	female	T2	Stage II	G3	No	No	No	NA	1	757	1	757	1	637	1	637
TCGA-BC-A3KG	68	female	T2	Stage II	G3	No	No	No	Micro	0	680	0	680	1	209	1	209
TCGA-DD-A4NO	65	male	T1	Stage I	G1	No	Yes	No	No	0	2245	0	2245	1	990	1	990
TCGA-O8-A75V	54	male	T1	Stage I	G2	Yes	Yes	No	No	0	538	0	538	NA	NA	0	538
TCGA-BC-A69H	64	male	T2	Stage II	G3	No	No	No	Micro	0	444	0	444	0	444	0	444
TCGA-DD-A73C	65	female	T3a	Stage IIIA	G1	No	No	No	No	0	701	0	701	1	566	1	566
TCGA-5C-AAPD	61	male	T2	Stage II	G1	Yes	No	No	No	0	20	0	20	0	20	0	20
TCGA-DD-AACP	64	male	T1	Stage I	G3	No	No	No	No	0	415	0	415	0	415	0	415
TCGA-KR-A7K7	61	female	T2	Stage II	G1	No	No	No	Micro	0	951	0	951	1	239	1	239
TCGA-ZS-A9CE	79	female	T2	Stage II	G1	NA	NA	NA	Micro	0	1241	0	1241	0	1241	1	892
TCGA-DD-A118	77	female	T2	Stage II	G2	NA	NA	NA	No	0	3437	0	3437	1	658	1	658
TCGA-ES-A2HT	54	male	T1	Stage I	NA	NA	NA	NA	NA	1	438	0	438	0	438	0	438
TCGA-CC-A5UC	63	male	T3	Stage IIIA	G3	No	No	No	NA	1	0	1	347	0	347	1	312
TCGA-HP-A5N0	90	female	TX	NA	G3	No	No	No	NA	1	752	1	1147	1	179	1	179
TCGA-ED-A8O6	50	female	T3a	Stage IIIA	NA	NA	NA	NA	NA	1	6	0	56	0	56	0	56
TCGA-ZS-A9CF	64	male	T2	Stage II	G2	No	No	No	Micro	0	2412	0	2412	1	636	1	636
TCGA-2Y-A9H4	68	male	T1	Stage I	G2	Yes	No	No	No	0	1452	0	1452	0	1452	0	1452
TCGA-DD-A1EA	68	male	T2	Stage II	G2	Yes	No	No	Micro	0	2415	0	2415	1	754	1	754
TCGA-DD-AAVQ	38	male	T1	Stage I	G2	Yes	No	No	No	0	2728	0	2728	1	1509	1	1509
TCGA-DD-A4NJ	54	female	T2	Stage II	G2	No	No	Yes	No	0	928	0	928	1	549	1	549
TCGA-K7-A6G5	66	male	T1	Stage I	G2	Yes	Yes	No	No	0	512	0	512	NA	NA	0	512
TCGA-DD-AACS	39	male	T1	Stage I	G3	Yes	No	No	No	0	1804	0	1804	0	1804	0	1804
TCGA-DD-AAVR	44	male	T1	Stage I	G2	Yes	No	No	No	0	2513	0	2513	0	2513	0	2513
TCGA-MR-A8JO	34	male	T1	Stage I	G3	No	No	No	No	0	330	0	330	NA	NA	0	330
TCGA-G3-A7M5	76	male	T1	Stage I	G2	No	No	No	No	0	447	0	447	0	447	0	447
TCGA-DD-A73F	77	female	T1	Stage I	G1	No	No	No	No	0	1085	0	1085	0	1085	0	1085
TCGA-ED-A7PZ	61	male	T2	Stage II	G2	No	No	No	Micro	0	6	0	6	0	6	0	6
TCGA-ED-A97K	54	male	T3a	Stage IIIA	G2	No	No	No	Micro	0	6	0	6	0	6	0	6
TCGA-DD-A3A1	65	male	T3b	Stage IIIA	NA	NA	NA	NA	NA	1	233	0	233	0	233	0	233
TCGA-G3-A6UC	65	male	T3b	Stage IIIB	G2	No	No	No	Micro	0	671	0	671	1	639	1	639
TCGA-DD-AACU	59	male	T1	Stage I	G3	Yes	No	No	No	0	1567	0	1567	0	1567	0	1567
TCGA-DD-A4NG	77	male	T3a	Stage IIIA	G2	No	No	No	Micro	1	445	1	802	1	430	1	430
TCGA-DD-AADR	58	male	T1	Stage I	G3	Yes	No	No	No	0	2028	0	2028	1	1700	1	1700
TCGA-DD-AADG	70	male	T3a	Stage IIIA	G3	Yes	No	No	No	0	1145	0	1145	1	270	1	270
TCGA-G3-A3CG	80	male	T1	Stage I	G2	No	Yes	No	Micro	0	673	0	673	NA	NA	1	329
TCGA-BC-A10T	76	male	T4	NA	G1	No	No	No	No	1	837	1	837	NA	NA	1	598
TCGA-FV-A496	84	female	T1	Stage I	G2	No	No	No	No	0	10	0	10	0	10	0	10
TCGA-LG-A9QC	48	male	T1	Stage I	G2	No	No	No	Micro	0	425	0	425	0	425	0	425
TCGA-DD-A4NV	61	male	T3	Stage IIIA	G1	No	No	Yes	No	0	2398	0	2398	0	2398	0	2398
TCGA-DD-AACV	53	male	T1	Stage I	G3	No	No	No	Micro	0	1531	0	1531	1	344	1	344
TCGA-CC-A3M9	45	male	T3	Stage IIIA	G3	No	No	No	NA	1	3	1	300	1	219	1	219
TCGA-UB-A7MF	56	male	T3a	Stage IIIA	G2	Yes	Yes	No	Micro	1	214	1	214	1	133	1	133
TCGA-DD-AAVV	56	male	T2	Stage II	G3	Yes	No	No	Micro	0	2455	0	2455	0	2455	0	2455
TCGA-ZP-A9CV	59	male	T1	NA	NA	NA	NA	NA	NA	1	142	1	1088	NA	NA	1	1088
TCGA-ZS-A9CD	73	male	T2	Stage II	G2	NA	NA	NA	No	1	1386	NA	1386	1	371	1	371
TCGA-4R-AA8I	66	male	T2	Stage II	G2	No	No	Yes	Micro	1	216	1	262	1	158	1	158
TCGA-DD-AACJ	75	male	T2	Stage II	G2	NA	NA	NA	Micro	0	2102	0	2102	1	100	1	100
TCGA-BD-A3ER	62	male	T2	Stage II	G2	No	No	No	No	0	1115	0	1115	1	226	1	226
TCGA-LG-A9QD	68	male	T3a	Stage IIIA	G2	No	No	No	No	0	366	0	366	0	366	0	366
TCGA-3K-AAZ8	65	male	T3b	Stage IIIB	G1	No	Yes	No	NA	0	396	0	396	NA	NA	1	151
TCGA-CC-A8HT	74	male	T3	Stage IIIA	G2	No	No	No	NA	1	0	1	140	1	83	1	83
TCGA-EP-A12J	62	male	T1	Stage I	G1	No	Yes	No	No	0	570	0	570	0	570	0	570
TCGA-2Y-A9GS	58	male	T2	NA	G2	No	No	No	NA	1	724	1	724	1	102	1	102
TCGA-DD-AADP	45	male	T1	Stage I	G3	Yes	No	No	Micro	0	458	0	458	0	458	0	458
TCGA-DD-AADI	43	female	T1	Stage I	G3	Yes	No	No	No	0	1085	0	1085	0	1085	0	1085
TCGA-DD-A116	68	male	T3	Stage IIIA	G3	Yes	No	No	NA	1	1622	0	1622	1	828	1	828
TCGA-G3-A5SL	70	male	T2	Stage II	G2	No	No	No	Micro	0	621	0	621	0	621	0	621
TCGA-NI-A4U2	71	male	T3	Stage IIIA	G1	No	No	No	No	1	1791	1	1791	1	106	1	106
TCGA-2Y-A9H3	45	male	T2	Stage II	G1	No	No	Yes	Micro	0	1516	0	1516	1	22	1	22
TCGA-2Y-A9H1	58	male	T1	Stage I	G2	No	Yes	No	NA	1	1229	1	1229	1	321	1	321
TCGA-DD-AADO	55	male	T1	Stage I	G3	Yes	No	No	Micro	0	453	0	453	0	453	0	453
TCGA-DD-AAVS	56	male	T1	Stage I	G2	Yes	No	No	No	0	1823	0	1823	0	1823	0	1823
TCGA-EP-A3JL	76	male	T1	Stage I	G2	No	No	No	No	0	303	0	303	NA	NA	0	303
TCGA-2Y-A9HA	70	male	T2	Stage II	NA	NA	NA	NA	NA	1	36	1	36	NA	NA	1	36
TCGA-BC-A112	80	male	T3	NA	NA	NA	NA	NA	NA	1	153	0	153	0	153	0	153
TCGA-ED-A7PY	20	female	T2	Stage II	G3	No	No	No	Micro	0	390	0	390	0	390	0	390
TCGA-ED-A627	74	male	T1	Stage I	G2	No	No	No	NA	0	423	0	423	0	423	0	423
TCGA-DD-A1EK	64	female	T4	Stage IVB	G2	No	No	No	No	1	558	1	558	NA	NA	1	167
TCGA-DD-AAE6	59	female	T1	Stage I	G2	NA	NA	NA	Micro	0	141	0	141	1	105	1	105
TCGA-RC-A6M6	75	male	T2	Stage II	G3	No	No	No	No	0	9	0	9	NA	NA	0	9
TCGA-G3-AAV6	53	female	T3a	Stage IIIA	G3	No	No	No	Micro	1	65	1	65	1	44	1	44
TCGA-DD-A4NS	61	female	T1	Stage I	G2	No	No	No	No	1	2456	1	2456	1	893	1	893
TCGA-CC-5263	35	male	T3	Stage IIIA	NA	NA	NA	NA	NA	1	129	0	129	NA	NA	0	129
TCGA-MI-A75C	64	male	T1	Stage I	G3	No	Yes	No	No	0	291	0	291	0	291	0	291
TCGA-DD-AADL	58	male	T1	Stage I	G4	Yes	No	No	Micro	0	636	0	636	0	636	0	636
TCGA-FV-A3I0	76	female	T2	Stage II	G2	No	No	No	Micro	0	848	0	848	1	159	1	159
TCGA-ED-A82E	60	female	T3a	Stage IIIA	G2	No	No	No	Micro	0	408	0	408	0	408	0	408
TCGA-CC-A7II	54	male	T3	Stage IIIA	G3	No	No	No	NA	0	399	0	399	1	278	1	278
TCGA-DD-A3A4	37	male	T3	Stage IIIA	G3	No	No	No	No	1	612	1	612	1	87	1	87
TCGA-DD-AACE	62	male	T1	Stage I	G3	Yes	No	No	No	0	2184	0	2184	1	1279	1	1279
TCGA-DD-AAC9	51	male	T1	Stage I	G2	Yes	No	No	No	0	347	0	347	0	347	0	347
TCGA-RC-A7SK	59	male	T1	Stage I	G3	No	Yes	No	Micro	0	472	0	472	1	312	1	312
TCGA-DD-AAEA	65	male	T1	Stage I	G3	Yes	No	No	No	0	575	0	575	0	575	0	575
TCGA-UB-AA0U	60	male	T2	Stage II	G2	No	No	Yes	No	0	327	0	327	NA	NA	1	106
TCGA-DD-A113	55	female	T2	Stage II	G3	No	No	No	Micro	0	2425	0	2425	1	1676	1	1676
TCGA-UB-A7MB	24	male	T2	Stage II	G3	No	No	No	Micro	0	601	0	601	1	48	1	48
TCGA-DD-AAVX	38	male	T2	Stage II	G2	Yes	No	No	Micro	0	1718	0	1718	1	393	1	393
TCGA-QA-A7B7	48	male	T2	Stage II	G2	Yes	No	No	Micro	0	94	0	94	NA	NA	1	88
TCGA-2Y-A9HB	66	male	T1	Stage I	G2	No	No	No	No	0	260	0	260	0	260	0	260
TCGA-2Y-A9GU	55	female	T1	Stage I	G2	No	No	No	NA	0	1939	0	1939	0	1939	0	1939
TCGA-DD-AADD	51	male	T1	Stage I	G4	Yes	No	No	No	0	1231	0	1231	0	1231	0	1231
TCGA-G3-A3CI	71	male	T1	Stage I	G2	No	No	Yes	No	0	180	0	180	0	180	0	180
TCGA-CC-A7IL	61	male	T3	Stage IIIA	G1	No	No	No	NA	1	0	1	278	1	179	1	179
TCGA-DD-AACG	52	male	T2	Stage II	G4	Yes	No	No	Micro	1	469	1	469	1	125	1	125
TCGA-DD-A73A	71	male	T1	Stage I	G2	No	No	No	No	0	728	0	728	0	728	0	728
TCGA-ED-A66X	35	male	T3a	Stage IIIA	G3	No	No	No	Micro	0	406	0	406	1	124	1	124
TCGA-EP-A26S	70	male	T1	Stage I	G2	No	No	No	No	0	608	0	608	NA	NA	0	608
TCGA-G3-A25S	64	male	T1	Stage I	G2	No	No	No	Micro	1	37	1	416	NA	NA	1	37
TCGA-DD-A4NN	56	female	T1	Stage I	G3	No	No	No	No	1	899	1	899	1	166	1	166
TCGA-G3-A25U	63	female	T1	Stage I	G3	Yes	No	No	No	0	1636	0	1636	0	1636	0	1636
TCGA-YA-A8S7	68	male	T3a	Stage IIIA	G3	No	Yes	No	No	1	412	1	412	1	398	1	398
TCGA-2Y-A9H6	68	female	T1	Stage I	G2	No	No	No	Macro	0	357	0	357	0	357	0	357
TCGA-DD-A4NE	75	female	T3a	Stage IIIA	G3	No	No	No	No	1	660	1	660	1	190	1	190
TCGA-FV-A495	51	female	T2	Stage II	G2	No	Yes	No	No	0	1	0	1	0	1	0	1
TCGA-DD-AAEG	59	female	T1	Stage I	G3	No	No	No	No	0	719	0	719	0	719	0	719
TCGA-UB-A7ME	51	male	T1	Stage I	G2	Yes	No	No	No	0	486	0	486	0	486	0	486
TCGA-DD-A39Y	67	male	T1	Stage I	NA	NA	NA	NA	NA	1	171	0	171	0	171	0	171
TCGA-DD-A4NA	67	female	T2	Stage IIIC	G3	No	No	No	NA	0	1008	0	1008	0	1008	0	1008
TCGA-FV-A3I1	81	female	T2	Stage II	NA	NA	NA	NA	NA	1	0	0	247	0	247	0	247
TCGA-DD-A4NQ	60	male	T2	Stage II	G3	Yes	No	No	Macro	1	373	1	373	1	126	1	126
TCGA-DD-A4ND	56	female	T1	Stage I	G3	No	No	No	No	0	2746	0	2746	0	2746	1	15
TCGA-DD-AAVY	56	male	T3	Stage IIIA	G2	No	No	No	Micro	0	1970	0	1970	0	1970	0	1970
TCGA-UB-A7MD	67	male	T1	Stage I	NA	NA	NA	NA	NA	1	52	0	52	0	52	0	52
TCGA-DD-A3A6	72	female	T2	Stage II	NA	NA	NA	NA	NA	1	3258	0	3258	0	3258	0	3258
TCGA-CC-A9FV	57	male	T3	Stage IIIA	G2	No	No	No	NA	0	0	0	0	0	0	0	0
TCGA-ED-A4XI	58	male	T2	Stage II	G3	No	No	No	Micro	0	819	0	819	0	819	0	819
TCGA-LG-A6GG	79	female	T2	Stage II	G2	No	No	No	Micro	0	387	0	387	0	387	0	387
TCGA-RC-A6M3	24	male	T2	Stage II	G3	NA	NA	NA	Micro	0	0	0	0	0	0	0	0
TCGA-DD-AAE4	49	female	T1	Stage I	G1	Yes	No	No	No	0	608	0	608	1	111	1	111
TCGA-BW-A5NQ	63	male	T1	Stage I	G3	No	No	No	No	0	0	0	0	NA	NA	0	0
TCGA-FV-A23B	70	female	T2	Stage II	G1	No	Yes	No	NA	1	987	1	1852	1	1453	1	1453
TCGA-CC-5260	61	female	T4	Stage IIIC	NA	NA	NA	NA	NA	1	0	0	87	NA	NA	0	87
TCGA-DD-A1EH	23	male	T3	Stage III	G3	Yes	No	No	Macro	0	1495	0	1495	1	120	1	120
TCGA-G3-A3CJ	52	male	T2	Stage II	G2	No	Yes	No	Micro	0	594	0	594	1	296	1	296
TCGA-ZP-A9D2	51	male	T2	NA	G2	No	Yes	No	Micro	1	743	1	765	1	315	1	315
TCGA-ED-A7XP	53	female	T2	Stage II	G3	No	No	No	Micro	0	400	0	400	1	187	1	187
TCGA-DD-AACZ	63	female	T1	Stage I	G4	NA	NA	NA	Macro	1	171	0	171	1	88	1	88
TCGA-ED-A5KG	60	female	T2	Stage II	G2	No	No	No	Micro	0	854	0	854	0	854	1	110
TCGA-BC-A110	51	female	T1	NA	G1	No	No	No	No	1	2116	1	2116	1	2057	1	2057
TCGA-DD-AADU	60	male	T2	Stage II	G3	No	No	No	Micro	0	554	0	554	0	554	0	554
TCGA-2Y-A9H2	64	female	T1	Stage I	G3	No	No	No	No	0	1731	0	1731	0	1731	0	1731
TCGA-CC-A8HS	18	male	T3	Stage IIIC	G1	No	No	No	NA	1	0	1	300	1	201	1	201
TCGA-2Y-A9GV	54	female	T1	Stage I	G1	No	No	No	NA	1	2532	1	2532	0	2532	1	1745
TCGA-G3-A5SM	58	male	T2	Stage II	G3	No	Yes	No	No	0	520	0	520	1	252	1	252
TCGA-FV-A2QR	75	male	T1	Stage I	G1	No	No	No	NA	1	581	1	581	NA	NA	1	561
TCGA-5R-AA1D	17	female	T3a	Stage IIIA	G3	No	No	No	Micro	0	449	0	449	0	449	0	449
TCGA-RC-A6M5	20	female	T1	Stage IVA	G2	No	No	No	No	0	15	0	15	NA	NA	0	15
TCGA-WQ-AB4B	62	male	T2	Stage II	G2	No	No	Yes	Micro	0	395	0	395	1	273	1	273
TCGA-DD-AACA	65	male	T1	Stage I	G3	Yes	No	No	No	0	2301	0	2301	1	776	1	776
TCGA-FV-A2QQ	80	male	T1	Stage I	G2	No	No	No	No	0	729	0	729	0	729	0	729
TCGA-2Y-A9GX	68	male	T1	Stage I	G2	No	No	No	NA	0	2442	0	2442	NA	NA	1	2133
TCGA-G3-AAUZ	48	male	T1	Stage I	G2	Yes	No	Yes	No	0	480	0	480	0	480	0	480
TCGA-DD-AACK	70	male	T1	Stage I	G2	Yes	No	No	Micro	0	9	0	9	0	9	0	9
TCGA-DD-A3A5	66	female	T3	Stage III	G2	No	No	No	No	1	3125	1	3125	1	84	1	84
TCGA-DD-AACY	61	male	T1	Stage I	G3	Yes	No	No	No	0	1450	0	1450	1	776	1	776
TCGA-DD-A39V	77	male	T2	Stage II	G3	No	No	No	No	1	643	1	643	1	455	1	455
TCGA-BD-A3EP	75	female	T1	Stage I	G2	No	No	No	No	0	409	0	409	0	409	0	409
TCGA-BC-A10Q	72	female	T2	NA	G3	No	No	No	No	1	1135	1	1135	NA	NA	1	340
TCGA-DD-A4NL	46	male	T1	Stage I	G1	No	No	No	No	0	1711	0	1711	0	1711	0	1711
TCGA-CC-A7IF	59	male	T3	Stage IIIA	G1	No	No	No	NA	1	0	1	649	0	649	1	254
TCGA-DD-A73E	66	male	T1	Stage I	G1	No	No	Yes	No	0	44	0	44	0	44	0	44
TCGA-CC-A123	24	female	T3	Stage IIIA	G1	NA	NA	NA	No	0	219	0	219	NA	NA	1	145
TCGA-DD-AADY	55	female	T1	Stage I	G2	Yes	No	No	No	0	555	0	555	0	555	0	555
TCGA-CC-A7IH	58	male	T3	Stage IIIA	G1	No	No	No	NA	0	365	0	365	0	365	0	365
TCGA-DD-AADA	66	female	T1	Stage I	G3	Yes	No	No	Macro	0	1233	0	1233	0	1233	0	1233
TCGA-CC-A7IJ	56	male	T2	Stage II	G3	No	No	No	NA	0	382	0	382	0	382	0	382
TCGA-DD-AACI	69	male	T2	Stage II	G3	NA	NA	NA	No	0	1618	0	1618	1	1432	1	1432
TCGA-UB-AA0V	69	female	NA	Stage I	G1	No	No	No	No	0	314	0	314	0	314	0	314
TCGA-CC-A7IK	59	male	T3	Stage IIIA	G3	No	No	No	NA	1	0	1	262	1	150	1	150
TCGA-XR-A8TE	16	male	T3	Stage IIIA	G1	No	No	No	No	0	925	0	925	1	210	1	210
TCGA-DD-AACC	61	male	T1	Stage I	G2	Yes	No	No	No	1	1685	1	1685	1	537	1	537
TCGA-BW-A5NO	50	male	T3a	Stage IIIA	G2	No	Yes	No	No	0	20	0	20	NA	NA	0	20
TCGA-G3-AAV1	51	male	T4	Stage IIIC	G3	Yes	No	No	Micro	1	359	1	359	1	49	1	49
TCGA-2Y-A9H9	70	male	T1	Stage I	G2	No	Yes	No	NA	0	697	0	697	1	59	1	59
TCGA-G3-AAV3	58	female	T2	Stage II	G2	No	Yes	Yes	No	0	412	0	412	0	412	0	412
TCGA-DD-AAEB	60	male	T1	Stage I	G2	Yes	No	No	No	0	478	0	478	0	478	0	478
TCGA-EP-A3RK	73	male	T3a	Stage IIIA	G2	No	No	No	NA	0	363	0	363	NA	NA	1	320
TCGA-MI-A75H	77	male	NA	NA	G4	No	Yes	No	Micro	0	747	0	747	1	301	1	301
TCGA-G3-A25V	68	male	T1	Stage I	G2	No	No	No	No	0	860	0	860	1	489	1	489
TCGA-BC-A8YO	66	female	T4	Stage IIIC	G3	No	No	No	Macro	0	562	0	562	1	220	1	220
TCGA-RC-A7S9	47	female	T1	Stage I	G3	Yes	No	No	No	0	640	0	640	0	640	0	640
TCGA-CC-A9FS	55	male	T2	Stage II	G2	No	No	No	NA	0	211	0	211	0	211	1	109
TCGA-G3-A25T	45	female	T3	Stage IIIA	G2	No	Yes	No	No	0	1553	0	1553	1	452	1	452
TCGA-UB-A7MC	59	male	T3a	Stage IIIA	G3	Yes	No	No	Micro	0	500	0	500	1	359	1	359
TCGA-GJ-A3OU	59	male	T1	Stage I	G2	No	No	Yes	No	0	879	0	879	NA	NA	1	879
TCGA-DD-AAEH	73	male	T1	Stage I	G2	NA	NA	NA	Micro	0	784	0	784	1	644	1	644
TCGA-KR-A7K2	64	male	T1	Stage I	G1	No	Yes	No	No	0	829	0	829	0	829	0	829

## Sheet: Table S2
Table S2. The clinical characteristics of patients in the GSE14520 cohort.
Samples	Age	Gender	HBV viral status	Predicted risk Metastasis Signature	ALT(>/<=50U/L)	Main Tumor Size (>/<=5 cm)	Multinodular	Cirrhosis	TNM staging	BCLC staging	CLIP staging	AFP (>/<=300ng/ml)	OS	OS.time_months	Recurr status	Recurr months
GSM362960	21	male	CC	high	high	small	N	Y	II	A	1	high	0	66.1	0	66.1
GSM363294	25	male	AVR-CC	high	low	small	Y	Y	II	A	2	high	0	62.6	0	62.6
GSM363200	26	male	CC	low	low	small	N	Y	II	A	1	high	1	23.9	1	23.9
GSM363164	27	female	CC	low	low	small	N	N	I	A	1	high	0	55.2	0	55.2
GSM363142	28	male	CC	low	high	small	Y	Y	II	B	2	high	1	46.1	1	46.1
GSM363343	30	female	CC	low	low	small	N	N	I	A	1	high	0	65.1	0	65.1
GSM363034	30	female	CC	low	low	small	N	N	I	A	0	low	1	45.9	1	45.9
GSM363341	32	male	CC	high	low	large	N	Y	II	A	1	high	0	65.4	0	65.4
GSM362983	32	male	CC	low	high	small	N	Y	I	A	1	high	0	64.2	0	64.2
GSM363050	32	male	AVR-CC	low	high	small	Y	Y	II	B	2	high	0	54.2	1	2.8
GSM363202	33	male	CC	low	low	small	N	Y	I	A	0	low	0	60	1	6.7
GSM363426	33	male	NA	high	low	large	Y	Y	NA	NA	NA	high	1	1.8	1	1.8
GSM362956	33	male	AVR-CC	high	high	large	Y	Y	IIIA	B	1	NA	1	13.3	1	13.3
GSM363309	34	male	CC	high	low	small	N	Y	II	0	0	low	1	53	1	53
GSM363129	34	male	CC	high	low	large	Y	Y	IIIA	C	3	high	1	3.5	1	3.2
GSM363081	34	male	CC	high	high	large	N	Y	IIIA	C	1	low	1	5.2	1	0.1
GSM363069	34	male	CC	high	high	large	N	Y	IIIA	C	2	high	1	13.6	1	1.7
GSM363184	34	male	AVR-CC	high	high	large	Y	Y	IIIA	B	1	low	0	16.3	0	16.3
GSM363316	35	female	AVR-CC	low	low	small	N	Y	I	A	1	high	0	54.7	0	54.7
GSM363071	35	male	CC	low	low	large	Y	Y	IIIB	C	3	high	1	13.8	1	13.8
GSM363266	35	male	CC	low	high	small	N	Y	IIIB	C	1	low	1	2.5	1	1.5
GSM363188	35	male	AVR-CC	low	high	small	N	Y	II	A	0	low	0	57.3	1	46.3
GSM363076	35	male	CC	high	high	large	Y	Y	IIIB	C	3	high	1	23	1	23
GSM363128	36	male	AVR-CC	high	high	small	N	Y	II	A	0	low	1	30.1	1	10
GSM363105	36	male	AVR-CC	high	high	small	N	Y	II	A	1	low	0	9.5	1	9.5
GSM362948	37	male	AVR-CC	low	high	small	Y	Y	II	A	1	low	0	61.4	1	8.8
GSM363326	37	male	CC	high	high	small	N	Y	I	A	2	high	1	37.2	0	37.2
GSM362949	37	male	NA	high	high	small	Y	Y	NA	NA	NA	low	1	18.2	1	18.2
GSM362970	39	male	CC	low	low	small	N	N	I	0	0	low	0	67.3	0	67.3
GSM363015	39	male	CC	high	low	large	N	N	I	A	1	high	0	59.7	0	59.7
GSM363263	39	male	AVR-CC	high	high	large	N	Y	IIIA	C	2	high	1	3	1	3
GSM362982	39	male	CC	high	high	small	N	Y	I	A	0	low	0	64.6	0	64.6
GSM363121	39	male	CC	high	high	small	Y	Y	IIIC	C	3	high	0	51.2	0	51.2
GSM363152	39	male	CC	low	high	large	Y	Y	IIIA	C	4	high	1	8.3	1	8.3
GSM363087	40	male	N	low	low	small	N	Y	I	A	1	high	0	54	1	18.5
GSM363077	40	male	CC	low	low	small	N	Y	I	0	1	high	0	52.7	0	52.7
GSM363230	40	male	CC	low	high	large	N	Y	II	A	0	low	0	4.8	0	4.8
GSM362954	40	male	CC	high	high	small	N	Y	I	A	0	low	0	5.5	1	1.4
GSM363035	40	male	CC	low	high	large	N	Y	I	A	0	low	0	56.1	1	24.6
GSM363235	41	male	CC	high	low	large	Y	Y	III	B	2	high	0	32.8	0	32.8
GSM363265	41	male	CC	high	low	small	Y	Y	II	A	1	low	0	65.1	0	65.1
GSM363038	41	male	CC	low	low	small	N	Y	II	A	0	low	1	15.1	1	5.8
GSM363073	41	male	CC	high	low	small	N	Y	II	A	1	high	1	26.5	1	21.8
GSM362977	41	male	CC	low	low	large	N	Y	I	A	0	low	0	66.3	0	66.3
GSM363432	41	male	NA	low	low	large	N	Y	NA	NA	NA	low	1	34.4	1	29.1
GSM362992	41	female	CC	low	high	large	N	Y	I	A	1	NA	0	64.3	0	64.3
GSM363310	41	male	AVR-CC	high	high	small	N	Y	II	A	0	low	1	23.5	1	23.5
GSM363074	41	male	CC	high	high	small	N	Y	II	A	0	low	0	57.7	0	57.7
GSM363190	41	male	AVR-CC	high	high	small	N	Y	II	A	1	low	0	4.8	1	2.7
GSM363348	41	male	CC	high	high	small	N	Y	I	A	0	low	0	14.3	1	4.2
GSM363198	41	male	AVR-CC	high	high	small	N	Y	I	A	0	low	0	57.9	0	57.9
GSM363178	42	male	CC	high	low	small	N	N	II	A	0	low	0	57.3	1	41.6
GSM363442	42	male	NA	high	high	small	Y	Y	NA	NA	NA	high	1	4.6	1	1.3
GSM363196	42	male	CC	low	high	small	N	Y	I	A	0	low	0	57.7	1	51.1
GSM363424	43	male	NA	low	low	small	N	Y	NA	NA	NA	low	0	63.8	0	63.8
GSM363125	43	male	AVR-CC	high	low	large	N	Y	II	A	1	high	1	16.5	1	16.5
GSM363350	43	male	CC	high	low	large	N	Y	I	A	1	high	0	62.9	0	62.9
GSM363051	43	male	CC	high	low	large	Y	Y	IIIA	B	2	high	0	20.6	0	20.6
GSM363315	43	male	CC	low	high	small	N	Y	II	A	1	high	0	65.4	0	65.4
GSM363384	43	male	AVR-CC	high	high	small	N	Y	II	A	0	low	1	51.6	1	51.6
GSM363264	43	male	CC	low	high	large	Y	Y	III	B	1	low	1	17.8	1	17.8
GSM363145	43	male	CC	high	high	small	N	N	I	A	0	low	1	33	1	26.4
GSM363016	44	male	AVR-CC	low	low	large	Y	Y	IIIA	B	1	low	0	2	0	2
GSM363086	44	male	AVR-CC	low	low	small	Y	Y	II	A	2	high	0	60.5	0	60.5
GSM363147	44	male	AVR-CC	high	high	small	Y	Y	II	B	1	low	1	28.7	1	28.7
GSM363194	44	male	AVR-CC	high	high	small	Y	Y	II	B	2	high	0	4.5	0	4.5
GSM363247	44	male	CC	low	high	small	N	N	I	A	0	low	0	52.9	0	52.9
GSM363209	45	female	CC	low	low	small	N	Y	I	A	1	high	0	60.8	0	60.8
GSM363049	45	male	AVR-CC	high	low	NA	N	Y	I	A	0	high	0	62.4	0	62.4
GSM363335	45	male	CC	low	low	small	N	Y	I	A	0	low	0	59.4	0	59.4
GSM362972	45	male	CC	low	low	small	N	Y	I	0	0	low	0	66	0	66
GSM363186	45	male	AVR-CC	low	low	small	N	Y	II	A	0	low	1	7.6	1	7.6
GSM362950	45	male	CC	high	low	small	N	Y	I	A	1	high	0	57.5	1	30.1
GSM363083	45	male	AVR-CC	high	low	small	N	N	I	0	0	low	0	53.3	0	53.3
GSM363169	45	male	AVR-CC	high	high	large	Y	Y	IIIA	B	2	high	0	39.4	0	39.4
GSM362959	45	male	AVR-CC	high	high	small	N	Y	I	A	1	high	1	9.5	1	9.5
GSM363404	46	male	CC	low	low	large	N	Y	IIIA	C	4	high	1	12	1	12
GSM363444	46	male	NA	high	low	small	N	Y	NA	NA	NA	low	1	7.3	1	5.3
GSM363289	46	male	CC	low	low	small	N	Y	I	A	1	high	0	54.2	0	54.2
GSM363393	46	male	AVR-CC	high	low	small	Y	Y	IIIA	C	3	high	1	4	1	4
GSM363052	46	male	CC	high	high	large	Y	Y	IIIA	C	2	low	1	14.3	1	14.3
GSM363357	47	female	AVR-CC	high	low	large	N	Y	II	A	0	low	1	8.8	1	8.8
GSM363078	47	male	CC	high	low	small	N	Y	IIIB	A	0	low	1	57.9	1	57.9
GSM363378	47	male	AVR-CC	high	low	small	N	Y	I	A	0	low	1	31.9	1	13.3
GSM363245	47	male	CC	high	high	large	Y	Y	IIIA	C	3	high	0	57.5	0	57.5
GSM363251	47	male	CC	low	high	small	Y	Y	IIIA	C	2	low	1	19.6	1	19.6
GSM363010	47	male	CC	high	high	large	N	Y	I	A	1	NA	0	62	0	62
GSM363430	47	male	NA	high	high	small	N	Y	NA	NA	NA	high	1	3.7	1	3.7
GSM363143	48	female	CC	high	low	small	N	Y	II	0	0	low	1	32.6	1	32.6
GSM363314	48	female	AVR-CC	low	low	small	Y	N	II	A	2	high	0	57.1	0	57.1
GSM363029	48	male	CC	high	low	small	N	Y	I	A	0	low	0	51.3	0	51.3
GSM363215	48	male	CC	low	low	small	N	Y	I	0	1	high	0	18.6	0	18.6
GSM363333	48	male	CC	high	low	large	N	Y	II	A	1	high	1	13.5	1	13.5
GSM363218	48	male	CC	high	low	large	N	Y	IIIB	A	3	high	1	15.2	1	3.9
GSM363123	48	male	AVR-CC	low	high	large	N	Y	II	A	0	low	0	42.7	0	42.7
GSM363436	48	male	NA	high	high	large	N	Y	NA	NA	NA	high	1	3.8	1	0.8
GSM363174	48	male	CC	high	high	small	Y	Y	II	A	2	high	0	67.1	0	67.1
GSM363072	49	male	CC	low	low	small	N	N	I	A	0	low	0	10.4	0	10.4
GSM362984	49	male	CC	low	low	small	N	Y	II	A	0	low	0	51.4	0	51.4
GSM363080	49	male	CC	high	low	large	N	Y	IIIB	C	5	high	1	2.3	1	2.3
GSM363364	49	male	CC	low	low	small	N	Y	I	A	0	low	1	27.1	1	10.2
GSM363102	49	male	CC	low	low	large	N	Y	II	A	0	low	1	37.9	1	37.9
GSM362994	49	male	CC	low	low	small	N	Y	II	A	1	high	0	54.8	1	54.8
GSM363232	49	male	AVR-CC	low	low	small	N	N	II	A	0	low	0	57.9	1	30.7
GSM363085	49	male	CC	high	high	large	Y	Y	IIIA	B	2	high	1	54.8	1	46.3
GSM363339	49	female	AVR-CC	high	high	small	N	Y	II	0	1	high	0	65.4	0	65.4
GSM363108	49	male	CC	low	high	large	N	Y	II	A	0	low	0	48.8	0	48.8
GSM363122	49	male	AVR-CC	low	high	small	N	Y	I	A	0	low	0	55.4	0	55.4
GSM363099	50	male	CC	high	low	large	Y	Y	III	B	2	high	1	30.9	1	30.9
GSM363446	50	male	NA	low	low	large	N	Y	NA	NA	NA	high	0	52.1	0	52.1
GSM363017	50	male	AVR-CC	high	low	large	Y	Y	IIIB	B	2	low	1	12.7	1	8.4
GSM363330	50	male	CC	high	low	large	N	Y	I	A	0	low	1	12.6	1	12.6
GSM363008	50	female	CC	high	low	small	Y	Y	II	B	1	low	0	58.4	1	23.6
GSM363048	50	male	AVR-CC	low	low	large	Y	Y	IIIA	B	2	high	1	20.3	1	20.3
GSM363182	50	male	CC	low	low	small	N	Y	I	A	0	low	0	52.7	0	52.7
GSM363109	50	male	CC	high	low	small	N	Y	II	A	0	low	0	55.2	0	55.2
GSM363101	50	male	CC	high	low	small	N	Y	I	A	1	high	0	56.3	0	56.3
GSM362993	50	male	CC	low	low	small	N	Y	I	A	1	high	0	3.8	1	3.8
GSM363192	50	male	CC	low	high	small	N	Y	I	0	0	low	0	52.2	0	52.2
GSM363070	50	male	NA	high	high	large	N	Y	NA	NA	NA	high	0	57	0	57
GSM363009	50	male	CC	high	high	large	N	Y	II	A	1	high	0	58.9	0	58.9
GSM363146	50	male	CC	high	high	large	Y	Y	IIIA	C	2	low	0	54.9	0	54.9
GSM362976	50	male	CC	low	high	small	N	Y	I	A	0	low	0	67	1	51.1
GSM362964	50	male	CC	low	high	small	N	Y	I	A	0	low	0	67.4	0	67.4
GSM363213	50	male	N	low	high	large	N	N	II	C	0	low	0	57.6	1	2.9
GSM363168	51	male	CC	low	low	large	Y	Y	IIIA	B	1	low	0	53.8	0	53.8
GSM363054	51	male	CC	high	low	large	N	Y	II	A	0	low	0	53.8	0	53.8
GSM363352	51	male	CC	high	high	small	N	Y	II	A	1	high	1	16.2	1	5.1
GSM363346	51	male	AVR-CC	low	high	large	N	Y	IIIB	A	0	low	1	14.3	1	7.3
GSM363344	52	female	CC	low	low	small	N	Y	II	A	0	low	0	38.7	0	38.7
GSM363271	52	male	CC	high	low	large	N	Y	IIIC	C	0	low	0	28.7	0	28.7
GSM363032	52	male	CC	high	low	large	N	Y	IIIB	A	1	high	0	24.9	0	24.9
GSM363296	52	female	AVR-CC	high	low	small	N	Y	II	A	2	high	1	27.5	1	27.5
GSM362988	52	female	AVR-CC	low	low	small	N	Y	I	0	1	high	0	51.1	0	51.1
GSM363298	52	male	CC	high	low	small	N	N	I	A	1	high	0	53.6	1	40.1
GSM363180	52	male	CC	low	low	large	Y	Y	IIIA	B	2	high	1	47.1	1	3.2
GSM363327	52	male	AVR-CC	low	high	small	N	Y	I	A	0	low	0	60.1	0	60.1
GSM362971	52	male	AVR-CC	low	high	small	N	Y	I	A	2	high	1	48.1	1	40.4
GSM363149	53	male	CC	low	low	large	N	N	I	A	0	low	0	14.4	0	14.4
GSM363337	53	female	CC	high	low	small	N	Y	I	A	1	high	0	65.5	0	65.5
GSM363362	53	male	CC	low	low	small	N	Y	II	A	0	low	1	5.8	1	5.8
GSM363106	53	male	N	high	low	large	N	Y	IIIA	C	2	high	1	14.6	1	14.6
GSM363355	53	male	CC	high	low	small	N	Y	II	A	0	low	1	9.1	1	6.2
GSM363207	53	male	CC	high	low	large	N	Y	I	A	1	high	1	53.3	1	53.3
GSM363204	53	male	CC	high	high	large	N	Y	IIIA	C	2	high	1	14.1	1	8.4
GSM363312	53	female	CC	low	high	small	N	Y	II	A	0	low	0	55.3	0	55.3
GSM363292	53	male	CC	high	high	small	N	Y	I	A	0	low	0	59.9	0	59.9
GSM363274	53	male	CC	high	high	small	Y	Y	II	B	2	high	1	26.9	1	26.9
GSM363079	53	male	CC	high	high	large	N	Y	IIIA	C	2	high	1	7.8	1	5.2
GSM363039	54	male	N	low	low	large	N	Y	I	A	0	low	0	52.8	0	52.8
GSM363037	54	male	AVR-CC	high	low	small	N	Y	I	A	0	low	0	61.2	0	61.2
GSM363332	54	male	AVR-CC	high	low	large	N	Y	I	A	1	high	1	12.6	1	2.5
GSM363267	54	male	CC	low	low	small	Y	Y	II	A	1	low	1	47.9	1	13.4
GSM363075	54	female	CC	low	low	large	N	Y	IIIB	C	1	low	1	18	1	18
GSM363331	54	female	AVR-CC	low	high	large	N	Y	I	A	1	high	1	36.5	1	28.4
GSM363291	54	male	CC	low	high	small	N	Y	I	A	0	low	1	50.1	1	43.2
GSM363293	54	male	CC	low	high	small	N	Y	I	A	0	low	0	61.5	1	27.9
GSM363239	54	male	AVR-CC	high	high	small	Y	Y	II	A	1	low	1	42.2	1	6.8
GSM363226	54	male	AVR-CC	low	high	large	N	Y	IIIC	C	0	low	0	60.4	1	19.4
GSM363055	55	female	CC	high	low	large	N	Y	I	A	1	high	0	7.3	0	7.3
GSM363127	55	male	CC	high	low	small	N	Y	II	A	1	high	1	22.2	1	14.6
GSM362986	55	male	AVR-CC	high	low	small	N	Y	II	0	0	low	0	64.5	0	64.5
GSM363438	55	male	NA	high	low	small	N	Y	NA	NA	NA	low	0	56.6	0	56.6
GSM363391	55	male	CC	low	low	small	N	Y	II	0	0	low	0	57.3	1	21.5
GSM363269	55	male	AVR-CC	low	low	small	N	Y	I	A	0	low	1	52.7	1	12.4
GSM363241	55	male	CC	low	high	large	N	Y	I	A	1	high	0	54.2	0	54.2
GSM363100	56	male	CC	high	low	large	N	Y	IIIB	C	4	high	1	3.4	1	1.5
GSM362958	56	male	CC	low	low	large	N	Y	II	A	0	low	1	28.2	1	28.2
GSM363329	56	male	AVR-CC	low	low	small	N	Y	I	A	0	low	0	53.2	0	53.2
GSM363268	56	male	AVR-CC	high	low	small	N	Y	I	A	1	high	0	56	0	56
GSM363288	56	male	CC	low	low	small	N	Y	I	A	1	high	0	60.3	1	35.2
GSM363358	56	male	CC	low	low	small	N	Y	II	A	0	low	0	53.9	1	9.4
GSM363273	56	male	CC	low	high	small	N	Y	I	A	0	low	0	58	0	58
GSM363053	57	female	CC	low	low	small	N	Y	I	A	0	low	0	57	0	57
GSM362965	57	male	CC	high	low	large	N	N	II	A	0	low	0	66.6	0	66.6
GSM363011	57	male	CC	high	low	small	Y	Y	II	B	2	high	1	17.6	1	9.1
GSM363217	58	male	CC	high	low	small	Y	N	IIIC	C	1	low	0	54.5	0	54.5
GSM363031	58	male	CC	low	low	small	N	Y	II	A	0	low	0	52.8	1	20.8
GSM363400	58	male	CC	low	low	small	N	Y	II	A	0	low	0	55.6	1	19.1
GSM363297	58	female	NA	high	low	large	N	Y	IIIB	A	1	high	0	3	0	3
GSM363013	58	male	CC	high	high	small	N	Y	II	A	1	high	1	7.7	1	7.7
GSM362966	58	male	AVR-CC	low	high	small	N	Y	I	A	0	low	0	66.1	0	66.1
GSM363388	58	female	CC	high	high	small	N	Y	I	0	0	low	0	57.3	1	11.6
GSM363270	58	male	CC	low	high	small	Y	Y	II	B	1	low	1	21.3	1	21.3
GSM363030	58	male	CC	high	high	small	N	Y	IIIA	A	2	high	1	4.5	1	4.5
GSM363317	58	male	CC	high	high	small	N	Y	I	0	1	high	0	62.8	1	8
GSM363166	59	male	CC	low	low	large	N	Y	IIIB	A	1	high	0	53.8	0	53.8
GSM363170	59	male	CC	low	low	small	N	Y	I	0	0	low	0	53.3	0	53.3
GSM363104	59	male	CC	low	low	small	N	Y	I	A	0	low	1	35.9	1	29.9
GSM363056	59	female	AVR-CC	high	high	small	Y	Y	II	B	2	high	1	19.2	1	19.2
GSM363222	59	male	AVR-CC	low	high	small	N	Y	I	A	0	low	0	48.4	1	49.1
GSM363220	59	male	AVR-CC	high	high	large	Y	Y	IIIA	B	2	high	0	54.2	1	29.9
GSM363249	60	female	CC	high	low	small	N	Y	II	A	1	high	0	59.2	0	59.2
GSM363448	60	female	NA	low	low	small	N	Y	NA	NA	NA	low	0	51.7	0	51.7
GSM363098	60	male	AVR-CC	high	low	small	N	Y	II	0	1	high	0	56.9	1	21.3
GSM362987	60	male	AVR-CC	low	high	small	N	Y	II	A	0	low	0	60.4	1	57.7
GSM362952	61	male	CC	low	low	small	N	Y	I	A	1	high	0	54.3	0	54.3
GSM363014	61	male	CC	low	low	small	N	Y	I	A	0	low	0	60.7	1	32.7
GSM712542	61	male	CC	high	low	small	N	Y	IIIA	C	2	high	1	7.5	1	4.4
GSM363386	61	male	CC	high	low	large	N	Y	IIIA	C	2	high	1	10	1	1.9
GSM363012	61	male	CC	low	low	large	N	Y	I	A	0	low	1	4.5	1	4.5
GSM362978	61	male	AVR-CC	low	high	small	N	Y	I	A	1	low	1	28.8	1	28.8
GSM363211	61	male	CC	high	high	large	Y	Y	IIIA	C	3	high	1	8.9	1	8.9
GSM363376	62	male	CC	low	high	small	N	Y	I	0	0	low	0	61.5	0	61.5
GSM363295	63	male	CC	low	low	large	N	Y	I	C	3	high	0	54.9	0	54.9
GSM363033	63	male	AVR-CC	high	low	small	N	Y	I	A	1	high	1	36.4	1	36
GSM363336	63	male	CC	low	low	small	N	Y	I	A	0	low	1	8	1	8
GSM363328	63	male	AVR-CC	low	low	large	N	Y	I	A	0	high	1	12	1	12
GSM363057	63	male	CC	high	high	small	Y	Y	II	A	1	low	1	60.5	1	22.8
GSM363290	63	female	CC	high	high	small	N	Y	I	0	0	low	0	54.7	0	54.7
GSM363082	64	male	CC	low	low	small	N	Y	II	0	0	low	0	57	0	57
GSM363148	64	male	CC	high	high	small	N	Y	II	A	2	high	0	52.4	1	11.8
GSM363272	65	male	CC	low	low	large	Y	Y	II	A	2	high	0	56.3	0	56.3
GSM363126	65	male	CC	high	low	large	N	Y	IIIB	A	1	high	0	59.5	1	59.5
GSM363176	65	female	CC	low	low	small	N	Y	I	A	0	low	0	50.7	0	50.7
GSM363036	65	male	CC	low	high	small	N	Y	II	A	1	low	1	32.7	1	4.6
GSM363354	66	male	N	high	low	large	N	Y	I	A	1	high	1	10.4	1	10.4
GSM363368	66	male	NA	low	high	small	N	Y	NA	NA	NA	high	1	15.4	1	11
GSM363422	67	male	NA	high	low	small	N	Y	NA	NA	NA	low	0	51.6	0	51.6
GSM363124	67	male	CC	low	low	small	N	Y	I	A	0	NA	0	53.5	0	53.5
GSM362947	67	male	CC	low	high	large	Y	Y	IIIA	B	1	low	1	59.2	1	50
GSM363275	67	female	CC	low	high	small	Y	Y	IIIB	A	1	low	0	59.8	0	59.8
GSM363172	67	male	CC	high	high	small	N	Y	II	A	0	low	1	6.7	1	6.7
GSM363084	67	male	CC	low	high	large	N	Y	I	A	0	low	0	62.6	1	48
GSM363150	68	male	CC	high	low	large	N	Y	II	A	1	high	1	3.3	1	3.3
GSM363243	69	male	CC	low	low	small	N	Y	I	A	1	low	0	55.8	0	55.8
GSM363237	69	male	CC	high	high	large	N	Y	I	A	1	high	0	57.5	1	4.7
GSM363371	69	female	CC	low	high	small	N	Y	I	A	0	low	0	66.3	0	66.3
GSM363205	70	male	CC	low	low	small	N	N	I	0	0	high	0	58	0	58
GSM363151	70	female	CC	low	low	small	Y	Y	II	A	1	low	0	67.1	0	67.1
GSM363224	70	male	CC	low	low	small	N	Y	I	A	1	high	0	57.9	1	13.1
GSM363107	71	female	AVR-CC	low	low	small	N	Y	I	A	1	high	1	7	1	7
GSM363313	71	male	CC	low	low	large	N	Y	II	A	0	low	0	36.6	1	36.6
GSM363360	71	male	CC	low	low	small	N	Y	I	A	0	high	0	53.3	0	53.3
GSM363420	72	male	NA	high	low	small	N	Y	NA	NA	NA	high	1	7.3	1	0.2
GSM363130	72	male	CC	low	low	large	N	Y	II	A	0	low	0	61.8	0	61.8
GSM363144	72	male	N	high	low	small	N	Y	I	A	0	low	0	51.1	0	51.1
GSM363366	73	male	CC	low	low	large	N	Y	I	A	0	low	0	52.3	0	52.3
GSM363440	73	male	NA	high	high	large	Y	N	NA	NA	NA	high	0	55.5	1	20
GSM363115	74	male	CC	low	low	small	N	Y	I	A	0	low	0	66.6	0	66.6
GSM363428	76	male	NA	high	low	large	N	Y	NA	NA	NA	high	1	3.8	1	3.8
GSM363311	77	male	CC	low	low	large	N	Y	II	A	0	low	0	19	0	19

## Sheet: Table S3
Table S3. The clinical characteristics of patients in the ICGC LIRI-JP cohort.
Samples	Age	Gender	Stage	OS	OS.time	prior_malignancy	Cancer_history_first_degree_relative	project_code	submitted_donor_id	_primary_site	_primary_disease
DO23508	79	female	Stage II	0	390	no	no	LIRI-JP	RK028	Liver	Liver cancer : Hepatocellular carcinoma (Virus associated)
DO23509	60	male	Stage III	1	780	no	no	LIRI-JP	RK030	Liver	Liver cancer : Hepatocellular carcinoma (Virus associated)
DO23510	80	female	Stage II	0	870	no	yes	LIRI-JP	RK038	Liver	Liver cancer : Hepatocellular carcinoma (Virus associated)
DO23511	83	female	Stage III	1	180	no	no	LIRI-JP	RK040	Liver	Liver cancer : Hepatocellular carcinoma (Virus associated)
DO23512	60	male	Stage I	0	1260	no	no	LIRI-JP	RK043	Liver	Liver cancer : Hepatocellular carcinoma (Virus associated)
DO23513	76	male	Stage III	0	1200	no	no	LIRI-JP	RK053	Liver	Liver cancer : Hepatocellular carcinoma (Virus associated)
DO23514	64	male	Stage II	0	1290	no	no	LIRI-JP	RK057	Liver	Liver cancer : Hepatocellular carcinoma (Virus associated)
DO23515	71	male	Stage II	0	1230	yes	yes	LIRI-JP	RK060	Liver	Liver cancer : Hepatocellular carcinoma (Virus associated)
DO23516	69	male	Stage III	1	20	no	no	LIRI-JP	RK074	Liver	Liver cancer : Hepatocellular carcinoma (Virus associated)
DO23517	62	male	Stage II	0	1200	no	yes	LIRI-JP	RK075	Liver	Liver cancer : Hepatocellular carcinoma (Virus associated)
DO23518	67	male	Stage II	0	1320	no	no	LIRI-JP	RK076	Liver	Liver cancer : Hepatocellular carcinoma (Virus associated)
DO23519	65	male	Stage III	0	630	no	no	LIRI-JP	RK085	Liver	Liver cancer : Hepatocellular carcinoma (Virus associated)
DO23520	59	male	Stage IV	0	1410	no	NA	LIRI-JP	RK087	Liver	Liver cancer : Hepatocellular carcinoma (Virus associated)
DO23521	63	male	Stage III	0	1110	no	no	LIRI-JP	RK088	Liver	Liver cancer : Hepatocellular carcinoma (Virus associated)
DO23522	82	female	Stage I	0	1320	no	no	LIRI-JP	RK090	Liver	Liver cancer : Hepatocellular carcinoma (Virus associated)
DO23523	52	male	Stage III	0	1080	no	yes	LIRI-JP	RK093	Liver	Liver cancer : Hepatocellular carcinoma (Virus associated)
DO23524	71	female	Stage II	0	1050	yes	no	LIRI-JP	RK095	Liver	Liver cancer : Hepatocellular carcinoma (Virus associated)
DO23525	71	male	Stage IV	0	1050	no	no	LIRI-JP	RK101	Liver	Liver cancer : Hepatocellular carcinoma (Virus associated)
DO23526	66	male	Stage III	0	1050	no	no	LIRI-JP	RK102	Liver	Liver cancer : Hepatocellular carcinoma (Virus associated)
DO23527	72	male	Stage I	0	1050	no	no	LIRI-JP	RK104	Liver	Liver cancer : Hepatocellular carcinoma (Virus associated)
DO23528	45	female	Stage II	0	1020	no	yes	LIRI-JP	RK105	Liver	Liver cancer : Hepatocellular carcinoma (Virus associated)
DO23529	72	male	Stage IV	0	930	no	no	LIRI-JP	RK110	Liver	Liver cancer : Hepatocellular carcinoma (Virus associated)
DO23530	53	male	Stage IV	1	180	no	no	LIRI-JP	RK113	Liver	Liver cancer : Hepatocellular carcinoma (Virus associated)
DO23531	78	female	Stage III	0	900	no	no	LIRI-JP	RK116	Liver	Liver cancer : Hepatocellular carcinoma (Virus associated)
DO23532	71	female	Stage I	0	960	no	yes	LIRI-JP	RK117	Liver	Liver cancer : Hepatocellular carcinoma (Virus associated)
DO23533	61	male	Stage II	0	900	no	no	LIRI-JP	RK118	Liver	Liver cancer : Hepatocellular carcinoma (Virus associated)
DO23534	60	male	Stage II	0	840	no	no	LIRI-JP	RK120	Liver	Liver cancer : Hepatocellular carcinoma (Virus associated)
DO23535	67	male	Stage I	0	960	no	no	LIRI-JP	RK124	Liver	Liver cancer : Hepatocellular carcinoma (Virus associated)
DO23536	56	male	Stage II	0	930	no	no	LIRI-JP	RK125	Liver	Liver cancer : Hepatocellular carcinoma (Virus associated)
DO23537	79	male	Stage II	1	900	yes	no	LIRI-JP	RK128	Liver	Liver cancer : Hepatocellular carcinoma (Virus associated)
DO23538	67	male	Stage II	0	450	no	no	LIRI-JP	RK131	Liver	Liver cancer : Hepatocellular carcinoma (Virus associated)
DO23539	77	male	Stage I	0	1110	yes	NA	LIRI-JP	RK134	Liver	Liver cancer : Hepatocellular carcinoma (Virus associated)
DO23540	73	male	Stage I	0	750	no	no	LIRI-JP	RK135	Liver	Liver cancer : Hepatocellular carcinoma (Virus associated)
DO23541	65	male	Stage II	0	930	no	no	LIRI-JP	RK140	Liver	Liver cancer : Hepatocellular carcinoma (Virus associated)
DO23542	66	male	Stage III	0	960	no	yes	LIRI-JP	RK143	Liver	Liver cancer : Hepatocellular carcinoma (Virus associated)
DO23543	63	male	Stage II	0	1020	no	no	LIRI-JP	RK145	Liver	Liver cancer : Hepatocellular carcinoma (Virus associated)
DO23544	67	male	Stage II	0	960	no	no	LIRI-JP	RK150	Liver	Liver cancer : Hepatocellular carcinoma (Virus associated)
DO23545	67	male	Stage II	1	570	yes	no	LIRI-JP	RK151	Liver	Liver cancer : Hepatocellular carcinoma (Virus associated)
DO23546	63	male	Stage II	0	1050	no	NA	LIRI-JP	RK152	Liver	Liver cancer : Hepatocellular carcinoma (Virus associated)
DO23547	74	male	Stage I	0	1020	no	no	LIRI-JP	RK153	Liver	Liver cancer : Hepatocellular carcinoma (Virus associated)
DO23548	78	female	Stage I	0	840	no	yes	LIRI-JP	RK155	Liver	Liver cancer : Hepatocellular carcinoma (Virus associated)
DO23549	74	male	Stage III	0	990	no	no	LIRI-JP	RK156	Liver	Liver cancer : Hepatocellular carcinoma (Virus associated)
DO23550	69	male	Stage I	0	990	no	no	LIRI-JP	RK164	Liver	Liver cancer : Hepatocellular carcinoma (Virus associated)
DO23551	73	male	Stage III	1	150	no	no	LIRI-JP	RK169	Liver	Liver cancer : Hepatocellular carcinoma (Virus associated)
DO23552	80	female	Stage I	0	810	no	no	LIRI-JP	RK172	Liver	Liver cancer : Hepatocellular carcinoma (Virus associated)
DO45091	56	male	Stage II	1	1320	no	no	LIRI-JP	RK001	Liver	Liver cancer : Hepatocellular carcinoma (Virus associated)
DO45092	62	male	Stage IV	1	1200	no	no	LIRI-JP	RK002	Liver	Liver cancer : Hepatocellular carcinoma (Virus associated)
DO45093	71	male	Stage II	1	720	no	no	LIRI-JP	RK003	Liver	Liver cancer : Hepatocellular carcinoma (Virus associated)
DO45094	76	male	Stage III	0	1650	no	no	LIRI-JP	RK004	Liver	Liver cancer : Hepatocellular carcinoma (Virus associated)
DO45095	66	male	Stage II	0	1620	no	no	LIRI-JP	RK005	Liver	Liver cancer : Hepatocellular carcinoma (Virus associated)
DO45096	69	male	Stage II	1	1290	no	no	LIRI-JP	RK006	Liver	Liver cancer : Hepatocellular carcinoma (Virus associated)
DO45097	69	male	Stage III	0	1620	no	no	LIRI-JP	RK007	Liver	Liver cancer : Hepatocellular carcinoma (Virus associated)
DO45099	46	male	Stage III	0	1590	no	NA	LIRI-JP	RK010	Liver	Liver cancer : Hepatocellular carcinoma (Virus associated)
DO45101	63	male	Stage II	0	1680	no	NA	LIRI-JP	RK012	Liver	Liver cancer : Hepatocellular carcinoma (Virus associated)
DO45103	47	male	Stage III	0	450	no	yes	LIRI-JP	RK014	Liver	Liver cancer : Hepatocellular carcinoma (Virus associated)
DO45105	61	male	Stage I	0	1680	no	NA	LIRI-JP	RK015	Liver	Liver cancer : Hepatocellular carcinoma (Virus associated)
DO45107	63	female	Stage II	0	1710	no	yes	LIRI-JP	RK016	Liver	Liver cancer : Hepatocellular carcinoma (Virus associated)
DO45109	63	male	Stage II	0	1590	no	no	LIRI-JP	RK018	Liver	Liver cancer : Hepatocellular carcinoma (Virus associated)
DO45111	74	male	Stage II	0	1590	no	yes	LIRI-JP	RK019	Liver	Liver cancer : Hepatocellular carcinoma (Virus associated)
DO45113	58	male	Stage III	0	1560	no	yes	LIRI-JP	RK020	Liver	Liver cancer : Hepatocellular carcinoma (Virus associated)
DO45115	81	male	Stage II	0	840	yes	no	LIRI-JP	RK021	Liver	Liver cancer : Hepatocellular carcinoma (Virus associated)
DO45117	73	female	Stage II	1	1110	no	yes	LIRI-JP	RK022	Liver	Liver cancer : Hepatocellular carcinoma (Virus associated)
DO45119	74	male	Stage III	1	510	yes	yes	LIRI-JP	RK023	Liver	Liver cancer : Hepatocellular carcinoma (Virus associated)
DO45121	61	male	Stage III	0	1530	no	no	LIRI-JP	RK024	Liver	Liver cancer : Hepatocellular carcinoma (Virus associated)
DO45123	78	female	Stage II	1	570	no	yes	LIRI-JP	RK025	Liver	Liver cancer : Hepatocellular carcinoma (Virus associated)
DO45125	58	male	Stage III	0	1680	no	no	LIRI-JP	RK026	Liver	Liver cancer : Hepatocellular carcinoma (Virus associated)
DO45127	73	male	Stage III	1	420	no	no	LIRI-JP	RK027	Liver	Liver cancer : Hepatocellular carcinoma (Virus associated)
DO45129	61	male	Stage III	0	1470	no	yes	LIRI-JP	RK029	Liver	Liver cancer : Hepatocellular carcinoma (Virus associated)
DO45131	53	male	Stage IV	1	360	no	yes	LIRI-JP	RK031	Liver	Liver cancer : Hepatocellular carcinoma (Virus associated)
DO45133	64	male	Stage III	1	660	no	yes	LIRI-JP	RK032	Liver	Liver cancer : Hepatocellular carcinoma (Virus associated)
DO45135	77	male	Stage I	0	1410	no	yes	LIRI-JP	RK033	Liver	Liver cancer : Hepatocellular carcinoma (Virus associated)
DO45137	38	male	Stage I	0	1320	no	yes	LIRI-JP	RK034	Liver	Liver cancer : Hepatocellular carcinoma (Virus associated)
DO45139	63	male	Stage III	0	1320	no	yes	LIRI-JP	RK035	Liver	Liver cancer : Hepatocellular carcinoma (Virus associated)
DO45141	73	male	Stage II	0	1320	no	no	LIRI-JP	RK036	Liver	Liver cancer : Hepatocellular carcinoma (Virus associated)
DO45143	69	male	Stage III	0	1290	no	no	LIRI-JP	RK037	Liver	Liver cancer : Hepatocellular carcinoma (Virus associated)
DO45145	78	male	Stage III	1	60	no	no	LIRI-JP	RK041	Liver	Liver cancer : Hepatocellular carcinoma (Virus associated)
DO45147	57	male	Stage II	1	720	no	yes	LIRI-JP	RK042	Liver	Liver cancer : Hepatocellular carcinoma (Virus associated)
DO45149	70	female	Stage II	0	1260	no	no	LIRI-JP	RK044	Liver	Liver cancer : Hepatocellular carcinoma (Virus associated)
DO45151	64	male	Stage III	0	1230	no	no	LIRI-JP	RK046	Liver	Liver cancer : Hepatocellular carcinoma (Virus associated)
DO45153	77	female	Stage II	0	1380	no	no	LIRI-JP	RK047	Liver	Liver cancer : Hepatocellular carcinoma (Virus associated)
DO45155	69	male	Stage II	0	2160	yes	yes	LIRI-JP	RK048	Liver	Liver cancer : Hepatocellular carcinoma (Virus associated)
DO45157	62	male	Stage II	0	1980	no	no	LIRI-JP	RK049	Liver	Liver cancer : Hepatocellular carcinoma (Virus associated)
DO45159	65	male	Stage III	0	1470	no	no	LIRI-JP	RK050	Liver	Liver cancer : Hepatocellular carcinoma (Virus associated)
DO45161	74	male	Stage II	1	540	yes	no	LIRI-JP	RK051	Liver	Liver cancer : Hepatocellular carcinoma (Virus associated)
DO45163	76	male	Stage II	0	960	no	yes	LIRI-JP	RK052	Liver	Liver cancer : Hepatocellular carcinoma (Virus associated)
DO45165	75	male	Stage II	0	690	no	yes	LIRI-JP	RK054	Liver	Liver cancer : Hepatocellular carcinoma (Virus associated)
DO45167	67	male	Stage II	1	1440	no	yes	LIRI-JP	RK055	Liver	Liver cancer : Hepatocellular carcinoma (Virus associated)
DO45169	74	male	Stage III	0	1350	no	no	LIRI-JP	RK056	Liver	Liver cancer : Hepatocellular carcinoma (Virus associated)
DO45171	56	male	Stage III	0	600	no	NA	LIRI-JP	RK058	Liver	Liver cancer : Hepatocellular carcinoma (Virus associated)
DO45173	63	male	Stage III	0	1170	no	yes	LIRI-JP	RK061	Liver	Liver cancer : Hepatocellular carcinoma (Virus associated)
DO45175	74	male	Stage II	0	1140	no	yes	LIRI-JP	RK062	Liver	Liver cancer : Hepatocellular carcinoma (Virus associated)
DO45177	81	female	Stage III	0	1260	no	no	LIRI-JP	RK063	Liver	Liver cancer : Hepatocellular carcinoma (Virus associated)
DO45179	78	female	Stage II	0	600	no	yes	LIRI-JP	RK064	Liver	Liver cancer : Hepatocellular carcinoma (Virus associated)
DO45181	84	female	Stage II	0	1200	no	yes	LIRI-JP	RK065	Liver	Liver cancer : Hepatocellular carcinoma (Virus associated)
DO45183	72	female	Stage II	1	570	no	no	LIRI-JP	RK066	Liver	Liver cancer : Hepatocellular carcinoma (Virus associated)
DO45185	89	male	Stage II	0	600	no	NA	LIRI-JP	RK067	Liver	Liver cancer : Hepatocellular carcinoma (Virus associated)
DO45187	32	female	Stage I	0	1260	no	NA	LIRI-JP	RK068	Liver	Liver cancer : Hepatocellular carcinoma (Virus associated)
DO45189	85	female	Stage II	0	1200	no	yes	LIRI-JP	RK069	Liver	Liver cancer : Hepatocellular carcinoma (Virus associated)
DO45191	61	female	Stage II	0	1200	no	yes	LIRI-JP	RK071	Liver	Liver cancer : Hepatocellular carcinoma (Virus associated)
DO45193	68	female	Stage IV	1	120	yes	no	LIRI-JP	RK072	Liver	Liver cancer : Hepatocellular carcinoma (Virus associated)
DO45195	62	male	Stage I	0	390	no	no	LIRI-JP	RK073	Liver	Liver cancer : Hepatocellular carcinoma (Virus associated)
DO45197	51	male	Stage II	0	1170	no	no	LIRI-JP	RK079	Liver	Liver cancer : Hepatocellular carcinoma (Virus associated)
DO45199	86	female	Stage II	0	1350	no	no	LIRI-JP	RK080	Liver	Liver cancer : Hepatocellular carcinoma (Virus associated)
DO45201	49	male	Stage I	0	900	no	yes	LIRI-JP	RK082	Liver	Liver cancer : Hepatocellular carcinoma (Virus associated)
DO45203	71	female	Stage II	0	1170	no	no	LIRI-JP	RK083	Liver	Liver cancer : Hepatocellular carcinoma (Virus associated)
DO45205	67	female	Stage II	1	90	no	yes	LIRI-JP	RK084	Liver	Liver cancer : Hepatocellular carcinoma (Virus associated)
DO45207	68	male	Stage I	0	1050	no	no	LIRI-JP	RK086	Liver	Liver cancer : Hepatocellular carcinoma (Virus associated)
DO45209	70	male	Stage IV	0	1350	no	yes	LIRI-JP	RK089	Liver	Liver cancer : Hepatocellular carcinoma (Virus associated)
DO45211	76	male	Stage III	0	240	no	no	LIRI-JP	RK091	Liver	Liver cancer : Hepatocellular carcinoma (Virus associated)
DO45213	58	male	Stage I	0	1200	no	yes	LIRI-JP	RK092	Liver	Liver cancer : Hepatocellular carcinoma (Virus associated)
DO45215	65	male	Stage II	0	1170	no	yes	LIRI-JP	RK096	Liver	Liver cancer : Hepatocellular carcinoma (Virus associated)
DO45217	69	female	Stage III	1	270	no	no	LIRI-JP	RK098	Liver	Liver cancer : Hepatocellular carcinoma (Virus associated)
DO45219	78	male	Stage II	0	1080	no	no	LIRI-JP	RK099	Liver	Liver cancer : Hepatocellular carcinoma (Virus associated)
DO45221	75	female	Stage IV	1	390	no	no	LIRI-JP	RK100	Liver	Liver cancer : Hepatocellular carcinoma (Virus associated)
DO45223	67	male	Stage IV	0	1020	no	no	LIRI-JP	RK103	Liver	Liver cancer : Hepatocellular carcinoma (Virus associated)
DO45225	69	male	Stage I	0	1050	no	no	LIRI-JP	RK106	Liver	Liver cancer : Hepatocellular carcinoma (Virus associated)
DO45227	57	female	Stage II	0	1020	no	no	LIRI-JP	RK107	Liver	Liver cancer : Hepatocellular carcinoma (Virus associated)
DO45229	74	male	Stage I	0	990	no	no	LIRI-JP	RK108	Liver	Liver cancer : Hepatocellular carcinoma (Virus associated)
DO45231	84	male	Stage II	0	930	no	no	LIRI-JP	RK109	Liver	Liver cancer : Hepatocellular carcinoma (Virus associated)
DO45233	83	male	Stage III	0	900	yes	no	LIRI-JP	RK112	Liver	Liver cancer : Hepatocellular carcinoma (Virus associated)
DO45235	68	female	Stage I	0	900	no	no	LIRI-JP	RK115	Liver	Liver cancer : Hepatocellular carcinoma (Virus associated)
DO45237	58	male	Stage II	0	900	no	no	LIRI-JP	RK126	Liver	Liver cancer : Hepatocellular carcinoma (Virus associated)
DO45239	42	male	Stage II	0	870	no	no	LIRI-JP	RK130	Liver	Liver cancer : Hepatocellular carcinoma (Virus associated)
DO45241	49	male	Stage I	0	1080	no	yes	LIRI-JP	RK133	Liver	Liver cancer : Hepatocellular carcinoma (Virus associated)
DO45243	74	female	Stage III	0	930	no	no	LIRI-JP	RK137	Liver	Liver cancer : Hepatocellular carcinoma (Virus associated)
DO45245	75	female	Stage II	1	240	yes	NA	LIRI-JP	RK138	Liver	Liver cancer : Hepatocellular carcinoma (Virus associated)
DO45247	31	female	Stage II	0	210	no	no	LIRI-JP	RK141	Liver	Liver cancer : Hepatocellular carcinoma (Virus associated)
DO45249	57	male	Stage I	0	630	no	yes	LIRI-JP	RK142	Liver	Liver cancer : Hepatocellular carcinoma (Virus associated)
DO45251	57	female	Stage II	0	900	no	no	LIRI-JP	RK146	Liver	Liver cancer : Hepatocellular carcinoma (Virus associated)
DO45253	50	male	Stage II	0	870	no	yes	LIRI-JP	RK147	Liver	Liver cancer : Hepatocellular carcinoma (Virus associated)
DO45255	81	male	Stage III	0	720	no	yes	LIRI-JP	RK148	Liver	Liver cancer : Hepatocellular carcinoma (Virus associated)
DO45257	46	male	Stage III	0	810	no	no	LIRI-JP	RK157	Liver	Liver cancer : Hepatocellular carcinoma (Virus associated)
DO45259	65	male	Stage III	0	330	no	no	LIRI-JP	RK159	Liver	Liver cancer : Hepatocellular carcinoma (Virus associated)
DO45261	74	male	Stage III	0	990	no	no	LIRI-JP	RK165	Liver	Liver cancer : Hepatocellular carcinoma (Virus associated)
DO45263	67	male	Stage III	1	270	no	no	LIRI-JP	RK166	Liver	Liver cancer : Hepatocellular carcinoma (Virus associated)
DO45265	73	male	Stage III	0	1020	no	no	LIRI-JP	RK167	Liver	Liver cancer : Hepatocellular carcinoma (Virus associated)
DO45267	73	male	Stage III	1	570	no	yes	LIRI-JP	RK170	Liver	Liver cancer : Hepatocellular carcinoma (Virus associated)
DO45269	59	male	Stage III	0	750	no	no	LIRI-JP	RK177	Liver	Liver cancer : Hepatocellular carcinoma (Virus associated)
DO45273	62	male	Stage II	0	480	no	no	LIRI-JP	RK180	Liver	Liver cancer : Hepatocellular carcinoma (Virus associated)
DO45275	65	male	Stage III	1	10	no	no	LIRI-JP	RK182	Liver	Liver cancer : Hepatocellular carcinoma (Virus associated)
DO45277	64	male	Stage III	0	600	no	no	LIRI-JP	RK184	Liver	Liver cancer : Hepatocellular carcinoma (Virus associated)
DO45279	67	male	Stage III	0	1290	no	no	LIRI-JP	RK194	Liver	Liver cancer : Hepatocellular carcinoma (Virus associated)
DO45281	83	male	Stage IV	0	750	no	no	LIRI-JP	RK204	Liver	Liver cancer : Hepatocellular carcinoma (Virus associated)
DO45283	60	male	Stage III	0	510	yes	NA	LIRI-JP	RK208	Liver	Liver cancer : Hepatocellular carcinoma (Virus associated)
DO45285	59	male	Stage III	0	480	no	no	LIRI-JP	RK226	Liver	Liver cancer : Hepatocellular carcinoma (Virus associated)
DO45287	74	male	Stage I	0	390	yes	no	LIRI-JP	RK269	Liver	Liver cancer : Hepatocellular carcinoma (Virus associated)
DO45289	78	female	Stage III	0	360	no	no	LIRI-JP	RK272	Liver	Liver cancer : Hepatocellular carcinoma (Virus associated)
DO45291	69	male	Stage III	0	570	no	no	LIRI-JP	RK279	Liver	Liver cancer : Hepatocellular carcinoma (Virus associated)
DO45293	68	male	Stage III	0	450	no	no	LIRI-JP	RK298	Liver	Liver cancer : Hepatocellular carcinoma (Virus associated)
DO45295	76	male	Stage II	0	300	no	no	LIRI-JP	RK303	Liver	Liver cancer : Hepatocellular carcinoma (Virus associated)
DO45297	61	female	Stage IV	1	1260	no	no	LIRI-JP	RK307	Liver	Liver cancer : Hepatocellular carcinoma (Virus associated)
DO45299	70	female	Stage I	0	1440	no	NA	LIRI-JP	RK308	Liver	Liver cancer : Hepatocellular carcinoma (Virus associated)
DO45301	56	male	Stage II	1	1440	no	NA	LIRI-JP	RK309	Liver	Liver cancer : Hepatocellular carcinoma (Virus associated)
DO45303	62	female	Stage III	0	990	no	NA	LIRI-JP	RK310	Liver	Liver cancer : Hepatocellular carcinoma (Virus associated)
DO45305	66	male	Stage IV	0	300	no	no	LIRI-JP	RK312	Liver	Liver cancer : Hepatocellular carcinoma (Virus associated)
DO45307	54	female	Stage IV	1	240	no	no	LIRI-JP	RK316	Liver	Liver cancer : Hepatocellular carcinoma (Virus associated)
DO45309	73	male	Stage III	1	30	no	no	LIRI-JP	RK317	Liver	Liver cancer : Hepatocellular carcinoma (Virus associated)
DO48672	81	male	Stage II	0	450	yes	yes	LIRI-JP	RK059	Liver	Liver cancer : Hepatocellular carcinoma (Virus associated)
DO48674	80	male	Stage II	0	1260	no	no	LIRI-JP	RK070	Liver	Liver cancer : Hepatocellular carcinoma (Virus associated)
DO48677	58	male	Stage III	0	1140	no	NA	LIRI-JP	RK077	Liver	Liver cancer : Hepatocellular carcinoma (Virus associated)
DO48679	72	male	Stage II	0	1200	no	no	LIRI-JP	RK081	Liver	Liver cancer : Hepatocellular carcinoma (Virus associated)
DO48681	57	male	Stage II	0	900	no	no	LIRI-JP	RK111	Liver	Liver cancer : Hepatocellular carcinoma (Virus associated)
DO48682	72	female	Stage III	1	120	yes	yes	LIRI-JP	RK119	Liver	Liver cancer : Hepatocellular carcinoma (Virus associated)
DO48684	71	female	Stage III	1	810	yes	no	LIRI-JP	RK121	Liver	Liver cancer : Hepatocellular carcinoma (Virus associated)
DO48686	75	male	Stage III	0	990	no	yes	LIRI-JP	RK122	Liver	Liver cancer : Hepatocellular carcinoma (Virus associated)
DO48687	73	female	Stage II	0	120	no	no	LIRI-JP	RK123	Liver	Liver cancer : Hepatocellular carcinoma (Virus associated)
DO48689	63	male	Stage II	0	900	no	no	LIRI-JP	RK136	Liver	Liver cancer : Hepatocellular carcinoma (Virus associated)
DO48691	71	male	Stage II	0	900	no	no	LIRI-JP	RK139	Liver	Liver cancer : Hepatocellular carcinoma (Virus associated)
DO48692	77	female	Stage III	0	900	no	no	LIRI-JP	RK144	Liver	Liver cancer : Hepatocellular carcinoma (Virus associated)
DO48693	71	male	Stage II	0	900	no	yes	LIRI-JP	RK149	Liver	Liver cancer : Hepatocellular carcinoma (Virus associated)
DO48694	71	male	Stage II	0	840	no	yes	LIRI-JP	RK154	Liver	Liver cancer : Hepatocellular carcinoma (Virus associated)
DO48695	77	male	Stage II	0	720	yes	no	LIRI-JP	RK162	Liver	Liver cancer : Hepatocellular carcinoma (Virus associated)
DO48697	64	female	Stage II	1	810	no	no	LIRI-JP	RK163	Liver	Liver cancer : Hepatocellular carcinoma (Virus associated)
DO48700	78	female	Stage II	0	810	no	yes	LIRI-JP	RK171	Liver	Liver cancer : Hepatocellular carcinoma (Virus associated)
DO48701	78	male	Stage II	0	780	no	yes	LIRI-JP	RK175	Liver	Liver cancer : Hepatocellular carcinoma (Virus associated)
DO48703	64	male	Stage II	0	750	no	yes	LIRI-JP	RK176	Liver	Liver cancer : Hepatocellular carcinoma (Virus associated)
DO48704	68	female	Stage III	0	750	no	yes	LIRI-JP	RK178	Liver	Liver cancer : Hepatocellular carcinoma (Virus associated)
DO48706	72	male	Stage II	0	870	no	no	LIRI-JP	RK181	Liver	Liver cancer : Hepatocellular carcinoma (Virus associated)
DO48709	74	male	Stage I	0	900	no	no	LIRI-JP	RK183	Liver	Liver cancer : Hepatocellular carcinoma (Virus associated)
DO48712	50	male	Stage II	0	810	no	yes	LIRI-JP	RK185	Liver	Liver cancer : Hepatocellular carcinoma (Virus associated)
DO48715	58	female	Stage II	1	690	no	no	LIRI-JP	RK186	Liver	Liver cancer : Hepatocellular carcinoma (Virus associated)
DO48716	71	male	Stage II	0	720	no	yes	LIRI-JP	RK187	Liver	Liver cancer : Hepatocellular carcinoma (Virus associated)
DO48717	54	male	Stage IV	1	180	no	yes	LIRI-JP	RK188	Liver	Liver cancer : Hepatocellular carcinoma (Virus associated)
DO48719	80	male	Stage II	0	690	no	no	LIRI-JP	RK190	Liver	Liver cancer : Hepatocellular carcinoma (Virus associated)
DO48720	62	female	Stage II	0	570	no	no	LIRI-JP	RK191	Liver	Liver cancer : Hepatocellular carcinoma (Virus associated)
DO48721	58	female	Stage I	0	900	no	yes	LIRI-JP	RK193	Liver	Liver cancer : Hepatocellular carcinoma (Virus associated)
DO48723	73	male	Stage I	0	600	no	yes	LIRI-JP	RK195	Liver	Liver cancer : Hepatocellular carcinoma (Virus associated)
DO48725	66	male	Stage I	0	780	no	no	LIRI-JP	RK196	Liver	Liver cancer : Hepatocellular carcinoma (Virus associated)
DO48727	81	female	Stage II	1	390	no	no	LIRI-JP	RK197	Liver	Liver cancer : Hepatocellular carcinoma (Virus associated)
DO48728	74	female	Stage II	0	150	yes	yes	LIRI-JP	RK198	Liver	Liver cancer : Hepatocellular carcinoma (Virus associated)
DO48730	73	female	Stage II	0	630	no	no	LIRI-JP	RK199	Liver	Liver cancer : Hepatocellular carcinoma (Virus associated)
DO48732	73	male	Stage III	0	630	no	yes	LIRI-JP	RK200	Liver	Liver cancer : Hepatocellular carcinoma (Virus associated)
DO48733	72	male	Stage II	0	600	no	yes	LIRI-JP	RK201	Liver	Liver cancer : Hepatocellular carcinoma (Virus associated)
DO48736	76	female	Stage I	0	600	no	yes	LIRI-JP	RK202	Liver	Liver cancer : Hepatocellular carcinoma (Virus associated)
DO48737	52	male	Stage I	0	720	no	no	LIRI-JP	RK205	Liver	Liver cancer : Hepatocellular carcinoma (Virus associated)
DO48738	83	male	Stage IV	0	780	no	no	LIRI-JP	RK206	Liver	Liver cancer : Hepatocellular carcinoma (Virus associated)
DO48741	64	male	Stage III	0	240	no	yes	LIRI-JP	RK207	Liver	Liver cancer : Hepatocellular carcinoma (Virus associated)
DO48742	76	male	Stage II	0	600	no	no	LIRI-JP	RK210	Liver	Liver cancer : Hepatocellular carcinoma (Virus associated)
DO48743	69	female	Stage II	0	570	yes	no	LIRI-JP	RK211	Liver	Liver cancer : Hepatocellular carcinoma (Virus associated)
DO48746	76	male	Stage III	0	570	no	no	LIRI-JP	RK212	Liver	Liver cancer : Hepatocellular carcinoma (Virus associated)
DO48747	62	male	Stage III	0	540	no	no	LIRI-JP	RK213	Liver	Liver cancer : Hepatocellular carcinoma (Virus associated)
DO48751	68	male	Stage II	1	480	no	no	LIRI-JP	RK214	Liver	Liver cancer : Hepatocellular carcinoma (Virus associated)
DO48753	55	male	Stage III	0	510	no	no	LIRI-JP	RK215	Liver	Liver cancer : Hepatocellular carcinoma (Virus associated)
DO48757	68	female	Stage III	0	480	no	no	LIRI-JP	RK216	Liver	Liver cancer : Hepatocellular carcinoma (Virus associated)
DO48759	73	male	Stage III	0	720	no	no	LIRI-JP	RK217	Liver	Liver cancer : Hepatocellular carcinoma (Virus associated)
DO48760	70	female	Stage II	0	690	no	no	LIRI-JP	RK219	Liver	Liver cancer : Hepatocellular carcinoma (Virus associated)
DO48761	55	male	Stage II	0	870	no	yes	LIRI-JP	RK220	Liver	Liver cancer : Hepatocellular carcinoma (Virus associated)
DO50772	70	male	Stage I	0	660	no	no	LIRI-JP	RK221	Liver	Liver cancer : Hepatocellular carcinoma (Virus associated)
DO50774	68	female	Stage II	0	720	no	no	LIRI-JP	RK222	Liver	Liver cancer : Hepatocellular carcinoma (Virus associated)
DO50776	75	male	Stage I	0	690	yes	no	LIRI-JP	RK223	Liver	Liver cancer : Hepatocellular carcinoma (Virus associated)
DO50778	60	male	Stage IV	0	630	no	yes	LIRI-JP	RK224	Liver	Liver cancer : Hepatocellular carcinoma (Virus associated)
DO50780	70	male	Stage IV	1	660	no	no	LIRI-JP	RK225	Liver	Liver cancer : Hepatocellular carcinoma (Virus associated)
DO50783	62	male	Stage III	0	480	yes	no	LIRI-JP	RK227	Liver	Liver cancer : Hepatocellular carcinoma (Virus associated)
DO50785	37	male	Stage IV	1	90	no	no	LIRI-JP	RK228	Liver	Liver cancer : Hepatocellular carcinoma (Virus associated)
DO50787	63	male	Stage III	0	480	no	no	LIRI-JP	RK229	Liver	Liver cancer : Hepatocellular carcinoma (Virus associated)
DO50789	73	female	Stage II	0	570	yes	yes	LIRI-JP	RK230	Liver	Liver cancer : Hepatocellular carcinoma (Virus associated)
DO50791	79	female	Stage I	1	480	no	yes	LIRI-JP	RK232	Liver	Liver cancer : Hepatocellular carcinoma (Virus associated)
DO50793	76	male	Stage IV	0	540	yes	yes	LIRI-JP	RK233	Liver	Liver cancer : Hepatocellular carcinoma (Virus associated)
DO50796	69	male	Stage II	0	540	no	no	LIRI-JP	RK234	Liver	Liver cancer : Hepatocellular carcinoma (Virus associated)
DO50798	77	male	Stage III	1	30	no	no	LIRI-JP	RK235	Liver	Liver cancer : Hepatocellular carcinoma (Virus associated)
DO50799	66	female	Stage II	0	540	no	yes	LIRI-JP	RK236	Liver	Liver cancer : Hepatocellular carcinoma (Virus associated)
DO50800	74	male	Stage II	0	510	no	yes	LIRI-JP	RK237	Liver	Liver cancer : Hepatocellular carcinoma (Virus associated)
DO50802	49	male	Stage II	0	930	yes	yes	LIRI-JP	RK241	Liver	Liver cancer : Hepatocellular carcinoma (Virus associated)
DO50803	62	female	Stage I	0	540	yes	no	LIRI-JP	RK243	Liver	Liver cancer : Hepatocellular carcinoma (Virus associated)
DO50804	81	male	Stage II	0	720	yes	NA	LIRI-JP	RK244	Liver	Liver cancer : Hepatocellular carcinoma (Virus associated)
DO50805	72	male	Stage II	0	690	yes	no	LIRI-JP	RK245	Liver	Liver cancer : Hepatocellular carcinoma (Virus associated)
DO50806	70	male	Stage IV	0	540	no	yes	LIRI-JP	RK254	Liver	Liver cancer : Hepatocellular carcinoma (Virus associated)
DO50807	67	male	Stage I	0	540	no	yes	LIRI-JP	RK256	Liver	Liver cancer : Hepatocellular carcinoma (Virus associated)
DO50808	68	male	Stage II	0	570	yes	no	LIRI-JP	RK257	Liver	Liver cancer : Hepatocellular carcinoma (Virus associated)
DO50809	56	male	Stage III	1	720	no	yes	LIRI-JP	RK258	Liver	Liver cancer : Hepatocellular carcinoma (Virus associated)
DO50811	62	male	Stage I	0	450	no	no	LIRI-JP	RK259	Liver	Liver cancer : Hepatocellular carcinoma (Virus associated)
DO50813	56	male	Stage II	0	420	no	no	LIRI-JP	RK260	Liver	Liver cancer : Hepatocellular carcinoma (Virus associated)
DO50814	83	male	Stage III	0	420	no	no	LIRI-JP	RK261	Liver	Liver cancer : Hepatocellular carcinoma (Virus associated)
DO50815	62	male	Stage III	0	150	no	no	LIRI-JP	RK262	Liver	Liver cancer : Hepatocellular carcinoma (Virus associated)
DO50816	63	male	Stage II	0	390	no	no	LIRI-JP	RK263	Liver	Liver cancer : Hepatocellular carcinoma (Virus associated)
DO50817	75	male	Stage II	0	390	no	no	LIRI-JP	RK264	Liver	Liver cancer : Hepatocellular carcinoma (Virus associated)
DO50818	65	male	Stage II	0	510	no	no	LIRI-JP	RK265	Liver	Liver cancer : Hepatocellular carcinoma (Virus associated)
DO50819	72	female	Stage II	0	510	no	no	LIRI-JP	RK266	Liver	Liver cancer : Hepatocellular carcinoma (Virus associated)
DO50820	77	female	Stage III	0	510	no	no	LIRI-JP	RK267	Liver	Liver cancer : Hepatocellular carcinoma (Virus associated)
DO50822	66	male	Stage II	0	510	no	no	LIRI-JP	RK268	Liver	Liver cancer : Hepatocellular carcinoma (Virus associated)
DO50825	70	male	Stage II	0	390	no	no	LIRI-JP	RK270	Liver	Liver cancer : Hepatocellular carcinoma (Virus associated)
DO50827	48	female	Stage II	0	480	no	no	LIRI-JP	RK275	Liver	Liver cancer : Hepatocellular carcinoma (Virus associated)
DO50829	78	male	Stage III	0	570	no	yes	LIRI-JP	RK277	Liver	Liver cancer : Hepatocellular carcinoma (Virus associated)
DO50831	52	male	Stage II	0	510	no	no	LIRI-JP	RK278	Liver	Liver cancer : Hepatocellular carcinoma (Virus associated)
DO50832	73	male	Stage III	0	90	no	yes	LIRI-JP	RK280	Liver	Liver cancer : Hepatocellular carcinoma (Virus associated)
DO50834	72	male	Stage II	0	540	no	NA	LIRI-JP	RK282	Liver	Liver cancer : Hepatocellular carcinoma (Virus associated)
DO50837	53	female	Stage I	0	480	no	no	LIRI-JP	RK283	Liver	Liver cancer : Hepatocellular carcinoma (Virus associated)
DO50839	47	female	Stage III	0	330	no	yes	LIRI-JP	RK284	Liver	Liver cancer : Hepatocellular carcinoma (Virus associated)
DO50840	49	male	Stage II	0	330	no	no	LIRI-JP	RK285	Liver	Liver cancer : Hepatocellular carcinoma (Virus associated)
DO50842	75	female	Stage IV	0	300	no	no	LIRI-JP	RK287	Liver	Liver cancer : Hepatocellular carcinoma (Virus associated)
DO50844	75	male	Stage IV	0	300	no	yes	LIRI-JP	RK289	Liver	Liver cancer : Hepatocellular carcinoma (Virus associated)
DO50845	72	male	Stage III	0	210	no	no	LIRI-JP	RK297	Liver	Liver cancer : Hepatocellular carcinoma (Virus associated)
DO50848	74	male	Stage III	0	480	no	no	LIRI-JP	RK304	Liver	Liver cancer : Hepatocellular carcinoma (Virus associated)
DO50850	74	male	Stage III	0	720	no	no	LIRI-JP	RK305	Liver	Liver cancer : Hepatocellular carcinoma (Virus associated)
DO50851	80	male	Stage II	0	540	no	no	LIRI-JP	RK306	Liver	Liver cancer : Hepatocellular carcinoma (Virus associated)
DO50855	47	male	Stage II	0	570	no	no	LIRI-JP	RK326	Liver	Liver cancer : Hepatocellular carcinoma (Virus associated)
DO50857	72	male	Stage II	0	210	no	yes	LIRI-JP	RK337	Liver	Liver cancer : Hepatocellular carcinoma (Virus associated)
DO50859	77	male	Stage II	0	180	yes	no	LIRI-JP	RK338	Liver	Liver cancer : Hepatocellular carcinoma (Virus associated)
