# Supplementary material for: Multi-omics identification of a polyamine metabolism related signature for hepatocellular carcinoma and revealing tumor microenvironment characteristics
Source: Front Immunol. 2025 Apr 22;16:1570378. doi: 10.3389/fimmu.2025.1570378 (PMC12052762; doi:10.3389/fimmu.2025.1570378)
Supplement: Supplementary file 3 [file Table2.xlsx]

## Sheet: Table S4
Table S4. Summary of polyamine metabolism related genes collected from GnenCards and MSIDB.
ENGSID	Gene Symbol	Gene Type
ENSG00000116984.14	MTR	protein_coding
ENSG00000115758.13	ODC1	protein_coding
ENSG00000254647.7	INS	protein_coding
ENSG00000124275.15	MTRR	protein_coding
ENSG00000132170.23	PPARG	protein_coding
ENSG00000148832.16	PAOX	protein_coding
ENSG00000130066.16	SAT1	protein_coding
ENSG00000165841.11	CYP2C19	protein_coding
ENSG00000177000.13	MTHFR	protein_coding
ENSG00000160200.18	CBS	protein_coding
ENSG00000140505.7	CYP1A2	protein_coding
ENSG00000130164.14	LDLR	protein_coding
ENSG00000175445.17	LPL	protein_coding
ENSG00000036473.8	OTC	protein_coding
ENSG00000088826.18	SMOX	protein_coding
ENSG00000117394.24	SLC2A1	protein_coding
ENSG00000106633.17	GCK	protein_coding
ENSG00000158125.10	XDH	protein_coding
ENSG00000017427.17	IGF1	protein_coding
ENSG00000148672.9	GLUD1	protein_coding
ENSG00000232810.4	TNF	protein_coding
ENSG00000137869.15	CYP19A1	protein_coding
ENSG00000141510.18	TP53	protein_coding
ENSG00000102172.16	SMS	protein_coding
ENSG00000136244.12	IL6	protein_coding
ENSG00000118520.15	ARG1	protein_coding
ENSG00000132437.18	DDC	protein_coding
ENSG00000163631.17	ALB	protein_coding
ENSG00000278540.5	ACACA	protein_coding
ENSG00000159363.19	ATP13A2	protein_coding
ENSG00000141458.13	NPC1	protein_coding
ENSG00000130707.18	ASS1	protein_coding
ENSG00000160783.19	PMF1	protein_coding
ENSG00000228716.7	DHFR	protein_coding
ENSG00000123505.19	AMD1	protein_coding
ENSG00000101076.17	HNF4A	protein_coding
ENSG00000142208.17	AKT1	protein_coding
ENSG00000140459.18	CYP11A1	protein_coding
ENSG00000242252.2	BGLAP	protein_coding
ENSG00000109819.9	PPARGC1A	protein_coding
ENSG00000036828.17	CASR	protein_coding
ENSG00000132693.12	CRP	protein_coding
ENSG00000126522.17	ASL	protein_coding
ENSG00000130005.13	GAMT	protein_coding
ENSG00000142168.15	SOD1	protein_coding
ENSG00000198805.12	PNP	protein_coding
ENSG00000196839.13	ADA	protein_coding
ENSG00000065154.12	OAT	protein_coding
ENSG00000171766.17	GATM	protein_coding
ENSG00000111424.12	VDR	protein_coding
ENSG00000121691.7	CAT	protein_coding
ENSG00000142920.17	AZIN2	protein_coding
ENSG00000177628.16	GBA1	protein_coding
ENSG00000081181.8	ARG2	protein_coding
ENSG00000118972.3	FGF23	protein_coding
ENSG00000180176.15	TH	protein_coding
ENSG00000006071.15	ABCC8	protein_coding
ENSG00000101444.13	AHCY	protein_coding
ENSG00000172482.5	AGXT	protein_coding
ENSG00000112033.14	PPARD	protein_coding
ENSG00000164904.18	ALDH7A1	protein_coding
ENSG00000143839.15	REN	protein_coding
ENSG00000161533.12	ACOX1	protein_coding
ENSG00000151224.13	MAT1A	protein_coding
ENSG00000198793.13	MTOR	protein_coding
ENSG00000090402.8	SI	protein_coding
ENSG00000100292.18	HMOX1	protein_coding
ENSG00000198650.11	TAT	protein_coding
ENSG00000100644.17	HIF1A	protein_coding
ENSG00000135821.19	GLUL	protein_coding
ENSG00000100983.12	GSS	protein_coding
ENSG00000131979.20	GCH1	protein_coding
ENSG00000104904.12	OAZ1	protein_coding
ENSG00000189221.10	MAOA	protein_coding
ENSG00000164951.16	PDP1	protein_coding
ENSG00000185339.9	TCN2	protein_coding
ENSG00000121879.6	PIK3CA	protein_coding
ENSG00000116649.10	SRM	protein_coding
ENSG00000135218.19	CD36	protein_coding
ENSG00000169919.17	GUSB	protein_coding
ENSG00000198931.11	APRT	protein_coding
ENSG00000167701.14	GPT	protein_coding
ENSG00000105974.13	CAV1	protein_coding
ENSG00000187486.5	KCNJ11	protein_coding
ENSG00000136997.21	MYC	protein_coding
ENSG00000059573.9	ALDH18A1	protein_coding
ENSG00000132356.11	PRKAA1	protein_coding
ENSG00000115419.13	GLS	protein_coding
ENSG00000101986.12	ABCD1	protein_coding
ENSG00000118557.16	PMFBP1	protein_coding
ENSG00000133835.17	HSD17B4	protein_coding
ENSG00000091831.24	ESR1	protein_coding
ENSG00000102144.15	PGK1	protein_coding
ENSG00000077498.9	TYR	protein_coding
ENSG00000113161.16	HMGCR	protein_coding
ENSG00000116096.6	SPR	protein_coding
ENSG00000152266.7	PTH	protein_coding
ENSG00000155465.20	SLC7A7	protein_coding
ENSG00000138798.13	EGF	protein_coding
ENSG00000117984.15	CTSD	protein_coding
ENSG00000242110.8	AMACR	protein_coding
ENSG00000181019.13	NQO1	protein_coding
ENSG00000156110.15	ADK	protein_coding
ENSG00000141504.12	SAT2	protein_coding
ENSG00000142192.21	APP	protein_coding
ENSG00000113580.15	NR3C1	protein_coding
ENSG00000143149.12	ALDH9A1	protein_coding
ENSG00000073756.12	PTGS2	protein_coding
ENSG00000116044.16	NFE2L2	protein_coding
ENSG00000104687.14	GSR	protein_coding
ENSG00000114200.10	BCHE	protein_coding
ENSG00000131408.15	NR1H2	protein_coding
ENSG00000124713.6	GNMT	protein_coding
ENSG00000136634.7	IL10	protein_coding
ENSG00000176890.16	TYMS	protein_coding
ENSG00000172115.9	CYCS	protein_coding
ENSG00000123453.18	SARDH	protein_coding
ENSG00000183044.12	ABAT	protein_coding
ENSG00000091513.16	TF	protein_coding
ENSG00000161513.12	FDXR	protein_coding
ENSG00000116171.19	SCP2	protein_coding
ENSG00000156006.5	NAT2	protein_coding
ENSG00000155096.14	AZIN1	protein_coding
ENSG00000100170.10	SLC5A1	protein_coding
ENSG00000106546.14	AHR	protein_coding
ENSG00000123454.12	DBH	protein_coding
ENSG00000111640.15	GAPDH	protein_coding
ENSG00000181856.15	SLC2A4	protein_coding
ENSG00000085563.15	ABCB1	protein_coding
ENSG00000132837.15	DMGDH	protein_coding
ENSG00000131238.18	PPT1	protein_coding
ENSG00000105329.11	TGFB1	protein_coding
ENSG00000002726.21	AOC1	protein_coding
ENSG00000168610.16	STAT3	protein_coding
ENSG00000213689.14	TREX1	protein_coding
ENSG00000005381.8	MPO	protein_coding
ENSG00000004455.17	AK2	protein_coding
ENSG00000176697.20	BDNF	protein_coding
ENSG00000144381.18	HSPD1	protein_coding
ENSG00000164867.11	NOS3	protein_coding
ENSG00000164305.19	CASP3	protein_coding
ENSG00000183010.17	PYCR1	protein_coding
ENSG00000099810.21	MTAP	protein_coding
ENSG00000106366.9	SERPINE1	protein_coding
ENSG00000125538.12	IL1B	protein_coding
ENSG00000173638.19	SLC19A1	protein_coding
ENSG00000135069.14	PSAT1	protein_coding
ENSG00000115339.14	GALNT3	protein_coding
ENSG00000107537.14	PHYH	protein_coding
ENSG00000168036.18	CTNNB1	protein_coding
ENSG00000130816.17	DNMT1	protein_coding
ENSG00000168827.15	GFM1	protein_coding
ENSG00000067225.18	PKM	protein_coding
ENSG00000116906.13	GNPAT	protein_coding
ENSG00000088305.18	DNMT3B	protein_coding
ENSG00000180304.14	OAZ2	protein_coding
ENSG00000185973.12	TMLHE	protein_coding
ENSG00000142319.18	SLC6A3	protein_coding
ENSG00000145335.17	SNCA	protein_coding
ENSG00000122585.8	NPY	protein_coding
ENSG00000172071.14	EIF2AK3	protein_coding
ENSG00000170835.16	CEL	protein_coding
ENSG00000143257.12	NR1I3	protein_coding
ENSG00000169032.10	MAP2K1	protein_coding
ENSG00000007171.18	NOS2	protein_coding
ENSG00000133116.8	KL	protein_coding
ENSG00000117448.14	AKR1A1	protein_coding
ENSG00000182621.18	PLCB1	protein_coding
ENSG00000172179.12	PRL	protein_coding
ENSG00000145692.15	BHMT	protein_coding
ENSG00000100030.15	MAPK1	protein_coding
ENSG00000151704.16	KCNJ1	protein_coding
ENSG00000111537.5	IFNG	protein_coding
ENSG00000135744.8	AGT	protein_coding
ENSG00000171791.14	BCL2	protein_coding
ENSG00000131096.10	PYY	protein_coding
ENSG00000110887.8	DAO	protein_coding
ENSG00000116711.10	PLA2G4A	protein_coding
ENSG00000138079.14	SLC3A1	protein_coding
ENSG00000123700.5	KCNJ2	protein_coding
ENSG00000018510.17	AGPS	protein_coding
ENSG00000186868.16	MAPT	protein_coding
ENSG00000069535.14	MAOB	protein_coding
ENSG00000167548.16	KMT2D	protein_coding
ENSG00000151348.15	EXT2	protein_coding
ENSG00000185345.23	PRKN	protein_coding
ENSG00000146678.10	IGFBP1	protein_coding
ENSG00000127554.13	GFER	protein_coding
ENSG00000169344.15	UMOD	protein_coding
ENSG00000021488.13	SLC7A9	protein_coding
ENSG00000196569.13	LAMA2	protein_coding
ENSG00000133657.16	ATP13A3	protein_coding
ENSG00000026103.22	FAS	protein_coding
ENSG00000072274.13	TFRC	protein_coding
ENSG00000158828.8	PINK1	protein_coding
ENSG00000176974.20	SHMT1	protein_coding
ENSG00000168306.13	ACOX2	protein_coding
ENSG00000138413.14	IDH1	protein_coding
ENSG00000168906.13	MAT2A	protein_coding
ENSG00000112096.19	SOD2	protein_coding
ENSG00000108576.10	SLC6A4	protein_coding
ENSG00000118689.15	FOXO3	protein_coding
ENSG00000197601.13	FAR1	protein_coding
ENSG00000124721.18	DNAH8	protein_coding
ENSG00000113083.15	LOX	protein_coding
ENSG00000169252.6	ADRB2	protein_coding
ENSG00000150907.10	FOXO1	protein_coding
ENSG00000108561.8	C1QBP	protein_coding
ENSG00000070669.17	ASNS	protein_coding
ENSG00000143450.18	OAZ3	protein_coding
ENSG00000107643.16	MAPK8	protein_coding
ENSG00000101266.19	CSNK2A1	protein_coding
ENSG00000112992.18	NNT	protein_coding
ENSG00000102967.12	DHODH	protein_coding
ENSG00000138356.14	AOX1	protein_coding
ENSG00000198670.12	LPA	protein_coding
ENSG00000108946.15	PRKAR1A	protein_coding
ENSG00000140009.18	ESR2	protein_coding
ENSG00000170345.10	FOS	protein_coding
ENSG00000131183.11	SLC34A1	protein_coding
ENSG00000197912.16	SPG7	protein_coding
ENSG00000177606.8	JUN	protein_coding
ENSG00000146648.19	EGFR	protein_coding
ENSG00000166741.8	NNMT	protein_coding
ENSG00000128272.15	ATF4	protein_coding
ENSG00000012048.23	BRCA1	protein_coding
ENSG00000131095.13	GFAP	protein_coding
ENSG00000070748.19	CHAT	protein_coding
ENSG00000183454.18	GRIN2A	protein_coding
ENSG00000138074.15	SLC5A6	protein_coding
ENSG00000082701.17	GSK3B	protein_coding
ENSG00000095303.17	PTGS1	protein_coding
ENSG00000196517.13	SLC6A9	protein_coding
ENSG00000197122.12	SRC	protein_coding
ENSG00000119772.17	DNMT3A	protein_coding
ENSG00000213585.11	VDAC1	protein_coding
ENSG00000083444.17	PLOD1	protein_coding
ENSG00000143799.14	PARP1	protein_coding
ENSG00000187091.14	PLCD1	protein_coding
ENSG00000169429.11	CXCL8	protein_coding
ENSG00000146674.15	IGFBP3	protein_coding
ENSG00000136238.18	RAC1	protein_coding
ENSG00000100393.14	EP300	protein_coding
ENSG00000118785.14	SPP1	protein_coding
ENSG00000102174.9	PHEX	protein_coding
ENSG00000120457.12	KCNJ5	protein_coding
ENSG00000257335.8	MGAM	protein_coding
ENSG00000092295.12	TGM1	protein_coding
ENSG00000095059.16	DHPS	protein_coding
ENSG00000206172.8	HBA1	protein_coding
ENSG00000198125.13	MB	protein_coding
ENSG00000102882.12	MAPK3	protein_coding
ENSG00000095321.17	CRAT	protein_coding
ENSG00000115008.6	IL1A	protein_coding
ENSG00000072062.15	PRKACA	protein_coding
ENSG00000137693.14	YAP1	protein_coding
ENSG00000141646.14	SMAD4	protein_coding
ENSG00000151790.9	TDO2	protein_coding
ENSG00000108602.18	ALDH3A1	protein_coding
ENSG00000145217.14	SLC26A1	protein_coding
ENSG00000102265.12	TIMP1	protein_coding
ENSG00000141744.4	PNMT	protein_coding
ENSG00000140287.11	HDC	protein_coding
ENSG00000112715.25	VEGFA	protein_coding
ENSG00000198959.12	TGM2	protein_coding
ENSG00000163283.7	ALPP	protein_coding
ENSG00000136810.13	TXN	protein_coding
ENSG00000116771.6	AGMAT	protein_coding
ENSG00000176884.16	GRIN1	protein_coding
ENSG00000153162.9	BMP6	protein_coding
ENSG00000132507.18	EIF5A	protein_coding
ENSG00000160209.19	PDXK	protein_coding
ENSG00000113889.14	KNG1	protein_coding
ENSG00000179630.11	LACC1	protein_coding
ENSG00000109339.24	MAPK10	protein_coding
ENSG00000146409.12	SLC18B1	protein_coding
ENSG00000112499.13	SLC22A2	protein_coding
ENSG00000158773.14	USF1	protein_coding
ENSG00000004468.13	CD38	protein_coding
ENSG00000143199.18	ADCY10	protein_coding
ENSG00000078401.7	EDN1	protein_coding
ENSG00000166949.16	SMAD3	protein_coding
ENSG00000131373.15	HACL1	protein_coding
ENSG00000112282.18	MED23	protein_coding
ENSG00000143252.16	SDHC	protein_coding
ENSG00000108443.14	RPS6KB1	protein_coding
ENSG00000185532.20	PRKG1	protein_coding
ENSG00000004487.17	KDM1A	protein_coding
ENSG00000066044.15	ELAVL1	protein_coding
ENSG00000196611.5	MMP1	protein_coding
ENSG00000103257.9	SLC7A5	protein_coding
ENSG00000057252.13	SOAT1	protein_coding
ENSG00000156113.24	KCNMA1	protein_coding
ENSG00000152661.9	GJA1	protein_coding
ENSG00000109971.14	HSPA8	protein_coding
ENSG00000175387.16	SMAD2	protein_coding
ENSG00000197386.12	HTT	protein_coding
ENSG00000087008.16	ACOX3	protein_coding
ENSG00000100811.14	YY1	protein_coding
ENSG00000197548.12	ATG7	protein_coding
ENSG00000112062.11	MAPK14	protein_coding
ENSG00000143947.14	RPS27A	protein_coding
ENSG00000087088.20	BAX	protein_coding
ENSG00000204435.15	CSNK2B	protein_coding
ENSG00000137462.9	TLR2	protein_coding
ENSG00000142798.20	HSPG2	protein_coding
ENSG00000109320.13	NFKB1	protein_coding
ENSG00000137203.15	TFAP2A	protein_coding
ENSG00000124762.14	CDKN1A	protein_coding
ENSG00000067560.13	RHOA	protein_coding
ENSG00000129167.9	TPH1	protein_coding
ENSG00000113520.11	IL4	protein_coding
ENSG00000100300.18	TSPO	protein_coding
ENSG00000003989.18	SLC7A2	protein_coding
ENSG00000087245.13	MMP2	protein_coding
ENSG00000057593.14	F7	protein_coding
ENSG00000110080.20	ST3GAL4	protein_coding
ENSG00000100429.18	HDAC10	protein_coding
ENSG00000273079.6	GRIN2B	protein_coding
ENSG00000070831.17	CDC42	protein_coding
ENSG00000181163.14	NPM1	protein_coding
ENSG00000116478.12	HDAC1	protein_coding
ENSG00000127616.19	SMARCA4	protein_coding
ENSG00000075043.19	KCNQ2	protein_coding
ENSG00000140284.11	SLC27A2	protein_coding
ENSG00000100985.7	MMP9	protein_coding
ENSG00000120885.22	CLU	protein_coding
ENSG00000167323.11	STIM1	protein_coding
ENSG00000147889.18	CDKN2A	protein_coding
ENSG00000175003.15	SLC22A1	protein_coding
ENSG00000164053.21	ATRIP	protein_coding
ENSG00000148346.12	LCN2	protein_coding
ENSG00000157005.4	SST	protein_coding
ENSG00000100526.20	CDKN3	protein_coding
ENSG00000081051.8	AFP	protein_coding
ENSG00000102575.13	ACP5	protein_coding
ENSG00000115415.20	STAT1	protein_coding
ENSG00000157540.22	DYRK1A	protein_coding
ENSG00000124181.14	PLCG1	protein_coding
ENSG00000164733.22	CTSB	protein_coding
ENSG00000132840.10	BHMT2	protein_coding
ENSG00000118260.15	CREB1	protein_coding
ENSG00000126545.14	CSN1S1	protein_coding
ENSG00000087085.16	ACHE	protein_coding
ENSG00000039068.19	CDH1	protein_coding
ENSG00000163069.13	SGCB	protein_coding
ENSG00000064651.14	SLC12A2	protein_coding
ENSG00000109471.5	IL2	protein_coding
ENSG00000134460.18	IL2RA	protein_coding
ENSG00000166825.15	ANPEP	protein_coding
ENSG00000090339.9	ICAM1	protein_coding
ENSG00000205667.3	ARSH	protein_coding
ENSG00000164885.13	CDK5	protein_coding
ENSG00000124767.7	GLO1	protein_coding
ENSG00000139687.16	RB1	protein_coding
ENSG00000187498.16	COL4A1	protein_coding
ENSG00000070770.10	CSNK2A2	protein_coding
ENSG00000130529.16	TRPM4	protein_coding
ENSG00000010610.10	CD4	protein_coding
ENSG00000143761.16	ARF1	protein_coding
ENSG00000157766.19	ACAN	protein_coding
ENSG00000180817.12	PPA1	protein_coding
ENSG00000132906.18	CASP9	protein_coding
ENSG00000079999.14	KEAP1	protein_coding
ENSG00000115414.21	FN1	protein_coding
ENSG00000170606.15	HSPA4	protein_coding
ENSG00000131471.7	AOC3	protein_coding
ENSG00000135446.17	CDK4	protein_coding
ENSG00000005469.12	CROT	protein_coding
ENSG00000169194.9	IL13	protein_coding
ENSG00000243678.12	NME2	protein_coding
ENSG00000164111.15	ANXA5	protein_coding
ENSG00000134323.12	MYCN	protein_coding
ENSG00000137801.11	THBS1	protein_coding
ENSG00000140396.13	NCOA2	protein_coding
ENSG00000137714.3	FDX1	protein_coding
ENSG00000115457.10	IGFBP2	protein_coding
ENSG00000101473.17	ACOT8	protein_coding
ENSG00000123374.11	CDK2	protein_coding
ENSG00000169375.16	SIN3A	protein_coding
ENSG00000168003.17	SLC3A2	protein_coding
ENSG00000185591.10	SP1	protein_coding
ENSG00000051180.17	RAD51	protein_coding
ENSG00000089250.19	NOS1	protein_coding
ENSG00000111371.16	SLC38A1	protein_coding
ENSG00000151012.13	SLC7A11	protein_coding
ENSG00000184470.21	TXNRD2	protein_coding
ENSG00000067182.8	TNFRSF1A	protein_coding
ENSG00000119139.21	TJP2	protein_coding
ENSG00000016391.11	CHDH	protein_coding
ENSG00000028137.19	TNFRSF1B	protein_coding
ENSG00000172216.6	CEBPB	protein_coding
ENSG00000188906.16	LRRK2	protein_coding
ENSG00000187840.5	EIF4EBP1	protein_coding
ENSG00000105464.3	GRIN2D	protein_coding
ENSG00000155463.14	OXA1L	protein_coding
ENSG00000127955.17	GNAI1	protein_coding
ENSG00000165474.8	GJB2	protein_coding
ENSG00000167658.16	EEF2	protein_coding
ENSG00000179218.14	CALR	protein_coding
ENSG00000153814.13	JAZF1	protein_coding
ENSG00000156508.19	EEF1A1	protein_coding
ENSG00000026508.20	CD44	protein_coding
ENSG00000104067.17	TJP1	protein_coding
ENSG00000154229.12	PRKCA	protein_coding
ENSG00000124813.23	RUNX2	protein_coding
ENSG00000135679.25	MDM2	protein_coding
ENSG00000197959.14	DNM3	protein_coding
ENSG00000117560.8	FASLG	protein_coding
ENSG00000111676.15	ATN1	protein_coding
ENSG00000105695.15	MAG	protein_coding
ENSG00000043591.6	ADRB1	protein_coding
ENSG00000196628.20	TCF4	protein_coding
ENSG00000198785.7	GRIN3A	protein_coding
ENSG00000101966.13	XIAP	protein_coding
ENSG00000131747.15	TOP2A	protein_coding
ENSG00000101438.4	SLC32A1	protein_coding
ENSG00000064012.22	CASP8	protein_coding
ENSG00000204264.12	PSMB8	protein_coding
ENSG00000163235.16	TGFA	protein_coding
ENSG00000142515.15	KLK3	protein_coding
ENSG00000110092.4	CCND1	protein_coding
ENSG00000104738.18	MCM4	protein_coding
ENSG00000128271.22	ADORA2A	protein_coding
ENSG00000094631.21	HDAC6	protein_coding
ENSG00000100567.13	PSMA3	protein_coding
ENSG00000108773.11	KAT2A	protein_coding
ENSG00000182890.5	GLUD2	protein_coding
ENSG00000141736.14	ERBB2	protein_coding
ENSG00000139514.13	SLC7A1	protein_coding
ENSG00000012223.13	LTF	protein_coding
ENSG00000019991.18	HGF	protein_coding
ENSG00000060971.19	ACAA1	protein_coding
ENSG00000134001.15	EIF2S1	protein_coding
ENSG00000164889.15	SLC4A2	protein_coding
ENSG00000116032.5	GRIN3B	protein_coding
ENSG00000087494.16	PTHLH	protein_coding
ENSG00000196136.18	SERPINA3	protein_coding
ENSG00000175344.19	CHRNA7	protein_coding
ENSG00000151247.12	EIF4E	protein_coding
ENSG00000048052.22	HDAC9	protein_coding
ENSG00000198216.12	CACNA1E	protein_coding
ENSG00000168496.4	FEN1	protein_coding
ENSG00000092439.16	TRPM7	protein_coding
ENSG00000180447.7	GAS1	protein_coding
ENSG00000148408.13	CACNA1B	protein_coding
ENSG00000166948.10	TGM6	protein_coding
ENSG00000063660.9	GPC1	protein_coding
ENSG00000137285.10	TUBB2B	protein_coding
ENSG00000122025.15	FLT3	protein_coding
ENSG00000197208.6	SLC22A4	protein_coding
ENSG00000197766.8	CFD	protein_coding
ENSG00000198431.16	TXNRD1	protein_coding
ENSG00000104951.16	IL4I1	protein_coding
ENSG00000172840.7	PDP2	protein_coding
ENSG00000138685.17	FGF2	protein_coding
ENSG00000118702.9	GHRH	protein_coding
ENSG00000146469.13	VIP	protein_coding
ENSG00000114166.8	KAT2B	protein_coding
ENSG00000065534.19	MYLK	protein_coding
ENSG00000111674.9	ENO2	protein_coding
ENSG00000171552.14	BCL2L1	protein_coding
ENSG00000115966.17	ATF2	protein_coding
ENSG00000197442.10	MAP3K5	protein_coding
ENSG00000182872.16	RBM10	protein_coding
ENSG00000004809.14	SLC22A16	protein_coding
ENSG00000197919.6	IFNA1	protein_coding
ENSG00000142156.15	COL6A1	protein_coding
ENSG00000124067.17	SLC12A4	protein_coding
ENSG00000134982.17	APC	protein_coding
ENSG00000184502.4	GAST	protein_coding
ENSG00000141564.15	RPTOR	protein_coding
ENSG00000144554.12	FANCD2	protein_coding
ENSG00000123358.20	NR4A1	protein_coding
ENSG00000073969.18	NSF	protein_coding
ENSG00000166862.7	CACNG2	protein_coding
ENSG00000125675.18	GRIA3	protein_coding
ENSG00000147883.12	CDKN2B	protein_coding
ENSG00000101323.5	HAO1	protein_coding
ENSG00000035862.12	TIMP2	protein_coding
ENSG00000173083.15	HPSE	protein_coding
ENSG00000131914.11	LIN28A	protein_coding
ENSG00000013275.8	PSMC4	protein_coding
ENSG00000164418.21	GRIK2	protein_coding
ENSG00000197971.16	MBP	protein_coding
ENSG00000196591.12	HDAC2	protein_coding
ENSG00000011465.18	DCN	protein_coding
ENSG00000184845.4	DRD1	protein_coding
ENSG00000018408.15	WWTR1	protein_coding
ENSG00000111276.11	CDKN1B	protein_coding
ENSG00000169398.19	PTK2	protein_coding
ENSG00000134294.14	SLC38A2	protein_coding
ENSG00000198900.6	TOP1	protein_coding
ENSG00000146477.6	SLC22A3	protein_coding
ENSG00000026025.16	VIM	protein_coding
ENSG00000160691.19	SHC1	protein_coding
ENSG00000134443.10	GRP	protein_coding
ENSG00000126456.16	IRF3	protein_coding
ENSG00000148702.15	HABP2	protein_coding
ENSG00000240065.8	PSMB9	protein_coding
ENSG00000182718.18	ANXA2	protein_coding
ENSG00000152578.13	GRIA4	protein_coding
ENSG00000127946.17	HIP1	protein_coding
ENSG00000188338.15	SLC38A3	protein_coding
ENSG00000265107.3	GJA5	protein_coding
ENSG00000175390.15	EIF3F	protein_coding
ENSG00000132646.11	PCNA	protein_coding
ENSG00000164300.17	SERINC5	protein_coding
ENSG00000100362.13	PVALB	protein_coding
ENSG00000204371.11	EHMT2	protein_coding
ENSG00000173757.10	STAT5B	protein_coding
ENSG00000167531.6	LALBA	protein_coding
ENSG00000115353.11	TACR1	protein_coding
ENSG00000198821.11	CD247	protein_coding
ENSG00000089685.15	BIRC5	protein_coding
ENSG00000174231.17	PRPF8	protein_coding
ENSG00000055955.17	ITIH4	protein_coding
ENSG00000090534.20	THPO	protein_coding
ENSG00000125686.12	MED1	protein_coding
ENSG00000101182.15	PSMA7	protein_coding
ENSG00000143384.14	MCL1	protein_coding
ENSG00000166840.13	GLYATL1	protein_coding
ENSG00000122861.16	PLAU	protein_coding
ENSG00000134057.15	CCNB1	protein_coding
ENSG00000103064.15	SLC7A6	protein_coding
ENSG00000184678.10	H2BC21	protein_coding
ENSG00000184047.20	DIABLO	protein_coding
ENSG00000067900.8	ROCK1	protein_coding
ENSG00000114251.15	WNT5A	protein_coding
ENSG00000180530.11	NRIP1	protein_coding
ENSG00000154727.11	GABPA	protein_coding
ENSG00000205649.9	HTN3	protein_coding
ENSG00000152208.13	GRID2	protein_coding
ENSG00000005007.13	UPF1	protein_coding
ENSG00000101412.13	E2F1	protein_coding
ENSG00000130876.11	SLC7A10	protein_coding
ENSG00000144843.11	ADPRH	protein_coding
ENSG00000170145.5	SIK2	protein_coding
ENSG00000068323.17	TFE3	protein_coding
ENSG00000115053.17	NCL	protein_coding
ENSG00000163956.13	LRPAP1	protein_coding
ENSG00000023445.16	BIRC3	protein_coding
ENSG00000129151.9	BBOX1	protein_coding
ENSG00000185245.8	GP1BA	protein_coding
ENSG00000038274.17	MAT2B	protein_coding
ENSG00000171855.7	IFNB1	protein_coding
ENSG00000119699.8	TGFB3	protein_coding
ENSG00000197111.16	PCBP2	protein_coding
ENSG00000105193.9	RPS16	protein_coding
ENSG00000114026.21	OGG1	protein_coding
ENSG00000129673.10	AANAT	protein_coding
ENSG00000002549.12	LAP3	protein_coding
ENSG00000181038.14	METTL23	protein_coding
ENSG00000173726.11	TOMM20	protein_coding
ENSG00000187714.7	SLC18A3	protein_coding
ENSG00000057663.16	ATG5	protein_coding
ENSG00000169714.17	CNBP	protein_coding
ENSG00000171094.18	ALK	protein_coding
ENSG00000089159.16	PXN	protein_coding
ENSG00000100519.12	PSMC6	protein_coding
ENSG00000142453.12	CARM1	protein_coding
ENSG00000090857.14	PDPR	protein_coding
ENSG00000184144.12	CNTN2	protein_coding
ENSG00000109689.18	STIM2	protein_coding
ENSG00000154639.19	CXADR	protein_coding
ENSG00000010322.16	NISCH	protein_coding
ENSG00000184719.12	RNLS	protein_coding
ENSG00000142182.9	DNMT3L	protein_coding
ENSG00000175166.17	PSMD2	protein_coding
ENSG00000157168.20	NRG1	protein_coding
ENSG00000204628.12	RACK1	protein_coding
ENSG00000167363.14	FN3K	protein_coding
ENSG00000100372.15	SLC25A17	protein_coding
ENSG00000100902.11	PSMA6	protein_coding
ENSG00000087191.13	PSMC5	protein_coding
ENSG00000115310.18	RTN4	protein_coding
ENSG00000162999.13	DUSP19	protein_coding
ENSG00000082898.18	XPO1	protein_coding
ENSG00000113525.10	IL5	protein_coding
ENSG00000161057.13	PSMC2	protein_coding
ENSG00000064763.11	FAR2	protein_coding
ENSG00000109332.20	UBE2D3	protein_coding
ENSG00000165916.8	PSMC3	protein_coding
ENSG00000115461.5	IGFBP5	protein_coding
ENSG00000127249.15	ATP13A4	protein_coding
ENSG00000203797.12	DDO	protein_coding
ENSG00000002330.14	BAD	protein_coding
ENSG00000126561.17	STAT5A	protein_coding
ENSG00000165272.16	AQP3	protein_coding
ENSG00000130522.6	JUND	protein_coding
ENSG00000128342.5	LIF	protein_coding
ENSG00000087586.18	AURKA	protein_coding
ENSG00000044115.21	CTNNA1	protein_coding
ENSG00000148660.20	CAMK2G	protein_coding
ENSG00000049130.16	KITLG	protein_coding
ENSG00000125780.12	TGM3	protein_coding
ENSG00000171132.14	PRKCE	protein_coding
ENSG00000143106.13	PSMA5	protein_coding
ENSG00000100764.14	PSMC1	protein_coding
ENSG00000092068.20	SLC7A8	protein_coding
ENSG00000075213.11	SEMA3A	protein_coding
ENSG00000105976.16	MET	protein_coding
ENSG00000095261.14	PSMD5	protein_coding
ENSG00000173992.9	CCS	protein_coding
ENSG00000176171.11	BNIP3	protein_coding
ENSG00000127804.13	METTL16	protein_coding
ENSG00000159377.11	PSMB4	protein_coding
ENSG00000197170.10	PSMD12	protein_coding
ENSG00000145386.11	CCNA2	protein_coding
ENSG00000168135.4	KCNJ4	protein_coding
ENSG00000177058.12	SLC38A9	protein_coding
ENSG00000113712.19	CSNK1A1	protein_coding
ENSG00000173692.14	PSMD1	protein_coding
ENSG00000115233.12	PSMD14	protein_coding
ENSG00000142627.13	EPHA2	protein_coding
ENSG00000183765.23	CHEK2	protein_coding
ENSG00000029559.7	IBSP	protein_coding
ENSG00000144935.15	TRPC1	protein_coding
ENSG00000159352.16	PSMD4	protein_coding
ENSG00000105173.14	CCNE1	protein_coding
ENSG00000153094.24	BCL2L11	protein_coding
ENSG00000112658.8	SRF	protein_coding
ENSG00000131467.11	PSME3	protein_coding
ENSG00000213722.10	DDAH2	protein_coding
ENSG00000120251.21	GRIA2	protein_coding
ENSG00000129084.18	PSMA1	protein_coding
ENSG00000126861.5	OMG	protein_coding
ENSG00000155897.10	ADCY8	protein_coding
ENSG00000205220.12	PSMB10	protein_coding
ENSG00000118263.15	KLF7	protein_coding
ENSG00000008018.9	PSMB1	protein_coding
ENSG00000114030.13	KPNA1	protein_coding
ENSG00000157551.19	KCNJ15	protein_coding
ENSG00000011485.15	PPP5C	protein_coding
ENSG00000141505.12	ASGR1	protein_coding
ENSG00000275302.2	CCL4	protein_coding
ENSG00000159899.15	NPR2	protein_coding
ENSG00000161714.12	PLCD3	protein_coding
ENSG00000168959.14	GRM5	protein_coding
ENSG00000163636.11	PSMD6	protein_coding
ENSG00000119396.11	RAB14	protein_coding
ENSG00000186652.10	PRG2	protein_coding
ENSG00000100804.19	PSMB5	protein_coding
ENSG00000108344.15	PSMD3	protein_coding
ENSG00000108262.16	GIT1	protein_coding
ENSG00000163577.8	EIF5A2	protein_coding
ENSG00000165215.6	CLDN3	protein_coding
ENSG00000185627.18	PSMD13	protein_coding
ENSG00000165376.11	CLDN2	protein_coding
ENSG00000103035.11	PSMD7	protein_coding
ENSG00000123416.15	TUBA1B	protein_coding
ENSG00000169564.7	PCBP1	protein_coding
ENSG00000101751.10	POLI	protein_coding
ENSG00000221955.11	SLC12A8	protein_coding
ENSG00000156299.13	TIAM1	protein_coding
ENSG00000142494.13	SLC47A1	protein_coding
ENSG00000078900.15	TP73	protein_coding
ENSG00000092009.10	CMA1	protein_coding
ENSG00000142507.10	PSMB6	protein_coding
ENSG00000110801.14	PSMD9	protein_coding
ENSG00000165949.12	IFI27	protein_coding
ENSG00000175354.20	PTPN2	protein_coding
ENSG00000178719.17	GRINA	protein_coding
ENSG00000078618.22	NRDC	protein_coding
ENSG00000197837.3	H4C16	protein_coding
ENSG00000131051.24	RBM39	protein_coding
ENSG00000187527.11	ATP13A5	protein_coding
ENSG00000163207.7	IVL	protein_coding
ENSG00000001167.14	NFYA	protein_coding
ENSG00000182551.14	ADI1	protein_coding
ENSG00000125818.18	PSMF1	protein_coding
ENSG00000116690.13	PRG4	protein_coding
ENSG00000092010.15	PSME1	protein_coding
ENSG00000041357.16	PSMA4	protein_coding
ENSG00000234289.6	H2BC12L	protein_coding
ENSG00000203811.1	H3C14	protein_coding
ENSG00000107738.20	VSIR	protein_coding
ENSG00000184012.13	TMPRSS2	protein_coding
ENSG00000157554.19	ERG	protein_coding
ENSG00000124406.16	ATP8A1	protein_coding
ENSG00000100911.16	PSME2	protein_coding
ENSG00000096063.16	SRPK1	protein_coding
ENSG00000167779.9	IGFBP6	protein_coding
ENSG00000160633.13	SAFB	protein_coding
ENSG00000277791.5	PSMB3	protein_coding
ENSG00000126067.12	PSMB2	protein_coding
ENSG00000178913.8	TAF7	protein_coding
ENSG00000113749.7	HRH2	protein_coding
ENSG00000014257.16	ACP3	protein_coding
ENSG00000101843.19	PSMD10	protein_coding
ENSG00000180182.11	MED14	protein_coding
ENSG00000102606.18	ARHGEF7	protein_coding
ENSG00000173156.7	RHOD	protein_coding
ENSG00000129932.10	DOHH	protein_coding
ENSG00000168394.11	TAP1	protein_coding
ENSG00000213918.10	DNASE1	protein_coding
ENSG00000167005.14	NUDT21	protein_coding
ENSG00000166888.12	STAT6	protein_coding
ENSG00000184185.10	KCNJ12	protein_coding
ENSG00000162521.19	RBBP4	protein_coding
ENSG00000155511.18	GRIA1	protein_coding
ENSG00000157227.13	MMP14	protein_coding
ENSG00000160951.4	PTGER1	protein_coding
ENSG00000040608.14	RTN4R	protein_coding
ENSG00000188486.3	H2AX	protein_coding
ENSG00000099341.11	PSMD8	protein_coding
ENSG00000186081.12	KRT5	protein_coding
ENSG00000108671.11	PSMD11	protein_coding
ENSG00000003436.16	TFPI	protein_coding
ENSG00000111652.10	COPS7A	protein_coding
ENSG00000105486.14	LIG1	protein_coding
ENSG00000106588.12	PSMA2	protein_coding
ENSG00000166484.20	MAPK7	protein_coding
ENSG00000116141.17	MARK1	protein_coding
ENSG00000132274.16	TRIM22	protein_coding
ENSG00000120837.8	NFYB	protein_coding
ENSG00000187513.9	GJA4	protein_coding
ENSG00000136930.13	PSMB7	protein_coding
ENSG00000159495.8	TGM7	protein_coding
ENSG00000211891.6	IGHE	protein_coding
ENSG00000163810.12	TGM4	protein_coding
ENSG00000117475.14	BLZF1	protein_coding
ENSG00000017483.15	SLC38A5	protein_coding
ENSG00000186335.9	SLC36A2	protein_coding
ENSG00000119383.20	PTPA	protein_coding
ENSG00000222028.5	PSMB11	protein_coding
ENSG00000104055.16	TGM5	protein_coding
ENSG00000180773.15	SLC36A4	protein_coding
ENSG00000085760.15	MTIF2	protein_coding
ENSG00000128016.7	ZFP36	protein_coding
ENSG00000089902.10	RCOR1	protein_coding
ENSG00000097046.13	CDC7	protein_coding
ENSG00000050405.13	LIMA1	protein_coding
ENSG00000165349.12	SLC7A3	protein_coding
ENSG00000135048.14	CEMIP2	protein_coding
ENSG00000205339.10	IPO7	protein_coding
ENSG00000175592.9	FOSL1	protein_coding
ENSG00000163273.4	NPPC	protein_coding
ENSG00000110148.10	CCKBR	protein_coding
ENSG00000119138.4	KLF9	protein_coding
ENSG00000070159.14	PTPN3	protein_coding
ENSG00000013293.6	SLC7A14	protein_coding
ENSG00000169877.10	AHSP	protein_coding
ENSG00000068878.15	PSME4	protein_coding
ENSG00000137673.9	MMP7	protein_coding
ENSG00000127922.9	SEM1	protein_coding
ENSG00000085872.15	CHERP	protein_coding
ENSG00000186442.7	KRT3	protein_coding
ENSG00000154493.19	C10orf90	protein_coding
ENSG00000147121.16	KRBOX4	protein_coding
ENSG00000106144.20	CASP2	protein_coding
ENSG00000104763.20	ASAH1	protein_coding
ENSG00000166681.14	BEX3	protein_coding
ENSG00000271503.6	CCL5	protein_coding
ENSG00000064601.20	CTSA	protein_coding
ENSG00000085733.16	CTTN	protein_coding
ENSG00000163735.7	CXCL5	protein_coding
ENSG00000070190.13	DAPP1	protein_coding
ENSG00000086232.13	EIF2AK1	protein_coding
ENSG00000149218.5	ENDOD1	protein_coding
ENSG00000124491.16	F13A1	protein_coding
ENSG00000022267.19	FHL1	protein_coding
ENSG00000102393.14	GLA	protein_coding
ENSG00000087460.27	GNAS	protein_coding
ENSG00000127920.6	GNG11	protein_coding
ENSG00000180573.9	H2AC6	protein_coding
ENSG00000278828.1	H3C10	protein_coding
ENSG00000244734.4	HBB	protein_coding
ENSG00000213934.9	HBG1	protein_coding
ENSG00000005961.19	ITGA2B	protein_coding
ENSG00000259207.9	ITGB3	protein_coding
ENSG00000082781.12	ITGB5	protein_coding
ENSG00000068796.19	KIF2A	protein_coding
ENSG00000213625.9	LEPROT	protein_coding
ENSG00000156265.16	MAP3K7CL	protein_coding
ENSG00000125952.20	MAX	protein_coding
ENSG00000198948.12	MFAP3L	protein_coding
ENSG00000119684.16	MLH3	protein_coding
ENSG00000108960.9	MMD	protein_coding
ENSG00000130830.15	MPP1	protein_coding
ENSG00000187109.15	NAP1L1	protein_coding
ENSG00000154146.13	NRGN	protein_coding
ENSG00000107438.9	PDLIM1	protein_coding
ENSG00000163737.4	PF4	protein_coding
ENSG00000109272.4	PF4V1	protein_coding
ENSG00000101856.10	PGRMC1	protein_coding
ENSG00000150867.14	PIP4K2A	protein_coding
ENSG00000163736.4	PPBP	protein_coding
ENSG00000100614.18	PPM1A	protein_coding
ENSG00000117592.9	PRDX6	protein_coding
ENSG00000005249.13	PRKAR2B	protein_coding
ENSG00000166501.14	PRKCB	protein_coding
ENSG00000143363.17	PRUNE1	protein_coding
ENSG00000127947.16	PTPN12	protein_coding
ENSG00000168461.13	RAB31	protein_coding
ENSG00000152061.23	RABGAP1L	protein_coding
ENSG00000148908.15	RGS10	protein_coding
ENSG00000123091.5	RNF11	protein_coding
ENSG00000148484.18	RSU1	protein_coding
ENSG00000176783.15	RUFY1	protein_coding
ENSG00000163602.11	RYBP	protein_coding
ENSG00000184602.6	SNN	protein_coding
ENSG00000113140.11	SPARC	protein_coding
ENSG00000213977.8	TAX1BP3	protein_coding
ENSG00000146859.6	TMEM140	protein_coding
ENSG00000117586.11	TNFSF4	protein_coding
ENSG00000140416.23	TPM1	protein_coding
ENSG00000102804.15	TSC22D1	protein_coding
ENSG00000127824.14	TUBA4A	protein_coding
ENSG00000137267.6	TUBB2A	protein_coding
ENSG00000035403.18	VCL	protein_coding
ENSG00000115935.18	WIPF1	protein_coding
ENSG00000119801.13	YPEL5	protein_coding
ENSG00000147394.18	ZNF185	protein_coding

## Sheet: Table S5
Table S5. The genes in the TCGA-LIHC and GSE14520 cohorts through limma analysis.
TCGA cohort								GSE14520 cohort
Cohort	Gene	logFC	AveExpr	t	P.Value	adj.P.Val	B	Cohort	Gene	logFC	AveExpr	t	P.Value	adj.P.Val	B
TCGA-LIHC	CLEC4M	-9.13023	-3.25808	-46.3476	1.59e-168	2.69e-164	374.093	GSE14520	ECM1	-2.37787	6.39109	-43.7218	2.23e-163	2.95e-159	362.928
TCGA-LIHC	GDF2	-9.11084	-2.90623	-39.5333	1.2e-144	6.76e-141	319.695	GSE14520	VIPR1	-2.85286	5.6985	-41.6752	6.51e-156	4.29e-152	345.838
TCGA-LIHC	BMP10	-7.89181	-3.53595	-38.148	1.7e-139	5.73e-136	307.573	GSE14520	CXCL14	-3.45605	5.13904	-41.4063	6.47e-155	2.84e-151	343.554
TCGA-LIHC	CYP1A2	-7.74808	2.25785	-15.8349	9.6e-45	1.41e-42	90.8674	GSE14520	STAB2	-1.91743	4.88908	-38.0179	5.07e-142	1.67e-138	314.012
TCGA-LIHC	CLEC1B	-7.65033	-3.38709	-39.8251	1.02e-145	8.6e-142	321.726	GSE14520	FCN3	-3.36119	7.37331	-36.6579	1.13e-136	2.99e-133	301.748
TCGA-LIHC	FCN2	-7.40183	-0.663183	-33.2869	1.33e-120	2.81e-117	264.78	GSE14520	LCAT	-3.01609	6.82184	-35.1464	1.31e-130	2.88e-127	287.844
TCGA-LIHC	MARCO	-7.05793	0.0739781	-32.7332	2.28e-118	4.28e-115	259.687	GSE14520	PTTG1	2.52481	6.58757	33.0753	4.25e-122	8e-119	268.324
TCGA-LIHC	MT1H	-6.8952	0.317363	-23.6034	2.2e-79	1.42e-76	170.307	GSE14520	FCN2	-2.65966	4.83681	-32.7176	1.32e-120	2.18e-117	264.9
TCGA-LIHC	HAMP	-6.70866	2.65726	-18.1185	8.18e-55	1.86e-52	113.933	GSE14520	CLEC1B	-2.25173	5.24847	-32.7011	1.55e-120	2.27e-117	264.741
TCGA-LIHC	SFRP5	-6.59863	-1.53626	-21.6913	7.76e-71	3.96e-68	150.7	GSE14520	PTH1R	-1.70952	4.59305	-32.578	5.08e-120	6.69e-117	263.559
TCGA-LIHC	CXCL14	-6.54055	-0.432643	-29.6051	1.91e-105	2.92e-102	230.064	GSE14520	ESR1	-2.81382	5.88859	-32.525	8.47e-120	1.02e-116	263.048
TCGA-LIHC	HHIP	-6.5083	-1.62058	-28.3273	5.02e-100	7.05e-97	217.574	GSE14520	CYP1A2	-5.19371	9.23812	-32.0067	1.28e-117	1.41e-114	258.045
TCGA-LIHC	CRHBP	-6.37605	0.535259	-33.3332	8.69e-121	2.09e-117	265.254	GSE14520	NAT2	-3.81177	7.10698	-31.8378	6.64e-117	6.73e-114	256.409
TCGA-LIHC	CHST4	-6.20963	-2.06347	-21.9837	3.79e-72	2.13e-69	153.687	GSE14520	CCT3	1.56962	8.81047	31.4086	4.39e-115	4.13e-112	252.232
TCGA-LIHC	MT1G	-6.11363	4.10644	-11.9548	1.32e-28	6.24e-27	53.8939	GSE14520	ASPM	3.03966	5.28172	31.3656	6.69e-115	5.88e-112	251.812
TCGA-LIHC	STAB2	-6.09065	-0.831763	-39.4878	1.77e-144	7.45e-141	319.322	GSE14520	KPNA2	2.32517	7.47157	31.3161	1.09e-114	8.95e-112	251.329
TCGA-LIHC	BMPER	-6.06055	-1.72824	-36.0984	1.1e-131	3.08e-128	289.879	GSE14520	RACGAP1	2.21913	5.2482	30.5414	2.23e-111	1.73e-108	243.727
TCGA-LIHC	SYT9	-5.91481	-2.83415	-19.0743	4.36e-59	1.31e-56	123.759	GSE14520	APOF	-3.53837	7.26071	-30.434	6.46e-111	4.73e-108	242.667
TCGA-LIHC	COLEC10	-5.89129	0.454742	-30.8429	1.28e-110	2.15e-107	241.95	GSE14520	FOS	-3.74073	7.71356	-30.3076	2.26e-110	1.57e-107	241.418
TCGA-LIHC	CNDP1	-5.81515	0.411102	-20.754	1.26e-66	5.16e-64	141.036	GSE14520	CCNB1	2.52715	4.9057	29.9935	5.12e-109	3.37e-106	238.308
TCGA-LIHC	MT1M	-5.74337	1.22821	-21.6453	1.25e-70	6.01e-68	150.213	GSE14520	PRC1	2.45699	5.0082	29.9229	1.03e-108	6.49e-106	237.607
TCGA-LIHC	FREM2	-5.72309	-1.67352	-18.79	8.18e-58	2.19e-55	120.859	GSE14520	RRM2	3.1064	5.45669	29.7918	3.82e-108	2.29e-105	236.304
TCGA-LIHC	FCN3	-5.65488	2.00892	-28.2568	1e-99	1.21e-96	216.984	GSE14520	LPA	-2.73284	5.98121	-29.7317	6.97e-108	3.99e-105	235.706
TCGA-LIHC	SLC5A1	-5.57351	-2.23935	-20.3319	9.89e-65	3.88e-62	136.681	GSE14520	SNRPE	1.56629	9.44007	29.5025	6.88e-107	3.78e-104	233.423
TCGA-LIHC	SLITRK3	-5.44987	-2.80144	-15.608	9.26e-44	1.31e-41	88.718	GSE14520	CYP39A1	-3.42793	6.34739	-29.4059	1.81e-106	9.55e-104	232.458
TCGA-LIHC	SLCO1B3	-5.43756	0.926437	-15.4182	6.13e-43	8.01e-41	86.6883	GSE14520	CYP2B6	-3.43781	6.56156	-29.2534	8.35e-106	4.23e-103	230.935
TCGA-LIHC	CCBE1	-5.41712	-1.43431	-28.2719	8.66e-100	1.12e-96	216.946	GSE14520	SRD5A2	-2.59767	5.91571	-29.0411	7.05e-105	3.44e-102	228.808
TCGA-LIHC	CHRM2	-5.39868	-4.41405	-24.031	2.76e-81	2.11e-78	174.102	GSE14520	HAMP	-5.44558	9.00529	-28.8386	5.42e-104	2.55e-101	226.775
TCGA-LIHC	PZP	-5.32776	0.602843	-22.1217	9.13e-73	5.49e-70	155.12	GSE14520	NUSAP1	2.4396	6.21022	28.7011	2.17e-103	9.86e-101	225.392
TCGA-LIHC	HSD17B13	-5.2645	4.08972	-9.36	4.63e-19	7.82e-18	32.0665	GSE14520	EGR1	-2.76352	6.84414	-28.5944	6.37e-103	2.8e-100	224.319
TCGA-LIHC	CD5L	-5.25345	1.63177	-17.3102	3.2e-51	6.34e-49	105.665	GSE14520	MT1F	-3.98175	9.2763	-28.5402	1.1e-102	4.69e-100	223.772
TCGA-LIHC	C14orf180	-5.23009	-4.29924	-21.2132	1.09e-68	4.7e-66	145.454	GSE14520	KDM8	-1.84507	5.41768	-28.3742	5.91e-102	2.44e-99	222.097
TCGA-LIHC	RSPO3	-5.21523	-2.12221	-22.0552	1.81e-72	1.05e-69	154.358	GSE14520	DNASE1L3	-2.9406	6.813	-28.3544	7.22e-102	2.89e-99	221.898
TCGA-LIHC	MT1F	-5.15407	2.80153	-18.9571	1.46e-58	4.11e-56	122.5	GSE14520	CDKN3	2.42594	5.0014	28.2512	2.06e-101	7.97e-99	220.855
TCGA-LIHC	C9	-5.14696	5.58896	-6.95147	1.36e-11	8.98e-11	15.1903	GSE14520	KIAA0101	2.79111	6.26623	28.1232	7.54e-101	2.84e-98	219.56
TCGA-LIHC	NDST3	-5.12452	-4.22756	-24.7838	1.28e-84	1.08e-81	181.662	GSE14520	GMPS	1.2988	7.38009	28.0586	1.45e-100	5.32e-98	218.905
TCGA-LIHC	CYP3A4	-5.0977	6.3443	-6.06334	2.94e-09	1.39e-08	9.98514	GSE14520	TOP2A	3.04716	5.41108	28.0473	1.63e-100	5.81e-98	218.791
TCGA-LIHC	MUC6	-5.06889	-0.787196	-16.7235	1.24e-48	2.16e-46	99.8186	GSE14520	RFC4	2.1971	5.94908	27.9639	3.8e-100	1.32e-97	217.946
TCGA-LIHC	SLC25A47	-5.03643	4.63019	-9.0155	6.69e-18	9.74e-17	29.4342	GSE14520	CDK1	2.47392	4.8593	27.7566	3.14e-99	1.06e-96	215.842
TCGA-LIHC	CYP26A1	-5.02084	-2.15271	-18.3168	1.07e-55	2.68e-53	116.009	GSE14520	CNIH4	1.99863	7.07047	27.673	7.36e-99	2.43e-96	214.992
TCGA-LIHC	SLC6A19	-5.01332	-2.9074	-14.0986	2.56e-37	2.38e-35	74.0165	GSE14520	GSTZ1	-2.44125	7.05389	-27.6564	8.72e-99	2.8e-96	214.823
TCGA-LIHC	CFTR	-5.01197	-1.22789	-15.526	2.1e-43	2.85e-41	87.8744	GSE14520	CFP	-1.44829	5.05998	-27.5339	3.04e-98	9.56e-96	213.577
TCGA-LIHC	NAT2	-4.91801	1.28054	-18.1994	3.56e-55	8.35e-53	114.741	GSE14520	SNRPD1	1.70481	6.28476	27.5193	3.54e-98	1.08e-95	213.427
TCGA-LIHC	TTC36	-4.86651	0.0257723	-18.2952	1.33e-55	3.25e-53	115.767	GSE14520	NME1	1.51046	8.16056	27.5104	3.87e-98	1.16e-95	213.337
TCGA-LIHC	ADRA1A	-4.84085	1.27362	-19.3908	1.66e-60	5.19e-58	126.975	GSE14520	RDH5	-1.45956	5.70913	-27.4005	1.19e-97	3.49e-95	212.217
TCGA-LIHC	PVALB	-4.75661	-3.74978	-22.8322	6.03e-76	3.77e-73	161.991	GSE14520	SAE1	1.59981	6.87026	27.3955	1.25e-97	3.59e-95	212.166
TCGA-LIHC	GPM6A	-4.75106	-0.795248	-23.73	6e-80	4.05e-77	171.555	GSE14520	ILF2	1.84975	6.60689	27.3255	2.56e-97	7.19e-95	211.452
TCGA-LIHC	THRSP	-4.74222	2.68985	-10.9548	8.97e-25	2.87e-23	45.0489	GSE14520	SRPX	-2.56018	5.50643	-27.2143	8e-97	2.2e-94	210.317
TCGA-LIHC	CYP2A7	-4.70708	1.99338	-11.2084	9.94e-26	3.51e-24	47.2435	GSE14520	ZWINT	2.4708	5.58396	27.1977	9.49e-97	2.55e-94	210.148
TCGA-LIHC	CLDN10	-4.69636	-2.08758	-13.835	3.24e-36	2.9e-34	71.4865	GSE14520	CD5L	-2.4128	6.18972	-27.1867	1.06e-96	2.8e-94	210.035
TCGA-LIHC	FAM180A	-4.69182	-0.986189	-19.4615	8.01e-61	2.56e-58	127.75	GSE14520	CKS2	2.37603	6.89711	27.0342	5.07e-96	1.31e-93	208.476
TCGA-LIHC	KCNN2	-4.68584	-0.759177	-24.1418	8.9e-82	7.15e-79	175.745	GSE14520	CXCL12	-2.42088	7.19996	-27.012	6.37e-96	1.61e-93	208.249
TCGA-LIHC	IGFALS	-4.67831	3.04313	-15.1706	7.14e-42	8.91e-40	84.2026	GSE14520	MRPL9	1.24608	8.23018	26.8404	3.71e-95	9.23e-93	206.491
TCGA-LIHC	ITLN1	-4.65765	-2.73972	-18.0048	2.62e-54	5.82e-52	112.786	GSE14520	GINS1	2.37477	5.26787	26.8209	4.53e-95	1.11e-92	206.292
TCGA-LIHC	UROC1	-4.65398	3.40338	-10.868	1.89e-24	5.84e-23	44.3071	GSE14520	CDHR2	-2.29094	6.27623	-26.7916	6.13e-95	1.47e-92	205.991
TCGA-LIHC	VIPR1	-4.6289	0.789655	-27.3057	1.23e-95	1.38e-92	207.592	GSE14520	ZGPAT	-2.29805	8.36371	-26.7498	9.42e-95	2.22e-92	205.563
TCGA-LIHC	MT1E	-4.58316	4.9309	-10.4137	8.9e-23	2.28e-21	40.544	GSE14520	CLEC4M	-2.00427	4.79185	-26.7119	1.39e-94	3.22e-92	205.175
TCGA-LIHC	TIMD4	-4.56859	-1.74558	-18.9223	2.09e-58	5.78e-56	122.196	GSE14520	ADRA1A	-1.95951	5.09424	-26.6345	3.09e-94	7.02e-92	204.379
TCGA-LIHC	BMP5	-4.54849	-2.3398	-16.8297	4.24e-49	7.45e-47	100.91	GSE14520	SUCO	1.69125	5.99758	26.5284	9.21e-94	2.06e-91	203.29
TCGA-LIHC	GPR182	-4.52696	-1.50862	-20.5041	1.67e-65	6.69e-63	138.44	GSE14520	GMNN	2.22688	7.58773	26.3932	3.71e-93	8.15e-91	201.9
TCGA-LIHC	HAO2	-4.50307	3.77157	-10.5087	4.01e-23	1.08e-21	41.2806	GSE14520	NUP205	1.1795	5.77644	26.3382	6.55e-93	1.41e-90	201.334
TCGA-LIHC	NTF3	-4.47485	-1.43259	-25.0257	1.1e-85	9.74e-83	184.586	GSE14520	IGFALS	-2.04353	5.12771	-26.3201	7.89e-93	1.68e-90	201.148
TCGA-LIHC	CALN1	-4.4745	-4.54406	-19.4609	8.06e-61	2.56e-58	127.437	GSE14520	PER1	-1.82853	6.80275	-26.2039	2.62e-92	5.49e-90	199.95
TCGA-LIHC	FAM163B	-4.44413	-1.18281	-15.4878	3.07e-43	4.1e-41	87.5149	GSE14520	PARP1	1.12904	6.52427	26.1055	7.25e-92	1.49e-89	198.937
TCGA-LIHC	MFSD2A	-4.41053	3.47934	-12.016	7.62e-29	3.68e-27	54.3493	GSE14520	PSMD4	1.17508	8.82813	26.0334	1.53e-91	3.1e-89	198.193
TCGA-LIHC	AMHR2	-4.36072	-4.27015	-19.2965	4.4e-60	1.35e-57	125.78	GSE14520	TUBG1	1.52255	5.6275	25.8546	9.73e-91	1.92e-88	196.347
TCGA-LIHC	AVPR1A	-4.3518	2.0684	-13.6499	1.9e-35	1.63e-33	69.4801	GSE14520	FEN1	1.78481	5.56358	25.7603	2.59e-90	5.02e-88	195.372
TCGA-LIHC	KCNJ16	-4.34079	-2.71474	-12.6738	1.85e-31	1.19e-29	60.6617	GSE14520	SAC3D1	1.59474	5.70346	25.7561	2.7e-90	5.17e-88	195.328
TCGA-LIHC	SLC22A1	-4.30659	5.66417	-7.52249	3.22e-13	2.65e-12	18.8281	GSE14520	BOLA2B	1.41537	6.4979	25.7222	3.84e-90	7.24e-88	194.977
TCGA-LIHC	BCO2	-4.30301	1.47621	-21.3274	3.34e-69	1.48e-66	146.934	GSE14520	DAP3	1.19467	8.06498	25.7074	4.48e-90	8.32e-88	194.825
TCGA-LIHC	ASPG	-4.29903	2.95237	-10.924	1.17e-24	3.66e-23	44.7727	GSE14520	NELFE	1.37045	7.37626	25.6195	1.12e-89	2.04e-87	193.915
TCGA-LIHC	SCARA5	-4.28451	-2.0046	-14.4681	7.08e-39	7.19e-37	77.5669	GSE14520	F11	-2.24821	7.91972	-25.5519	2.25e-89	4.06e-87	193.215
TCGA-LIHC	SLITRK6	-4.27815	-4.40364	-17.9227	6.09e-54	1.3e-51	111.795	GSE14520	GPC3	4.81493	7.43994	25.4211	8.76e-89	1.56e-86	191.859
TCGA-LIHC	APOF	-4.2771	4.77385	-9.40306	3.3e-19	5.7e-18	32.3796	GSE14520	MAN1C1	-1.58651	5.10353	-25.3987	1.11e-88	1.94e-86	191.628
TCGA-LIHC	FOSB	-4.27197	3.10186	-16.9539	1.2e-49	2.18e-47	102.025	GSE14520	MT1G	-3.48486	10.3922	-25.3615	1.63e-88	2.82e-86	191.241
TCGA-LIHC	CDH19	-4.26594	-1.50196	-14.7939	2.92e-40	3.33e-38	80.7176	GSE14520	H2AFX	1.6836	6.51147	25.3452	1.93e-88	3.3e-86	191.072
TCGA-LIHC	HGFAC	-4.24918	4.07231	-8.37462	8.08e-16	9.34e-15	24.6337	GSE14520	SF3B4	1.44958	6.44784	25.3314	2.23e-88	3.77e-86	190.929
TCGA-LIHC	HEPACAM	-4.2324	-1.55177	-9.89733	6.32e-21	1.33e-19	36.6116	GSE14520	CAP2	2.05103	5.42003	25.3206	2.49e-88	4.16e-86	190.817
TCGA-LIHC	MOGAT2	-4.21339	3.19361	-11.0589	3.65e-25	1.22e-23	45.9248	GSE14520	CYP2C9	-1.48059	6.01495	-25.3122	2.72e-88	4.48e-86	190.73
TCGA-LIHC	CYP39A1	-4.2016	2.55268	-14.9906	4.22e-41	5.08e-39	82.4254	GSE14520	DTL	2.27282	5.06169	25.2362	6e-88	9.77e-86	189.941
TCGA-LIHC	COL6A6	-4.19114	-2.93176	-21.9505	5.34e-72	2.9e-69	153.066	GSE14520	HEATR1	1.50339	6.19902	25.2062	8.2e-88	1.32e-85	189.629
TCGA-LIHC	FAM83F	-4.18804	-1.85035	-14.7747	3.53e-40	3.99e-38	80.54	GSE14520	TP53BP2	1.65146	6.72364	25.189	9.81e-88	1.56e-85	189.451
TCGA-LIHC	MT1X	-4.18163	3.49058	-13.5842	3.56e-35	2.99e-33	68.8353	GSE14520	CYP2A13	-2.743	8.6535	-25.1528	1.43e-87	2.24e-85	189.075
TCGA-LIHC	OXT	-4.1784	-2.71168	-11.7545	7.99e-28	3.52e-26	52.3866	GSE14520	NDRG2	-1.59496	8.71618	-25.1387	1.66e-87	2.57e-85	188.928
TCGA-LIHC	GCGR	-4.14814	2.92719	-9.99188	2.92e-21	6.37e-20	37.01	GSE14520	TUBA1B	1.34122	9.94294	25.0357	4.85e-87	7.43e-85	187.857
TCGA-LIHC	NUDT10	-4.14568	-4.16252	-18.3259	9.71e-56	2.48e-53	115.896	GSE14520	ACADS	-1.25368	6.09441	-25.0279	5.26e-87	7.97e-85	187.776
TCGA-LIHC	SFRP1	-4.12158	-0.879952	-19.69	7.55e-62	2.71e-59	130.091	GSE14520	SMC4	1.90228	5.79619	24.8516	3.31e-86	4.95e-84	185.943
TCGA-LIHC	DPT	-4.09948	-1.06076	-14.2194	7.95e-38	7.57e-36	75.1442	GSE14520	CPSF6	1.3155	6.64551	24.8072	5.26e-86	7.79e-84	185.48
TCGA-LIHC	GABRP	-4.08385	-2.22193	-14.6325	1.42e-39	1.54e-37	79.1628	GSE14520	ENAH	1.94631	6.40995	24.7846	6.66e-86	9.75e-84	185.245
TCGA-LIHC	PTH1R	-4.08083	1.13335	-27.0159	2.2e-94	2.32e-91	204.72	GSE14520	FYN	-1.64804	7.59941	-24.7681	7.91e-86	1.15e-83	185.073
TCGA-LIHC	PROM1	-4.07945	-1.50683	-12.179	1.74e-29	8.99e-28	56.1218	GSE14520	MT1X	-3.1878	10.2903	-24.7058	1.52e-85	2.17e-83	184.424
TCGA-LIHC	DIRAS3	-4.0732	-0.765687	-19.051	5.55e-59	1.64e-56	123.534	GSE14520	UBAP2L	1.49072	6.64162	24.7027	1.57e-85	2.22e-83	184.392
TCGA-LIHC	ATP13A4	-4.03034	-3.26277	-16.5275	9.05e-48	1.51e-45	97.8207	GSE14520	ECT2	2.06178	4.47254	24.6946	1.71e-85	2.39e-83	184.307
TCGA-LIHC	GLYAT	-4.02907	4.3867	-7.63875	1.46e-13	1.26e-12	19.5106	GSE14520	PAMR1	-1.31058	4.67053	-24.685	1.88e-85	2.62e-83	184.208
TCGA-LIHC	C3orf85	-4.01407	-0.622916	-12.9897	9.78e-33	7.02e-31	63.4855	GSE14520	RCL1	-2.06187	7.61419	-24.6419	2.96e-85	4.06e-83	183.758
TCGA-LIHC	NXF3	-4.00666	-3.50965	-17.7496	3.59e-53	7.38e-51	110.101	GSE14520	SYNE1	-1.56198	6.57477	-24.601	4.53e-85	6.16e-83	183.333
TCGA-LIHC	GABRB3	-4.00433	-1.42007	-10.9589	8.66e-25	2.79e-23	45.4097	GSE14520	HGFAC	-3.03698	6.76275	-24.5908	5.04e-85	6.71e-83	183.226
TCGA-LIHC	COL25A1	-3.97061	-2.37842	-16.3193	7.4e-47	1.18e-44	95.7772	GSE14520	CRHBP	-2.27403	5.10711	-24.5907	5.05e-85	6.71e-83	183.225
TCGA-LIHC	CDHR2	-3.96806	2.8306	-11.4995	7.71e-27	3.07e-25	49.7558	GSE14520	MCM6	2.08707	6.35563	24.5899	5.09e-85	6.71e-83	183.217
TCGA-LIHC	WNT2	-3.94432	-3.24002	-12.6635	2.04e-31	1.3e-29	60.5807	GSE14520	NUP37	1.45594	6.25181	24.5714	6.18e-85	8.07e-83	183.023
TCGA-LIHC	IL13RA2	-3.9413	-1.55927	-16.9266	1.59e-49	2.84e-47	101.893	GSE14520	CD1D	-1.77335	5.23067	-24.545	8.15e-85	1.05e-82	182.748
TCGA-LIHC	ST6GAL2	-3.94015	-1.42901	-15.8665	7e-45	1.04e-42	91.2801	GSE14520	VPS72	1.23732	6.27763	24.4334	2.62e-84	3.35e-82	181.584
TCGA-LIHC	DBH	-3.92799	1.4518	-21.6839	8.39e-71	4.16e-68	150.609	GSE14520	UBE2C	1.77035	6.24769	24.4229	2.92e-84	3.7e-82	181.475
TCGA-LIHC	TRPV6	-3.91599	-2.45214	-12.1825	1.68e-29	8.74e-28	56.2024	GSE14520	RRP15	1.49704	5.13297	24.3525	6.11e-84	7.67e-82	180.739
TCGA-LIHC	ADGRA1	-3.90682	-4.73533	-14.8691	1.4e-40	1.62e-38	81.3934	GSE14520	GLS2	-3.42604	7.45633	-24.3152	9.03e-84	1.12e-81	180.349
TCGA-LIHC	GLP2R	-3.90554	-2.89582	-14.7385	5.03e-40	5.58e-38	80.1838	GSE14520	MT1H	-3.08738	10.0687	-24.3061	9.93e-84	1.22e-81	180.254
TCGA-LIHC	CYP2A6	-3.89401	6.55191	-5.18872	3.28e-07	1.14e-06	5.34974	GSE14520	SNRPD2	1.10673	9.70916	24.3035	1.02e-83	1.25e-81	180.227
TCGA-LIHC	SRD5A2	-3.88522	2.73746	-12.498	9.39e-31	5.69e-29	58.7105	GSE14520	C7	-3.28347	7.39829	-24.3019	1.04e-83	1.25e-81	180.211
TCGA-LIHC	SLCO4C1	-3.88484	-0.227555	-12.8011	5.68e-32	3.85e-30	61.7062	GSE14520	CYP2B7P	-3.59004	9.32684	-24.2853	1.23e-83	1.48e-81	180.038
TCGA-LIHC	HAND2	-3.8839	-1.2147	-14.0937	2.68e-37	2.48e-35	73.9508	GSE14520	ASS1	-1.94068	11.6702	-24.2349	2.09e-83	2.49e-81	179.511
TCGA-LIHC	RAB25	-3.87406	-2.36151	-10.7816	3.96e-24	1.18e-22	43.975	GSE14520	CHST4	-1.39407	4.73331	-24.2032	2.92e-83	3.44e-81	179.179
TCGA-LIHC	CNTN3	-3.86982	-1.49667	-11.0032	5.9e-25	1.93e-23	45.8045	GSE14520	SQLE	2.89224	6.89561	24.1936	3.23e-83	3.77e-81	179.079
TCGA-LIHC	NRG1	-3.86846	0.420475	-12.9484	1.44e-32	1.02e-30	63.0166	GSE14520	HMMR	1.95864	4.80991	24.1188	7.07e-83	8.17e-81	178.297
TCGA-LIHC	CLRN3	-3.86558	1.42372	-12.242	9.8e-30	5.31e-28	56.4427	GSE14520	CKS1B	1.58045	7.50965	24.0978	8.81e-83	1.01e-80	178.078
TCGA-LIHC	RPS6KA6	-3.85235	-3.25571	-12.1649	1.98e-29	1.01e-27	56.0624	GSE14520	MT1M	-2.84622	10.3616	-24.0824	1.04e-82	1.18e-80	177.916
TCGA-LIHC	DNASE1L3	-3.83942	3.36228	-16.6716	2.1e-48	3.55e-46	99.161	GSE14520	GYS2	-3.40737	7.93684	-23.9873	2.81e-82	3.14e-80	176.922
TCGA-LIHC	POU6F2	-3.83825	-3.74136	-11.5981	3.22e-27	1.34e-25	51.039	GSE14520	KIF20A	1.69673	4.35876	23.9873	2.81e-82	3.14e-80	176.921
TCGA-LIHC	LYVE1	-3.83143	1.54469	-23.8257	2.25e-80	1.58e-77	172.575	GSE14520	SSR2	1.34701	8.46981	23.942	4.52e-82	5.01e-80	176.447
TCGA-LIHC	PDZRN4	-3.82951	-3.56993	-14.9207	8.4e-41	9.98e-39	81.9329	GSE14520	IRAK1	1.27511	7.59484	23.9313	5.05e-82	5.55e-80	176.336
TCGA-LIHC	ADGRG7	-3.82364	0.941136	-18.5518	9.51e-57	2.47e-54	118.383	GSE14520	MT1HL1	-2.60842	10.3703	-23.9128	6.14e-82	6.69e-80	176.142
TCGA-LIHC	C7	-3.81928	4.4546	-8.84327	2.48e-17	3.42e-16	28.0748	GSE14520	SMAD6	-1.29003	5.23462	-23.8666	9.96e-82	1.08e-79	175.659
TCGA-LIHC	PITPNM3	-3.80975	-1.05302	-21.5365	3.84e-70	1.8e-67	149.036	GSE14520	BDH2	-2.00478	8.33502	-23.8555	1.12e-81	1.2e-79	175.542
TCGA-LIHC	RETREG1	-3.78661	2.56637	-14.3309	2.69e-38	2.59e-36	75.9927	GSE14520	ACSL4	3.29853	5.57893	23.841	1.3e-81	1.39e-79	175.39
TCGA-LIHC	PWWP3B	-3.78324	-1.89685	-10.8889	1.58e-24	4.91e-23	44.8623	GSE14520	UCK2	1.43949	4.82464	23.826	1.53e-81	1.61e-79	175.233
TCGA-LIHC	GYS2	-3.77314	-1.06321	-12.2129	1.28e-29	6.73e-28	56.4184	GSE14520	MT2A	-2.49013	11.4508	-23.8214	1.6e-81	1.68e-79	175.185
TCGA-LIHC	MTUS2	-3.77209	-2.87529	-12.2726	7.41e-30	4.06e-28	57.0268	GSE14520	STEAP3	-1.95409	7.47753	-23.82	1.63e-81	1.69e-79	175.17
TCGA-LIHC	VTCN1	-3.76592	-1.94076	-10.5823	2.15e-23	5.95e-22	42.2832	GSE14520	LOC654164	-2.97362	8.35404	-23.7952	2.11e-81	2.17e-79	174.911
TCGA-LIHC	FGF23	-3.76114	-5.2896	-16.1036	6.48e-46	9.94e-44	93.4895	GSE14520	GCGR	-1.57625	5.60321	-23.7848	2.35e-81	2.4e-79	174.802
TCGA-LIHC	CCDC196	-3.75628	-2.56466	-11.8316	4.01e-28	1.81e-26	53.0756	GSE14520	TBCE	1.49194	6.64662	23.7727	2.67e-81	2.71e-79	174.675
TCGA-LIHC	IDO2	-3.75594	-1.42363	-12.6954	1.52e-31	9.91e-30	60.831	GSE14520	CYP3A4	-2.8312	9.78751	-23.7562	3.18e-81	3.2e-79	174.502
TCGA-LIHC	CYP2C19	-3.75494	1.46851	-15.5535	1.59e-43	2.2e-41	88.0284	GSE14520	RBM34	1.26688	6.99674	23.7224	4.53e-81	4.53e-79	174.148
TCGA-LIHC	PLPP4	-3.75077	-3.10403	-12.9344	1.64e-32	1.15e-30	63.0711	GSE14520	KLKB1	-2.48862	8.31299	-23.7201	4.64e-81	4.6e-79	174.124
TCGA-LIHC	GREM2	-3.73976	1.87114	-10.6728	1e-23	2.87e-22	42.6811	GSE14520	CPEB3	-1.8137	4.67492	-23.6753	7.44e-81	7.32e-79	173.654
TCGA-LIHC	CWH43	-3.7306	-4.25078	-12.6356	2.64e-31	1.67e-29	60.3233	GSE14520	GBA3	-3.07337	6.47651	-23.6733	7.59e-81	7.41e-79	173.633
TCGA-LIHC	CLTRN	-3.72288	0.487117	-19.0085	8.6e-59	2.5e-56	123.088	GSE14520	EZH2	1.76926	4.77725	23.5781	2.07e-80	2e-78	172.635
TCGA-LIHC	TSLP	-3.71187	-0.283832	-15.6467	6.29e-44	9.07e-42	89.0729	GSE14520	ID1	-2.74725	7.74451	-23.5773	2.08e-80	2.01e-78	172.627
TCGA-LIHC	ANGPTL6	-3.70285	0.873468	-23.9144	9.09e-81	6.66e-78	173.476	GSE14520	CD4	-1.6115	6.31248	-23.5694	2.26e-80	2.16e-78	172.544
TCGA-LIHC	PRIMA1	-3.69732	-4.35188	-12.8913	2.45e-32	1.7e-30	62.6652	GSE14520	GCDH	-1.76095	7.27261	-23.5524	2.71e-80	2.57e-78	172.366
TCGA-LIHC	KBTBD11	-3.68344	1.35375	-18.0907	1.09e-54	2.45e-52	113.644	GSE14520	NEK2	1.79713	4.53694	23.5354	3.24e-80	3.05e-78	172.187
TCGA-LIHC	GRHL2	-3.67975	-2.69052	-11.5978	3.23e-27	1.34e-25	51.0202	GSE14520	CBX1	1.42222	6.12313	23.4585	7.27e-80	6.79e-78	171.381
TCGA-LIHC	KCND3	-3.66695	2.32352	-13.1157	3e-33	2.23e-31	64.4378	GSE14520	MCM3	1.59131	6.12406	23.3945	1.43e-79	1.32e-77	170.709
TCGA-LIHC	SLC34A2	-3.66588	-1.29217	-9.4028	3.3e-19	5.7e-18	32.7192	GSE14520	PRKDC	1.47672	6.05412	23.2439	6.96e-79	6.42e-77	169.128
TCGA-LIHC	CTNNA3	-3.65598	-0.922193	-14.6856	8.45e-40	9.25e-38	79.66	GSE14520	TUBA1C	1.28148	10.4657	23.2367	7.51e-79	6.87e-77	169.053
TCGA-LIHC	DCN	-3.65542	4.76309	-9.02085	6.43e-18	9.39e-17	29.4191	GSE14520	C1QTNF1	-1.28888	5.33246	-23.2334	7.77e-79	7.07e-77	169.018
TCGA-LIHC	HMGCLL1	-3.64032	-3.879	-15.5077	2.52e-43	3.39e-41	87.6555	GSE14520	MELK	1.69013	4.67871	23.2303	8.03e-79	7.25e-77	168.985
TCGA-LIHC	LRCOL1	-3.63859	0.595611	-12.1542	2.18e-29	1.11e-27	55.7499	GSE14520	MT1E	-3.18253	10.6874	-23.2065	1.03e-78	9.25e-77	168.735
TCGA-LIHC	CYP1A1	-3.63236	1.95616	-9.17309	1.99e-18	3.12e-17	30.5947	GSE14520	HAO2	-3.48777	7.9636	-23.2054	1.04e-78	9.3e-77	168.723
TCGA-LIHC	OIT3	-3.62565	3.27906	-19.7261	5.2e-62	1.91e-59	130.392	GSE14520	MARCO	-1.99871	4.97611	-23.142	2.04e-78	1.8e-76	168.058
TCGA-LIHC	ADH4	-3.6187	7.44982	-5.76474	1.57e-08	6.65e-08	8.34487	GSE14520	PIGC	1.26299	6.37743	23.1279	2.36e-78	2.06e-76	167.91
TCGA-LIHC	RANBP3L	-3.6146	-0.037845	-15.0945	1.51e-41	1.85e-39	83.6121	GSE14520	KCNN2	-2.72128	4.89509	-23.1279	2.36e-78	2.06e-76	167.909
TCGA-LIHC	NPBWR1	-3.60819	-1.56622	-9.58308	7.92e-20	1.46e-18	34.1589	GSE14520	CKAP5	1.06116	5.44949	23.1009	3.14e-78	2.72e-76	167.626
TCGA-LIHC	TH	-3.6062	-4.47711	-14.9368	7.17e-41	8.57e-39	82.0514	GSE14520	RFX5	1.4684	6.3667	23.045	5.66e-78	4.88e-76	167.038
TCGA-LIHC	CYP2B6	-3.60499	5.52308	-8.56011	2.07e-16	2.55e-15	26.0234	GSE14520	CYP2A6	-4.06447	9.43456	-22.9937	9.72e-78	8.32e-76	166.499
TCGA-LIHC	GNAO1	-3.60322	1.85743	-15.4291	5.5e-43	7.3e-41	86.7756	GSE14520	PSMB4	1.02811	9.76308	22.9723	1.22e-77	1.04e-75	166.274
TCGA-LIHC	ST8SIA6	-3.60129	-1.95973	-16.3023	8.78e-47	1.38e-44	95.611	GSE14520	POLR3C	1.08041	5.46304	22.9378	1.75e-77	1.47e-75	165.911
TCGA-LIHC	CLIC6	-3.60046	-1.3708	-12.667	1.97e-31	1.26e-29	60.5743	GSE14520	MEIS3	1.49839	9.70626	22.9031	2.53e-77	2.11e-75	165.546
TCGA-LIHC	AADAT	-3.57363	2.41536	-20.2854	1.6e-64	6.13e-62	136.172	GSE14520	DCN	-3.20092	8.88437	-22.8844	3.08e-77	2.55e-75	165.35
TCGA-LIHC	SPSB4	-3.56886	-4.10852	-15.581	1.21e-43	1.7e-41	88.3631	GSE14520	CCL15	-1.86976	8.01041	-22.8772	3.32e-77	2.73e-75	165.275
TCGA-LIHC	FAM151A	-3.56456	-0.776606	-11.0133	5.41e-25	1.78e-23	45.848	GSE14520	ADAMTSL2	-1.06395	4.53921	-22.8668	3.7e-77	3.03e-75	165.165
TCGA-LIHC	CAMK2B	-3.56412	0.152433	-12.9849	1.02e-32	7.31e-31	63.3998	GSE14520	GCKR	-1.81564	7.2577	-22.8628	3.86e-77	3.15e-75	165.122
TCGA-LIHC	IL1RL1	-3.55651	-1.59937	-13.7681	6.14e-36	5.45e-34	70.8651	GSE14520	NUP107	1.30094	6.74921	22.8553	4.18e-77	3.38e-75	165.043
TCGA-LIHC	SERTM2	-3.55312	-1.35662	-8.12968	4.73e-15	4.94e-14	23.3059	GSE14520	ANXA10	-2.4863	7.14344	-22.8413	4.85e-77	3.9e-75	164.896
TCGA-LIHC	MEP1B	-3.5519	-3.11058	-11.0076	5.69e-25	1.86e-23	45.9276	GSE14520	LOC652826	1.01096	7.60219	22.8359	5.13e-77	4.1e-75	164.84
TCGA-LIHC	CYP2C8	-3.55054	6.96274	-7.30454	1.38e-12	1.05e-11	17.442	GSE14520	PRIM1	1.51323	5.04778	22.8307	5.42e-77	4.3e-75	164.785
TCGA-LIHC	ECM1	-3.54255	2.81346	-25.7082	1.1e-88	1.03e-85	191.652	GSE14520	PSMD10	1.39971	6.69628	22.8065	7e-77	5.52e-75	164.53
TCGA-LIHC	LRAT	-3.54167	0.367574	-21.8843	1.06e-71	5.58e-69	152.68	GSE14520	ITGA6	1.46047	5.88511	22.7627	1.11e-76	8.71e-75	164.07
TCGA-LIHC	NPY1R	-3.53968	0.49342	-19.5596	2.91e-61	9.8e-59	128.756	GSE14520	STARD5	-1.23937	5.2403	-22.7606	1.14e-76	8.86e-75	164.048
TCGA-LIHC	SLC17A8	-3.52829	-4.22784	-14.4549	8.06e-39	8.08e-37	77.3967	GSE14520	SNRPB	1.20631	7.43878	22.7233	1.68e-76	1.31e-74	163.655
TCGA-LIHC	PHACTR3	-3.52459	-3.84868	-17.2849	4.14e-51	8.02e-49	105.351	GSE14520	SORL1	-1.83832	8.62236	-22.6942	2.29e-76	1.76e-74	163.349
TCGA-LIHC	PLAC8	-3.51355	0.152489	-20.8136	6.78e-67	2.86e-64	141.661	GSE14520	CDC20	1.92683	4.65151	22.6731	2.86e-76	2.19e-74	163.127
TCGA-LIHC	MME	-3.50886	1.94626	-8.74322	5.28e-17	6.97e-16	27.3527	GSE14520	GRAMD1C	-1.82602	5.72774	-22.6212	4.95e-76	3.77e-74	162.58
TCGA-LIHC	LPA	-3.5056	3.65415	-11.0804	3.03e-25	1.03e-23	46.0912	GSE14520	FBP1	-2.45835	8.715	-22.6093	5.6e-76	4.25e-74	162.456
TCGA-LIHC	TENM3	-3.50043	-3.28464	-10.8351	2.51e-24	7.63e-23	44.4695	GSE14520	CCT5	1.11489	7.90444	22.606	5.8e-76	4.35e-74	162.421
TCGA-LIHC	LYPD2	-3.4991	-4.49693	-12.7842	6.65e-32	4.45e-30	61.6783	GSE14520	UBE2Q1	1.10092	8.57863	22.6059	5.81e-76	4.35e-74	162.42
TCGA-LIHC	KLK11	-3.48599	-4.41638	-10.7518	5.11e-24	1.5e-22	43.7842	GSE14520	NUP133	1.34986	6.30233	22.5827	7.42e-76	5.53e-74	162.176
TCGA-LIHC	PRSS8	-3.47549	1.11903	-9.86244	8.39e-21	1.73e-19	36.0862	GSE14520	IGF1	-2.75994	6.93567	-22.5433	1.13e-75	8.29e-74	161.76
TCGA-LIHC	RET	-3.47314	-1.1232	-13.6523	1.86e-35	1.6e-33	69.751	GSE14520	RDH16	-2.86885	8.43293	-22.5218	1.41e-75	1.03e-73	161.534
TCGA-LIHC	JCHAIN	-3.4611	2.10319	-12.6869	1.64e-31	1.07e-29	60.473	GSE14520	NCAPG	1.88435	5.04288	22.5129	1.55e-75	1.13e-73	161.44
TCGA-LIHC	NOL4	-3.45424	-3.58757	-10.0915	1.29e-21	2.95e-20	38.3244	GSE14520	BUB1B	1.73518	4.68819	22.5103	1.59e-75	1.15e-73	161.413
TCGA-LIHC	PLCXD3	-3.44784	-0.897311	-12.6844	1.68e-31	1.09e-29	60.7162	GSE14520	PSMD14	1.16062	8.72514	22.5008	1.76e-75	1.26e-73	161.313
TCGA-LIHC	INMT	-3.4388	2.25681	-17.3834	1.52e-51	3.04e-49	106.394	GSE14520	CIDEB	-1.91348	9.53427	-22.4991	1.79e-75	1.28e-73	161.295
TCGA-LIHC	GRM8	-3.43581	-2.35086	-10.3872	1.11e-22	2.82e-21	40.6973	GSE14520	RCAN1	-1.89527	8.34907	-22.4809	2.17e-75	1.54e-73	161.104
TCGA-LIHC	BBOX1	-3.4303	2.14256	-11.9489	1.4e-28	6.54e-27	53.767	GSE14520	SLC22A1	-4.0838	8.41534	-22.4733	2.36e-75	1.66e-73	161.024
TCGA-LIHC	AKR1D1	-3.39261	4.62035	-7.70179	9.48e-14	8.43e-13	19.9205	GSE14520	CKAP2	1.49355	4.823	22.4677	2.5e-75	1.75e-73	160.964
TCGA-LIHC	ALKAL2	-3.39224	-2.42442	-11.4246	1.49e-26	5.82e-25	49.5055	GSE14520	ECHDC2	-1.65124	10.5228	-22.4481	3.07e-75	2.14e-73	160.759
TCGA-LIHC	LRRC55	-3.39151	-2.5126	-15.1933	5.7e-42	7.23e-40	84.6166	GSE14520	ASPA	-1.76282	5.30466	-22.4156	4.33e-75	3.01e-73	160.416
TCGA-LIHC	KANK4	-3.38405	-0.896666	-10.4391	7.2e-23	1.87e-21	41.0332	GSE14520	AKR1C3	1.77692	10.2186	22.3829	6.12e-75	4.2e-73	160.072
TCGA-LIHC	LIFR	-3.38186	3.06636	-19.4886	6.05e-61	2e-58	127.946	GSE14520	HSP90AB1	1.16523	9.84791	22.3365	9.99e-75	6.82e-73	159.583
TCGA-LIHC	ARSF	-3.38065	-1.91411	-8.74266	5.3e-17	6.99e-16	27.788	GSE14520	OLFML3	-1.69866	5.70688	-22.3284	1.09e-74	7.4e-73	159.497
TCGA-LIHC	CYP2E1	-3.37719	8.70163	-4.65397	4.35e-06	1.27e-05	2.98577	GSE14520	HGF	-1.66956	4.60246	-22.3058	1.38e-74	9.35e-73	159.259
TCGA-LIHC	LRRN3	-3.3694	-2.60401	-17.0058	7.09e-50	1.3e-47	102.623	GSE14520	CCT6A	1.03317	7.90742	22.2727	1.96e-74	1.32e-72	158.911
TCGA-LIHC	HGF	-3.3604	2.06365	-18.2588	1.94e-55	4.66e-53	115.337	GSE14520	LPGAT1	1.723	7.9574	22.2367	2.87e-74	1.92e-72	158.531
TCGA-LIHC	SRPX	-3.35614	0.772341	-18.2128	3.11e-55	7.37e-53	114.931	GSE14520	OLA1	1.19786	8.81483	22.2282	3.14e-74	2.09e-72	158.442
TCGA-LIHC	RIPOR3	-3.3549	0.442599	-20.2522	2.26e-64	8.45e-62	135.885	GSE14520	GOLPH3L	1.30197	6.60021	22.1722	5.67e-74	3.76e-72	157.851
TCGA-LIHC	CHRNA4	-3.35287	0.724527	-8.10717	5.55e-15	5.75e-14	22.9144	GSE14520	RND3	-2.10205	8.90179	-22.1691	5.86e-74	3.86e-72	157.819
TCGA-LIHC	PLP1	-3.33757	-5.13441	-13.4192	1.71e-34	1.37e-32	67.5518	GSE14520	ST3GAL6	-1.71805	6.39434	-22.1464	7.46e-74	4.89e-72	157.579
TCGA-LIHC	TMEM82	-3.33685	2.74372	-11.4554	1.14e-26	4.47e-25	49.3658	GSE14520	LOC731059	1.16199	5.28696	22.1322	8.66e-74	5.65e-72	157.43
TCGA-LIHC	SLC22A10	-3.32328	3.25153	-11.0174	5.22e-25	1.72e-23	45.5509	GSE14520	UTP18	1.33794	6.9536	22.1216	9.68e-74	6.29e-72	157.319
TCGA-LIHC	UGT1A4	-3.3223	3.57338	-7.3817	8.27e-13	6.45e-12	17.7641	GSE14520	ROBO1	2.77007	7.38316	22.051	2.04e-73	1.32e-71	156.574
TCGA-LIHC	DACH1	-3.31396	-1.46836	-19.6327	1.37e-61	4.8e-59	129.425	GSE14520	DTYMK	1.07151	4.34298	22.0404	2.29e-73	1.47e-71	156.462
TCGA-LIHC	CYP8B1	-3.30008	6.37605	-5.41462	1.03e-07	3.85e-07	6.42587	GSE14520	ACAA1	-1.57912	8.73732	-22.0346	2.43e-73	1.55e-71	156.401
TCGA-LIHC	CNTN1	-3.29343	-3.09808	-8.19628	2.94e-15	3.16e-14	23.9224	GSE14520	FAM13A	-1.43897	6.2121	-22.0279	2.61e-73	1.65e-71	156.33
TCGA-LIHC	CXCL6	-3.29183	-0.487141	-8.15609	3.92e-15	4.14e-14	23.4187	GSE14520	CYP4A11	-2.93385	9.01361	-21.9997	3.51e-73	2.21e-71	156.033
TCGA-LIHC	CETP	-3.29088	2.12198	-21.3918	1.71e-69	7.81e-67	147.593	GSE14520	DBF4	1.27046	4.82253	21.9993	3.53e-73	2.21e-71	156.029
TCGA-LIHC	RIC3	-3.29088	-2.2824	-11.539	5.44e-27	2.2e-25	50.5029	GSE14520	CENPU	2.0023	5.15002	21.9968	3.62e-73	2.25e-71	156.002
TCGA-LIHC	SYT10	-3.28676	-5.56527	-18.7256	1.59e-57	4.19e-55	119.82	GSE14520	SLC6A13	-1.21085	4.77199	-21.9331	7.11e-73	4.36e-71	155.331
TCGA-LIHC	ZG16	-3.28636	2.23605	-10.7573	4.88e-24	1.44e-22	43.3827	GSE14520	SCAMP3	1.07703	7.01152	21.9065	9.41e-73	5.72e-71	155.05
TCGA-LIHC	TNR	-3.28529	-3.1893	-9.61478	6.15e-20	1.15e-18	34.5128	GSE14520	TAT	-2.4079	8.48958	-21.9064	9.42e-73	5.72e-71	155.05
TCGA-LIHC	SPP2	-3.27803	4.86172	-6.54093	1.75e-10	9.99e-10	12.5359	GSE14520	TPX2	1.68675	5.43229	21.9011	9.97e-73	6.03e-71	154.993
TCGA-LIHC	MFAP4	-3.27516	2.28163	-11.4634	1.06e-26	4.18e-25	49.4588	GSE14520	ADSL	1.13714	7.77082	21.8856	1.17e-72	7.07e-71	154.83
TCGA-LIHC	SLC10A1	-3.27284	5.40305	-6.0456	3.25e-09	1.53e-08	9.71387	GSE14520	SCNM1	1.02987	6.43147	21.8712	1.37e-72	8.19e-71	154.678
TCGA-LIHC	FCGR2B	-3.2713	1.09971	-17.09	3.01e-50	5.58e-48	103.486	GSE14520	H2AFV	1.05379	7.44872	21.8354	2e-72	1.19e-70	154.301
TCGA-LIHC	FOXP2	-3.26898	-0.443043	-9.89134	6.63e-21	1.39e-19	36.5301	GSE14520	AURKA	1.69144	5.55761	21.7729	3.87e-72	2.3e-70	153.641
TCGA-LIHC	CXCL12	-3.26198	4.89639	-12.1008	3.54e-29	1.76e-27	55.1134	GSE14520	ATAD2	1.69847	5.87102	21.7452	5.18e-72	3.06e-70	153.35
TCGA-LIHC	PCDH9	-3.25045	-0.679207	-15.1827	6.33e-42	7.96e-40	84.5208	GSE14520	MFAP3L	-2.21568	6.67069	-21.7308	6.04e-72	3.55e-70	153.197
TCGA-LIHC	BEX1	-3.24505	-2.23402	-7.78304	5.41e-14	4.95e-13	21.013	GSE14520	PBK	1.59599	4.3698	21.7264	6.33e-72	3.7e-70	153.151
TCGA-LIHC	FOS	-3.24277	5.40288	-11.6436	2.15e-27	9.06e-26	51.0566	GSE14520	NEU1	1.66345	6.66197	21.7261	6.34e-72	3.7e-70	153.148
TCGA-LIHC	BMPR1B	-3.24107	-2.94059	-11.7553	7.93e-28	3.51e-26	52.4181	GSE14520	CBR4	-1.34346	7.31467	-21.7077	7.71e-72	4.48e-70	152.953
TCGA-LIHC	GLS2	-3.24029	-1.15963	-11.2315	8.13e-26	2.89e-24	47.7789	GSE14520	FOLH1B	-1.94142	5.07987	-21.7031	8.09e-72	4.68e-70	152.906
TCGA-LIHC	PRSS22	-3.23689	-2.88886	-9.00654	7.17e-18	1.04e-16	29.8224	GSE14520	MSH2	1.28182	4.4704	21.7	8.36e-72	4.81e-70	152.872
TCGA-LIHC	CNTFR	-3.23185	0.358818	-9.57094	8.73e-20	1.6e-18	33.8874	GSE14520	C8A	-2.53854	9.37973	-21.6625	1.24e-71	7.1e-70	152.477
TCGA-LIHC	ANXA10	-3.22645	2.88122	-11.8062	5.03e-28	2.23e-26	52.4588	GSE14520	PFDN4	1.45926	6.0288	21.6393	1.59e-71	9.03e-70	152.233
TCGA-LIHC	ALKAL1	-3.22424	-4.69235	-12.1969	1.48e-29	7.73e-28	56.3492	GSE14520	KIF4A	1.43029	4.31502	21.6159	2.04e-71	1.15e-69	151.985
TCGA-LIHC	SHBG	-3.22142	3.59266	-10.8138	3.01e-24	9.07e-23	43.8069	GSE14520	MDK	2.30521	5.57385	21.608	2.21e-71	1.25e-69	151.902
TCGA-LIHC	LRRN1	-3.22045	-3.18273	-10.4995	4.33e-23	1.16e-21	41.663	GSE14520	PROZ	-2.06769	6.66561	-21.6015	2.37e-71	1.33e-69	151.833
TCGA-LIHC	LGI1	-3.21666	-4.07441	-11.2146	9.43e-26	3.34e-24	47.7162	GSE14520	C8orf4	-2.2544	7.99465	-21.5733	3.19e-71	1.78e-69	151.536
TCGA-LIHC	CYS1	-3.20958	-1.04813	-11.3258	3.56e-26	1.32e-24	48.5878	GSE14520	GNPAT	1.06058	8.79595	21.5711	3.27e-71	1.82e-69	151.513
TCGA-LIHC	GGT6	-3.20896	-2.54081	-9.1519	2.34e-18	3.64e-17	30.9062	GSE14520	CYP2C19	-2.2899	5.59478	-21.5572	3.79e-71	2.1e-69	151.366
TCGA-LIHC	B3GALT5	-3.20217	-3.17406	-9.82696	1.12e-20	2.26e-19	36.1938	GSE14520	STMN1	1.2453	5.34562	21.5351	4.79e-71	2.64e-69	151.132
TCGA-LIHC	SEMA3E	-3.2008	-2.84344	-7.75925	6.38e-14	5.77e-13	20.8934	GSE14520	DUSP12	1.08985	5.07598	21.5213	5.54e-71	3.04e-69	150.988
TCGA-LIHC	TACSTD2	-3.19151	0.355714	-12.8298	4.35e-32	2.97e-30	61.9672	GSE14520	DESI2	1.39197	6.83275	21.5146	5.95e-71	3.25e-69	150.916
TCGA-LIHC	KRT19	-3.19088	0.859519	-8.30236	1.37e-15	1.53e-14	24.2774	GSE14520	GMFB	1.4923	4.94311	21.4986	7.04e-71	3.84e-69	150.747
TCGA-LIHC	GASK1A	-3.18801	0.129318	-13.4031	1.99e-34	1.58e-32	67.335	GSE14520	INTS8	1.22207	7.02476	21.4977	7.11e-71	3.86e-69	150.738
TCGA-LIHC	PDGFRA	-3.17487	2.04986	-12.2786	7.02e-30	3.85e-28	56.7499	GSE14520	MCM2	1.64793	5.09049	21.4677	9.77e-71	5.28e-69	150.421
TCGA-LIHC	NNMT	-3.17142	7.31078	-6.9678	1.23e-11	8.14e-11	15.2967	GSE14520	MAPK9	1.27712	5.82986	21.4621	1.04e-70	5.57e-69	150.363
TCGA-LIHC	NCAM1	-3.16933	-0.568785	-14.4943	5.48e-39	5.6e-37	77.8057	GSE14520	TTK	1.68811	4.21381	21.4253	1.53e-70	8.2e-69	149.974
TCGA-LIHC	LCAT	-3.16747	4.86006	-12.4393	1.61e-30	9.46e-29	58.1755	GSE14520	C1R	-1.82381	10.435	-21.4054	1.89e-70	1.01e-68	149.764
TCGA-LIHC	SCN7A	-3.16642	-2.20722	-10.469	5.6e-23	1.47e-21	41.3811	GSE14520	AKR1D1	-3.4091	8.89556	-21.3663	2.86e-70	1.51e-68	149.351
TCGA-LIHC	FREM1	-3.1617	-2.36054	-10.2438	3.67e-22	8.9e-21	39.5315	GSE14520	IGFBP3	-1.97135	10.0982	-21.3648	2.9e-70	1.53e-68	149.336
TCGA-LIHC	PPBP	-3.16129	-4.10924	-12.2295	1.1e-29	5.9e-28	56.6439	GSE14520	EEF1E1	1.24456	6.27675	21.2912	6.33e-70	3.3e-68	148.559
TCGA-LIHC	ADGRB3	-3.15224	-3.25257	-12.9159	1.95e-32	1.36e-30	62.898	GSE14520	DDX39A	1.38281	7.2003	21.2713	7.8e-70	4.05e-68	148.349
TCGA-LIHC	HPGD	-3.14624	4.39574	-6.51184	2.09e-10	1.18e-09	12.341	GSE14520	ZFP36	-1.47145	8.95678	-21.248	9.99e-70	5.16e-68	148.103
TCGA-LIHC	B3GAT1	-3.13853	-0.0693992	-10.5535	2.75e-23	7.53e-22	41.9219	GSE14520	RNF125	-1.68125	5.77334	-21.2449	1.03e-69	5.31e-68	148.071
TCGA-LIHC	ANXA8	-3.13844	-3.28432	-10.5949	1.94e-23	5.37e-22	42.46	GSE14520	NPY1R	-1.29631	4.21131	-21.224	1.29e-69	6.6e-68	147.85
TCGA-LIHC	CCL23	-3.13418	-1.95298	-17.9709	3.72e-54	8.04e-52	112.41	GSE14520	ALDH2	-1.49773	11.1977	-21.2095	1.5e-69	7.67e-68	147.697
TCGA-LIHC	TPPP2	-3.13364	-0.485185	-13.4129	1.81e-34	1.45e-32	67.4789	GSE14520	MAT1A	-1.85183	10.2292	-21.2029	1.61e-69	8.19e-68	147.628
TCGA-LIHC	PAK5	-3.13137	-5.02472	-12.413	2.05e-30	1.2e-28	58.2937	GSE14520	RBM12	1.32485	6.00249	21.1928	1.79e-69	9.08e-68	147.521
TCGA-LIHC	SAA2	-3.12915	3.68741	-6.70054	6.59e-11	4e-10	13.4581	GSE14520	SLBP	1.27056	7.02582	21.125	3.67e-69	1.85e-67	146.805
TCGA-LIHC	FPR2	-3.12876	-3.05481	-12.721	1.2e-31	7.94e-30	61.1077	GSE14520	ETFDH	-1.70027	6.49478	-21.0846	5.63e-69	2.83e-67	146.379
TCGA-LIHC	PTGS2	-3.12686	-0.856204	-16.443	2.12e-47	3.44e-45	97.0335	GSE14520	NUP155	1.09669	4.55017	21.0804	5.88e-69	2.95e-67	146.335
TCGA-LIHC	MT2A	-3.12471	7.7207	-9.05448	4.96e-18	7.39e-17	29.8231	GSE14520	SLC23A2	-1.57793	7.78484	-21.0392	9.11e-69	4.55e-67	145.899
TCGA-LIHC	ADAMTS13	-3.11371	2.65002	-26.747	3.22e-93	3.2e-90	202.059	GSE14520	SPATA6L	-1.01667	4.26141	-21.0336	9.66e-69	4.8e-67	145.841
TCGA-LIHC	IL20RA	-3.11134	-3.10513	-8.07626	6.92e-15	7.08e-14	23.0885	GSE14520	FOXM1	1.18194	4.26641	21.0285	1.02e-68	5.05e-67	145.787
TCGA-LIHC	NGFR	-3.11106	2.47666	-14.8965	1.07e-40	1.26e-38	81.5068	GSE14520	GARS	1.09324	8.03138	21.0185	1.13e-68	5.6e-67	145.681
TCGA-LIHC	CASR	-3.10233	-3.04422	-9.04149	5.48e-18	8.1e-17	30.0971	GSE14520	HAAO	-1.54789	6.35415	-21.012	1.21e-68	5.97e-67	145.612
TCGA-LIHC	PTGIS	-3.0928	1.28401	-13.1757	1.71e-33	1.29e-31	65.0962	GSE14520	LYRM4	1.16958	5.71177	21.0005	1.37e-68	6.72e-67	145.492
TCGA-LIHC	SLC28A3	-3.09107	-3.40698	-10.0147	2.42e-21	5.33e-20	37.7071	GSE14520	CSE1L	1.27453	6.05514	20.9887	1.55e-68	7.58e-67	145.367
TCGA-LIHC	SMIM24	-3.09072	0.726414	-8.2612	1.84e-15	2.03e-14	24.018	GSE14520	CSAD	-1.49098	7.82251	-20.9781	1.74e-68	8.45e-67	145.255
TCGA-LIHC	S100A12	-3.08612	-3.42943	-12.9399	1.56e-32	1.1e-30	63.1176	GSE14520	CCNB2	1.41199	4.68258	20.9636	2.03e-68	9.82e-67	145.102
TCGA-LIHC	RDH16	-3.08291	6.1268	-7.01572	9.05e-12	6.1e-11	15.5112	GSE14520	C1RL	-1.53916	8.62095	-20.9448	2.47e-68	1.19e-66	144.903
TCGA-LIHC	CFP	-3.08083	-2.04825	-17.1912	1.08e-50	2.01e-48	104.509	GSE14520	GCH1	-1.64986	8.9919	-20.9443	2.49e-68	1.2e-66	144.898
TCGA-LIHC	CADM2	-3.07923	-3.09726	-8.62426	1.28e-16	1.62e-15	27.0016	GSE14520	CACYBP	1.30779	8.10005	20.9341	2.77e-68	1.32e-66	144.79
TCGA-LIHC	ACADL	-3.07886	2.16715	-10.2542	3.37e-22	8.2e-21	39.1958	GSE14520	GLYAT	-2.77458	7.45339	-20.909	3.61e-68	1.72e-66	144.526
TCGA-LIHC	SAMD5	-3.07768	1.49404	-12.6237	2.95e-31	1.85e-29	59.9576	GSE14520	SIGIRR	-1.46407	6.62127	-20.8682	5.56e-68	2.64e-66	144.096
TCGA-LIHC	CYP3A43	-3.07508	0.48187	-11.1544	1.59e-25	5.52e-24	46.9765	GSE14520	SLC27A5	-2.61689	8.66451	-20.8354	7.87e-68	3.69e-66	143.749
TCGA-LIHC	DPP10	-3.06421	-4.31498	-8.33245	1.1e-15	1.25e-14	24.9336	GSE14520	RFC3	1.38982	5.70618	20.8201	9.26e-68	4.31e-66	143.587
TCGA-LIHC	F9	-3.0535	6.33568	-5.79599	1.32e-08	5.67e-08	8.39984	GSE14520	COG2	1.05403	5.30343	20.817	9.56e-68	4.44e-66	143.555
TCGA-LIHC	PCK1	-3.05035	8.06082	-5.96999	5e-09	2.27e-08	9.46977	GSE14520	MASP2	-2.26504	7.47465	-20.8005	1.14e-67	5.25e-66	143.38
TCGA-LIHC	SLC7A4	-3.04885	-4.11324	-11.397	1.9e-26	7.26e-25	49.2924	GSE14520	PUS7	1.25842	5.5084	20.7959	1.19e-67	5.49e-66	143.333
TCGA-LIHC	CYP4A22	-3.02819	5.41196	-7.56088	2.48e-13	2.07e-12	18.9961	GSE14520	GGT5	-1.05516	4.39553	-20.7692	1.59e-67	7.23e-66	143.05
TCGA-LIHC	MYOM2	-3.02513	-0.121278	-14.8901	1.14e-40	1.33e-38	81.6407	GSE14520	CDK4	1.27931	7.14166	20.7429	2.1e-67	9.52e-66	142.773
TCGA-LIHC	BRINP1	-3.02274	-3.35968	-10.542	3.03e-23	8.27e-22	42.0234	GSE14520	C9	-3.74756	9.03135	-20.7324	2.34e-67	1.06e-65	142.662
TCGA-LIHC	TCTEX1D1	-3.02108	-1.13589	-13.0392	6.15e-33	4.45e-31	64.0182	GSE14520	LY6E	-2.0103	6.78146	-20.7226	2.6e-67	1.17e-65	142.558
TCGA-LIHC	DLGAP2	-3.01291	-3.53811	-10.1332	9.16e-22	2.14e-20	38.6698	GSE14520	OGDHL	-2.13216	7.35179	-20.6818	4e-67	1.79e-65	142.128
TCGA-LIHC	KDM8	-3.01038	3.52904	-15.9683	2.52e-45	3.76e-43	92.0851	GSE14520	TTC13	1.20287	5.88197	20.6717	4.45e-67	1.99e-65	142.021
TCGA-LIHC	IL1RAPL2	-3.00618	-2.84726	-9.8969	6.34e-21	1.33e-19	36.7468	GSE14520	TMEM106C	1.20956	7.33797	20.6709	4.49e-67	2e-65	142.013
TCGA-LIHC	GPRIN2	-2.99965	-4.00388	-8.99908	7.59e-18	1.1e-16	29.808	GSE14520	KAZN	-1.05856	4.99978	-20.6687	4.59e-67	2.04e-65	141.99
TCGA-LIHC	BCHE	-2.98928	4.30875	-8.71696	6.43e-17	8.33e-16	27.0929	GSE14520	CDC37L1	-1.54096	6.21626	-20.6617	4.94e-67	2.19e-65	141.916
TCGA-LIHC	TMEM179	-2.98561	-3.86543	-7.93448	1.88e-14	1.82e-13	22.1408	GSE14520	HMGB2	1.75211	7.45813	20.6459	5.85e-67	2.58e-65	141.749
TCGA-LIHC	NRXN1	-2.98554	-4.87186	-12.7845	6.64e-32	4.45e-30	61.6747	GSE14520	ABCA8	-2.94044	7.85667	-20.6269	7.15e-67	3.14e-65	141.549
TCGA-LIHC	EPO	-2.98499	-1.17378	-8.08695	6.41e-15	6.59e-14	23.0321	GSE14520	LAPTM4B	2.31645	7.15589	20.6185	7.81e-67	3.42e-65	141.461
TCGA-LIHC	MFAP3L	-2.98187	3.31121	-11.5453	5.14e-27	2.1e-25	50.135	GSE14520	CDKN2C	1.6571	5.16104	20.6113	8.43e-67	3.68e-65	141.384
TCGA-LIHC	MPPED1	-2.97058	1.90865	-9.67766	3.72e-20	7.12e-19	34.5686	GSE14520	GHR	-2.7091	8.77796	-20.6025	9.26e-67	4.03e-65	141.291
TCGA-LIHC	KIF19	-2.95775	-1.93097	-16.4042	3.14e-47	5.05e-45	96.6093	GSE14520	KMO	-2.3175	7.24484	-20.6002	9.48e-67	4.11e-65	141.267
TCGA-LIHC	C21orf62	-2.95337	-4.20828	-14.5552	3.03e-39	3.19e-37	78.3517	GSE14520	VBP1	1.23665	7.62187	20.5443	1.71e-66	7.4e-65	140.678
TCGA-LIHC	PCSK2	-2.94399	-5.36584	-14.8231	2.19e-40	2.52e-38	80.9185	GSE14520	NR1I2	-2.42109	7.57988	-20.5308	1.98e-66	8.48e-65	140.535
TCGA-LIHC	MEGF10	-2.94291	-3.39235	-11.011	5.52e-25	1.81e-23	45.9708	GSE14520	MTHFD1	-1.57321	9.94376	-20.5028	2.66e-66	1.14e-64	140.24
TCGA-LIHC	AGBL4	-2.93878	-3.45892	-10.0631	1.63e-21	3.66e-20	38.1011	GSE14520	CXCL2	-2.71386	9.62912	-20.4618	4.1e-66	1.74e-64	139.808
TCGA-LIHC	STEAP4	-2.92951	2.53906	-13.6101	2.78e-35	2.37e-33	69.096	GSE14520	TYMS	1.98888	7.04535	20.4584	4.25e-66	1.8e-64	139.772
TCGA-LIHC	GLYATL1	-2.92155	5.51511	-7.76071	6.32e-14	5.72e-13	20.3438	GSE14520	FDPS	1.46118	8.85766	20.4484	4.72e-66	1.99e-64	139.666
TCGA-LIHC	KMO	-2.91051	3.13782	-12.5388	6.45e-31	4e-29	59.0695	GSE14520	UBA2	1.10105	8.27505	20.4093	7.15e-66	2.98e-64	139.253
TCGA-LIHC	EFNB3	-2.90716	-1.26631	-15.3354	1.39e-42	1.81e-40	86.0278	GSE14520	H2AFZ	1.41105	7.38463	20.3977	8.08e-66	3.36e-64	139.131
TCGA-LIHC	LHX2	-2.90502	-1.16294	-14.8414	1.83e-40	2.12e-38	81.1925	GSE14520	LHX2	-1.0957	4.13615	-20.381	9.64e-66	4e-64	138.955
TCGA-LIHC	TERB2	-2.90127	-3.32341	-8.32327	1.17e-15	1.33e-14	24.846	GSE14520	CDC23	1.03259	6.08496	20.3611	1.19e-65	4.92e-64	138.745
TCGA-LIHC	KCNK17	-2.901	-1.79137	-12.0085	8.15e-29	3.93e-27	54.6483	GSE14520	ANXA2	1.80544	9.26485	20.3584	1.22e-65	5.05e-64	138.716
TCGA-LIHC	TMEM252	-2.89058	-3.48809	-7.75401	6.62e-14	5.96e-13	20.9027	GSE14520	PRMT3	1.1235	5.07129	20.333	1.6e-65	6.58e-64	138.448
TCGA-LIHC	GSTM5	-2.8878	-1.42266	-9.56494	9.15e-20	1.67e-18	34.0511	GSE14520	CSTB	1.32849	9.27349	20.3196	1.85e-65	7.53e-64	138.308
TCGA-LIHC	NPY5R	-2.8868	-3.7166	-11.1411	1.79e-25	6.16e-24	47.0858	GSE14520	LMNA	1.12843	7.34844	20.3172	1.89e-65	7.7e-64	138.282
TCGA-LIHC	MT1A	-2.8836	1.86864	-10.1755	6.46e-22	1.53e-20	38.5907	GSE14520	PLVAP	1.52434	5.37694	20.2993	2.29e-65	9.25e-64	138.094
TCGA-LIHC	TBX15	-2.87018	2.86508	-11.1637	1.47e-25	5.11e-24	46.8244	GSE14520	FAM208A	1.04465	6.27267	20.2606	3.45e-65	1.38e-63	137.685
TCGA-LIHC	TFPI2	-2.86363	0.0312117	-15.0094	3.51e-41	4.25e-39	82.8057	GSE14520	ACSM3	-1.98489	5.78672	-20.246	4.02e-65	1.61e-63	137.531
TCGA-LIHC	MRO	-2.86291	0.595533	-16.7102	1.42e-48	2.45e-46	99.6939	GSE14520	NAAA	-1.24795	5.43556	-20.2167	5.48e-65	2.18e-63	137.222
TCGA-LIHC	HBB	-2.85946	3.13437	-13.8792	2.12e-36	1.92e-34	71.6301	GSE14520	CYP3A43	-2.11732	6.5497	-20.2053	6.19e-65	2.45e-63	137.101
TCGA-LIHC	LY6E	-2.85459	6.09293	-8.7401	5.41e-17	7.12e-16	27.3435	GSE14520	ALDH6A1	-1.2561	4.60741	-20.1964	6.8e-65	2.68e-63	137.008
TCGA-LIHC	LECT2	-2.85454	3.89901	-6.64628	9.21e-11	5.44e-10	13.1238	GSE14520	FABP5P2	2.1152	5.35803	20.1673	9.24e-65	3.63e-63	136.701
TCGA-LIHC	HSD11B1	-2.8525	6.28623	-5.40053	1.11e-07	4.12e-07	6.32084	GSE14520	RCN2	1.38444	5.87385	20.1642	9.55e-65	3.74e-63	136.668
TCGA-LIHC	SERPINA11	-2.84885	6.2407	-6.89481	1.95e-11	1.26e-10	14.7507	GSE14520	SKAP1	-1.22797	5.38695	-20.1602	9.96e-65	3.88e-63	136.627
TCGA-LIHC	NCAM2	-2.83761	-1.85567	-8.98015	8.77e-18	1.25e-16	29.585	GSE14520	NDC80	1.32466	4.23795	20.1547	1.06e-64	4.11e-63	136.569
TCGA-LIHC	CCL19	-2.82824	0.859702	-8.35446	9.35e-16	1.07e-14	24.711	GSE14520	NPC1	1.27409	6.41434	20.1483	1.13e-64	4.38e-63	136.501
TCGA-LIHC	GHR	-2.82763	5.15546	-10.5118	3.91e-23	1.06e-21	41.2899	GSE14520	LBR	1.23916	8.46284	20.1389	1.25e-64	4.82e-63	136.402
TCGA-LIHC	ANGPTL1	-2.82492	1.38264	-12.4921	9.91e-31	5.97e-29	58.7851	GSE14520	DNAJC9	1.25056	6.81405	20.1385	1.25e-64	4.83e-63	136.398
TCGA-LIHC	EGR2	-2.81879	0.973077	-16.847	3.56e-49	6.31e-47	101.055	GSE14520	MCM4	1.27519	5.48449	20.0836	2.24e-64	8.61e-63	135.819
TCGA-LIHC	ASPDH	-2.81708	4.389	-7.80026	4.81e-14	4.41e-13	20.5566	GSE14520	RPS6KC1	1.18197	5.39448	20.0711	2.55e-64	9.79e-63	135.688
TCGA-LIHC	CPED1	-2.80612	3.0149	-13.9407	1.17e-36	1.07e-34	72.2234	GSE14520	IER2	-1.16605	8.82288	-20.069	2.61e-64	9.99e-63	135.665
TCGA-LIHC	ADH1C	-2.80094	7.20988	-5.32955	1.6e-07	5.82e-07	6.02863	GSE14520	GTPBP4	1.18493	5.24022	20.0663	2.69e-64	1.02e-62	135.636
TCGA-LIHC	BHMT	-2.79776	6.65208	-5.86078	9.23e-09	4.04e-08	8.75655	GSE14520	PLAC8	-1.77027	5.05946	-20.0279	4.03e-64	1.53e-62	135.232
TCGA-LIHC	LRRC4C	-2.78786	-2.45015	-11.4135	1.65e-26	6.35e-25	49.4226	GSE14520	XPOT	1.28536	7.40904	20.021	4.34e-64	1.64e-62	135.16
TCGA-LIHC	TDO2	-2.78693	6.4769	-6.55063	1.65e-10	9.45e-10	12.6702	GSE14520	PBLD	-2.01937	10.0072	-20.0205	4.36e-64	1.65e-62	135.154
TCGA-LIHC	P2RY12	-2.78631	-2.66241	-12.5787	4.46e-31	2.79e-29	59.8074	GSE14520	RAD51AP1	1.37238	4.19696	20.0189	4.44e-64	1.67e-62	135.137
TCGA-LIHC	FXYD1	-2.78507	-1.7741	-9.11628	3.08e-18	4.72e-17	30.613	GSE14520	FOSB	-2.47965	5.43476	-19.9835	6.45e-64	2.41e-62	134.764
TCGA-LIHC	GNMT	-2.77984	4.79143	-7.18585	3.01e-12	2.18e-11	16.4982	GSE14520	NAT1	-1.42226	6.1627	-19.9763	6.96e-64	2.59e-62	134.688
TCGA-LIHC	ACSM5	-2.76736	5.13849	-7.50072	3.73e-13	3.04e-12	18.5693	GSE14520	TNS2	-1.04661	6.84914	-19.9658	7.78e-64	2.89e-62	134.577
TCGA-LIHC	SLAIN1	-2.76236	0.169158	-11.6871	1.46e-27	6.22e-26	51.6786	GSE14520	MAD2L1	1.52369	4.19904	19.9307	1.13e-63	4.16e-62	134.207
TCGA-LIHC	DPPA4	-2.76189	-3.80851	-10.034	2.07e-21	4.59e-20	37.8742	GSE14520	AKR7A3	-2.21803	7.6798	-19.9184	1.28e-63	4.73e-62	134.078
TCGA-LIHC	ANXA8L1	-2.76182	-4.54647	-9.88193	7.16e-21	1.49e-19	36.6605	GSE14520	PRKAG2	-1.11366	4.08856	-19.8916	1.7e-63	6.25e-62	133.796
TCGA-LIHC	EXPH5	-2.75546	1.26335	-10.9804	7.19e-25	2.33e-23	45.4066	GSE14520	RFC1	1.01059	6.3594	19.8801	1.92e-63	7.04e-62	133.675
TCGA-LIHC	HBA2	-2.75476	1.79796	-14.0276	5.07e-37	4.67e-35	73.1488	GSE14520	TXNRD1	1.73489	8.37493	19.8604	2.37e-63	8.63e-62	133.466
TCGA-LIHC	SAA1	-2.74925	6.70933	-4.48722	9.3e-06	2.57e-05	2.07326	GSE14520	SSR1	1.35388	6.32714	19.8574	2.45e-63	8.88e-62	133.435
TCGA-LIHC	PRKAR2B	-2.74357	-0.137448	-16.6998	1.58e-48	2.69e-46	99.6118	GSE14520	ITGB3BP	1.37645	5.68366	19.8478	2.71e-63	9.8e-62	133.334
TCGA-LIHC	CYP4A11	-2.7362	7.39514	-6.64919	9.05e-11	5.36e-10	13.3227	GSE14520	FANCI	1.19681	4.46917	19.8267	3.38e-63	1.22e-61	133.112
TCGA-LIHC	ATOH8	-2.73479	2.9214	-11.3932	1.97e-26	7.5e-25	48.8197	GSE14520	HMGCL	-1.27633	8.75965	-19.8181	3.7e-63	1.33e-61	133.021
TCGA-LIHC	SIGLEC11	-2.73407	-1.68991	-13.8087	4.16e-36	3.71e-34	71.259	GSE14520	KIAA0922	-1.22246	6.54856	-19.8025	4.37e-63	1.57e-61	132.857
TCGA-LIHC	SVEP1	-2.73372	1.45585	-12.7907	6.26e-32	4.22e-30	61.5241	GSE14520	GNE	-1.63006	7.75871	-19.7703	6.14e-63	2.19e-61	132.517
TCGA-LIHC	MBL2	-2.7293	5.2958	-6.74165	5.11e-11	3.15e-10	13.742	GSE14520	FTCD	-2.23343	8.39432	-19.7532	7.35e-63	2.61e-61	132.338
TCGA-LIHC	TAT	-2.72195	7.5551	-4.95836	1.03e-06	3.31e-06	4.2512	GSE14520	C5orf22	1.1056	6.67985	19.7495	7.64e-63	2.71e-61	132.299
TCGA-LIHC	AGXT2	-2.72155	4.45527	-7.88876	2.59e-14	2.45e-13	21.164	GSE14520	SLCO1B3	-3.52658	7.72542	-19.7349	8.92e-63	3.15e-61	132.145
TCGA-LIHC	BRINP2	-2.71463	-4.32094	-11.6373	2.27e-27	9.53e-26	51.3872	GSE14520	CANT1	1.02747	6.54491	19.7305	9.35e-63	3.29e-61	132.098
TCGA-LIHC	AC007906.2	-2.71078	-1.72484	-14.1171	2.14e-37	2e-35	74.1973	GSE14520	TXNDC9	1.17018	6.35508	19.7292	9.47e-63	3.32e-61	132.085
TCGA-LIHC	ANKRD55	-2.70967	-1.77035	-12.0166	7.58e-29	3.67e-27	54.7257	GSE14520	FOLH1	-2.01398	6.26357	-19.7179	1.07e-62	3.73e-61	131.966
TCGA-LIHC	ACSM3	-2.70572	3.73851	-12.5008	9.15e-31	5.57e-29	58.7069	GSE14520	DLG5	1.474	5.91518	19.6563	2.05e-62	7.06e-61	131.317
TCGA-LIHC	GSTA2	-2.70264	5.04553	-5.02276	7.5e-07	2.47e-06	4.38196	GSE14520	NMRK1	-1.4271	7.33593	-19.6366	2.52e-62	8.66e-61	131.11
TCGA-LIHC	PAMR1	-2.70167	1.26781	-19.599	1.93e-61	6.65e-59	129.156	GSE14520	LYVE1	-1.40397	4.90003	-19.6365	2.52e-62	8.66e-61	131.108
TCGA-LIHC	LRRC19	-2.70027	-2.56829	-9.17535	1.95e-18	3.07e-17	31.1064	GSE14520	PCNA	1.38498	7.95701	19.6306	2.68e-62	9.19e-61	131.047
TCGA-LIHC	SDS	-2.69815	6.45902	-4.75313	2.74e-06	8.27e-06	3.2229	GSE14520	MCM7	1.10251	6.18724	19.585	4.34e-62	1.48e-60	130.567
TCGA-LIHC	UGT2A1	-2.69602	-5.09073	-9.93406	4.69e-21	1e-19	37.0807	GSE14520	SLC4A4	-2.25617	7.25119	-19.5333	7.5e-62	2.55e-60	130.022
TCGA-LIHC	ABCA8	-2.69429	3.61084	-9.24309	1.15e-18	1.87e-17	31.0593	GSE14520	ACTL6A	1.31176	5.59446	19.5328	7.54e-62	2.56e-60	130.017
TCGA-LIHC	GBP7	-2.68786	3.00817	-8.34744	9.84e-16	1.13e-14	24.4144	GSE14520	GADD45A	-1.55162	9.25247	-19.5203	8.6e-62	2.9e-60	129.886
TCGA-LIHC	NPC1L1	-2.68342	3.48415	-6.32054	6.58e-10	3.43e-09	11.2061	GSE14520	CCL20	3.12977	5.7243	19.5162	8.98e-62	3.02e-60	129.843
TCGA-LIHC	DTX1	-2.67823	3.24395	-10.8619	1.99e-24	6.13e-23	44.2208	GSE14520	CLIC1	1.24102	8.23491	19.476	1.37e-61	4.59e-60	129.42
TCGA-LIHC	CAPN6	-2.67151	-2.09289	-6.53613	1.81e-10	1.03e-09	13.1057	GSE14520	AFM	-2.91104	8.33278	-19.4568	1.68e-61	5.6e-60	129.217
TCGA-LIHC	IYD	-2.66951	3.44088	-9.13531	2.66e-18	4.11e-17	30.2365	GSE14520	DLGAP5	1.31586	4.14043	19.4509	1.79e-61	5.94e-60	129.156
TCGA-LIHC	SPOCK3	-2.66451	-4.24635	-6.79905	3.57e-11	2.24e-10	14.7851	GSE14520	DNAJC2	1.02261	7.33961	19.4214	2.44e-61	8.09e-60	128.845
TCGA-LIHC	ERVFRD-1	-2.66153	-4.45134	-11.8991	2.19e-28	1.01e-26	53.6935	GSE14520	TARBP1	1.23706	6.41143	19.4037	2.94e-61	9.73e-60	128.659
TCGA-LIHC	PI16	-2.65417	-3.5559	-9.6017	6.83e-20	1.27e-18	34.4337	GSE14520	KIAA0196	1.21403	5.95587	19.3957	3.2e-61	1.06e-59	128.575
TCGA-LIHC	MYO3A	-2.65342	-4.97679	-8.96164	1.01e-17	1.44e-16	29.5419	GSE14520	BBOX1	-2.47604	5.52644	-19.3863	3.54e-61	1.16e-59	128.476
TCGA-LIHC	CPEB3	-2.65293	3.19316	-18.3065	1.19e-55	2.94e-53	115.793	GSE14520	CETP	-1.48189	4.94148	-19.3689	4.25e-61	1.39e-59	128.293
TCGA-LIHC	NR4A3	-2.65197	1.05642	-13.873	2.25e-36	2.02e-34	71.7481	GSE14520	MPZL1	1.18238	6.31414	19.3581	4.76e-61	1.55e-59	128.179
TCGA-LIHC	SAMD11	-2.65029	-0.865691	-9.89114	6.64e-21	1.39e-19	36.6123	GSE14520	SMYD3	1.69027	5.34527	19.3283	6.52e-61	2.12e-59	127.866
TCGA-LIHC	ADCY1	-2.64923	2.37982	-10.0586	1.69e-21	3.79e-20	37.5928	GSE14520	TACC3	1.20892	4.72405	19.3144	7.55e-61	2.45e-59	127.72
TCGA-LIHC	DSG1	-2.64523	1.71397	-8.04483	8.65e-15	8.73e-14	22.4087	GSE14520	STAM	1.07384	4.89761	19.3136	7.62e-61	2.46e-59	127.711
TCGA-LIHC	EGR1	-2.64325	6.19742	-10.2	5.28e-22	1.27e-20	38.7572	GSE14520	CYP26A1	-2.07653	4.95174	-19.3135	7.62e-61	2.46e-59	127.71
TCGA-LIHC	MEI4	-2.64215	-2.84517	-6.65757	8.6e-11	5.11e-10	13.8798	GSE14520	ANP32E	1.08888	4.35861	19.291	9.67e-61	3.11e-59	127.474
TCGA-LIHC	NR1I2	-2.64048	3.7782	-7.18306	3.06e-12	2.21e-11	16.4626	GSE14520	NRAS	1.37672	4.90989	19.2516	1.46e-60	4.69e-59	127.06
TCGA-LIHC	FETUB	-2.64031	4.83157	-6.09923	2.39e-09	1.15e-08	9.95208	GSE14520	TRIM37	1.12171	6.16928	19.2349	1.75e-60	5.58e-59	126.884
TCGA-LIHC	ADGRE1	-2.63511	-1.28657	-13.368	2.78e-34	2.17e-32	67.0994	GSE14520	HLTF	1.39499	7.16857	19.2087	2.3e-60	7.31e-59	126.609
TCGA-LIHC	RNF165	-2.63249	-0.335931	-12.7439	9.68e-32	6.45e-30	61.2645	GSE14520	FBL	1.06396	8.08501	19.1677	3.55e-60	1.12e-58	126.178
TCGA-LIHC	ITGB8	-2.6322	-0.961628	-8.30525	1.34e-15	1.5e-14	24.5835	GSE14520	ACADL	-1.65816	6.12238	-19.1622	3.76e-60	1.18e-58	126.121
TCGA-LIHC	FITM1	-2.63093	-0.0417107	-13.1816	1.61e-33	1.23e-31	65.3062	GSE14520	TAF9	1.13129	7.60047	19.1554	4.04e-60	1.27e-58	126.049
TCGA-LIHC	KLK10	-2.62627	-4.45879	-9.74405	2.18e-20	4.27e-19	35.5649	GSE14520	COL4A1	2.02496	7.77972	19.1413	4.68e-60	1.47e-58	125.901
TCGA-LIHC	TMEM132C	-2.62445	-5.22013	-10.7893	3.71e-24	1.11e-22	44.1034	GSE14520	EPHX2	-1.93654	7.86143	-19.1401	4.74e-60	1.48e-58	125.889
TCGA-LIHC	TENM1	-2.62286	0.310104	-7.60846	1.8e-13	1.53e-12	19.6243	GSE14520	ATIC	1.11369	7.71746	19.1293	5.31e-60	1.66e-58	125.775
TCGA-LIHC	HOGA1	-2.61108	3.32145	-10.5975	1.9e-23	5.26e-22	41.984	GSE14520	HDAC6	-1.2337	7.42991	-19.1278	5.4e-60	1.68e-58	125.759
TCGA-LIHC	ASPA	-2.61041	0.979248	-14.6311	1.44e-39	1.55e-37	79.0604	GSE14520	POLE2	1.25984	4.69224	19.1271	5.44e-60	1.69e-58	125.751
TCGA-LIHC	FBP1	-2.61011	6.11497	-8.39169	7.13e-16	8.28e-15	24.7856	GSE14520	SLC35D1	-1.46973	8.43639	-19.1184	5.96e-60	1.84e-58	125.661
TCGA-LIHC	APOA4	-2.60618	1.13381	-5.73431	1.86e-08	7.76e-08	8.20183	GSE14520	HSPA14	1.06536	5.63943	19.117	6.05e-60	1.87e-58	125.646
TCGA-LIHC	GJB3	-2.59671	-2.2872	-8.08019	6.73e-15	6.9e-14	23.0944	GSE14520	LOC731049	1.33926	4.81738	19.1148	6.19e-60	1.91e-58	125.622
TCGA-LIHC	CXCR2	-2.5945	-2.5078	-11.3226	3.66e-26	1.35e-24	48.6375	GSE14520	PRCC	1.16076	6.08432	19.1019	7.09e-60	2.18e-58	125.487
TCGA-LIHC	CYP2C9	-2.59449	7.53552	-5.97577	4.84e-09	2.21e-08	9.43799	GSE14520	PDGFRA	-2.63865	6.74732	-19.099	7.31e-60	2.24e-58	125.457
TCGA-LIHC	BEND4	-2.59333	-4.35139	-11.0639	3.49e-25	1.18e-23	46.4276	GSE14520	WDR12	1.04868	7.09119	19.0806	8.88e-60	2.71e-58	125.264
TCGA-LIHC	RELN	-2.59003	3.72841	-5.64503	3.02e-08	1.22e-07	7.46949	GSE14520	AR	-1.75205	5.94863	-19.0631	1.07e-59	3.25e-58	125.079
TCGA-LIHC	IGLON5	-2.58838	-1.55521	-10.3312	1.77e-22	4.42e-21	40.2336	GSE14520	HJURP	1.07038	4.77645	19.0468	1.27e-59	3.84e-58	124.908
TCGA-LIHC	AFM	-2.58753	6.32528	-6.26943	8.89e-10	4.55e-09	11.004	GSE14520	RMI1	1.01106	5.8194	19.042	1.33e-59	4.03e-58	124.858
TCGA-LIHC	SULT1E1	-2.58686	0.0269915	-8.01099	1.1e-14	1.1e-13	22.4095	GSE14520	GPD1	-1.26125	4.95043	-19.0369	1.41e-59	4.24e-58	124.804
TCGA-LIHC	GLYATL3	-2.5849	-4.10852	-8.81904	2.98e-17	4.07e-16	28.4715	GSE14520	CYP2C8	-3.20795	10.4397	-19.0113	1.84e-59	5.54e-58	124.536
TCGA-LIHC	SYTL5	-2.58466	-0.0378681	-11.6567	1.91e-27	8.1e-26	51.4455	GSE14520	SLC38A6	1.2363	4.35657	18.9858	2.41e-59	7.23e-58	124.268
TCGA-LIHC	UGT3A1	-2.58382	3.88038	-5.22636	2.71e-07	9.53e-07	5.33738	GSE14520	ECHS1	-1.02421	10.8718	-18.9713	2.81e-59	8.41e-58	124.116
TCGA-LIHC	DSCAM	-2.57864	-4.33524	-10.7772	4.11e-24	1.22e-22	44.0002	GSE14520	LRRC59	1.06457	8.09589	18.9562	3.29e-59	9.82e-58	123.957
TCGA-LIHC	PROZ	-2.57833	3.50081	-9.26989	9.36e-19	1.53e-17	31.2689	GSE14520	GGPS1	1.12307	4.6437	18.9342	4.15e-59	1.23e-57	123.726
TCGA-LIHC	ASXL3	-2.57827	-2.20554	-7.46905	4.61e-13	3.71e-12	18.9503	GSE14520	MID1IP1	1.35848	6.15411	18.9249	4.58e-59	1.36e-57	123.629
TCGA-LIHC	SOCS2	-2.57345	3.5518	-13.5942	3.24e-35	2.73e-33	68.9041	GSE14520	GNMT	-3.0072	7.92196	-18.9165	5e-59	1.48e-57	123.541
TCGA-LIHC	VNN1	-2.56985	5.6865	-6.06867	2.85e-09	1.35e-08	9.82306	GSE14520	ANXA2P2	1.392	7.78247	18.8976	6.1e-59	1.8e-57	123.342
TCGA-LIHC	ESRP1	-2.56768	-1.96507	-5.56961	4.53e-08	1.79e-07	7.73824	GSE14520	ACSM5	-2.16452	7.83472	-18.8782	7.48e-59	2.2e-57	123.139
TCGA-LIHC	ALPL	-2.56709	4.61941	-8.74834	5.08e-17	6.73e-16	27.3179	GSE14520	RPN2	1.00596	9.4051	18.8651	8.58e-59	2.51e-57	123.001
TCGA-LIHC	UGT2B7	-2.5659	7.11741	-6.63857	9.66e-11	5.69e-10	13.2293	GSE14520	DHRS1	-1.71548	8.62229	-18.8297	1.25e-58	3.63e-57	122.631
TCGA-LIHC	MROH2A	-2.56523	-0.262675	-6.92586	1.6e-11	1.05e-10	15.2953	GSE14520	C6	-2.44595	10.152	-18.8266	1.29e-58	3.74e-57	122.598
TCGA-LIHC	C1QTNF1	-2.56507	3.9397	-10.9958	6.3e-25	2.05e-23	45.349	GSE14520	ALDOB	-2.90495	9.04194	-18.7847	2e-58	5.78e-57	122.158
TCGA-LIHC	HAS2	-2.56493	-1.74481	-8.6434	1.11e-16	1.41e-15	27.0942	GSE14520	KLHL2	-1.01815	7.64789	-18.7839	2.02e-58	5.81e-57	122.15
TCGA-LIHC	AKR7A3	-2.56213	5.03408	-7.00871	9.46e-12	6.36e-11	15.3751	GSE14520	GOT2	-1.30965	9.71693	-18.7837	2.02e-58	5.81e-57	122.148
TCGA-LIHC	SLC28A1	-2.56212	4.00231	-7.1444	3.94e-12	2.8e-11	16.2125	GSE14520	PLGLA	-2.06338	8.86816	-18.7824	2.05e-58	5.89e-57	122.134
TCGA-LIHC	CXCR1	-2.56199	-2.50466	-10.4872	4.8e-23	1.28e-21	41.5586	GSE14520	TPRKB	1.08963	6.59636	18.7795	2.11e-58	6.05e-57	122.104
TCGA-LIHC	GFRA1	-2.55834	3.62629	-6.7026	6.51e-11	3.95e-10	13.4662	GSE14520	POLR2K	1.08487	6.17241	18.7619	2.54e-58	7.27e-57	121.92
TCGA-LIHC	TRPM8	-2.55785	3.44606	-8.39724	6.85e-16	7.97e-15	24.7522	GSE14520	FAM149A	-1.42546	5.60618	-18.747	2.97e-58	8.48e-57	121.763
TCGA-LIHC	CCL21	-2.55636	2.50712	-7.56201	2.46e-13	2.06e-12	19.0176	GSE14520	ORMDL2	1.06138	7.4024	18.7377	3.28e-58	9.33e-57	121.666
TCGA-LIHC	ALLC	-2.55606	-3.67419	-9.54452	1.08e-19	1.95e-18	33.9892	GSE14520	CD14	-1.87952	9.39857	-18.7263	3.69e-58	1.05e-56	121.546
TCGA-LIHC	CES5A	-2.55576	-0.0645763	-8.46387	4.2e-16	5.01e-15	25.6384	GSE14520	CENPA	1.20957	4.23562	18.6972	5.02e-58	1.41e-56	121.241
TCGA-LIHC	SELP	-2.55572	0.125838	-12.2041	1.38e-29	7.26e-28	56.3195	GSE14520	ITGB1BP1	1.04104	6.53675	18.6819	5.89e-58	1.65e-56	121.081
TCGA-LIHC	PGLYRP2	-2.55431	6.01952	-6.10029	2.38e-09	1.14e-08	10.0204	GSE14520	KIAA0907	1.05517	7.98904	18.6712	6.6e-58	1.84e-56	120.969
TCGA-LIHC	TRPC5	-2.55328	-2.70235	-7.20344	2.68e-12	1.96e-11	17.2589	GSE14520	WDYHV1	1.12582	4.95683	18.6695	6.71e-58	1.87e-56	120.951
TCGA-LIHC	GATA5	-2.55182	-3.05107	-6.27031	8.85e-10	4.53e-09	11.628	GSE14520	DUSP1	-1.87202	10.5569	-18.6493	8.3e-58	2.3e-56	120.74
TCGA-LIHC	BICDL2	-2.54678	-2.82755	-6.67589	7.68e-11	4.61e-10	13.9933	GSE14520	GRHPR	-1.4836	9.83651	-18.6358	9.56e-58	2.65e-56	120.598
TCGA-LIHC	WDR72	-2.54232	3.39556	-8.54015	2.4e-16	2.93e-15	25.7902	GSE14520	SLC1A4	1.21543	5.60436	18.6243	1.08e-57	2.98e-56	120.477
TCGA-LIHC	SEC14L3	-2.53941	-1.64349	-7.21378	2.51e-12	1.83e-11	17.2548	GSE14520	LAMC1	1.25098	6.97205	18.6086	1.27e-57	3.51e-56	120.313
TCGA-LIHC	AQP4	-2.52876	-1.38753	-7.64408	1.41e-13	1.22e-12	20.0564	GSE14520	TUFT1	1.418	5.05238	18.6014	1.37e-57	3.77e-56	120.237
TCGA-LIHC	CFHR3	-2.52861	5.40787	-5.6462	3e-08	1.22e-07	7.51206	GSE14520	TMPO	1.18328	6.55805	18.5993	1.4e-57	3.85e-56	120.216
TCGA-LIHC	TCIM	-2.52406	4.80991	-12.4977	9.41e-31	5.69e-29	58.6871	GSE14520	LRRC1	1.53216	4.28353	18.5851	1.63e-57	4.46e-56	120.067
TCGA-LIHC	COX6A2	-2.52376	-2.28872	-6.55616	1.6e-10	9.17e-10	13.2461	GSE14520	CCNE2	1.45624	4.18927	18.5428	2.54e-57	6.91e-56	119.625
TCGA-LIHC	CEACAM6	-2.51988	-3.74291	-5.81708	1.18e-08	5.08e-08	9.14631	GSE14520	AGO2	1.14797	4.58907	18.527	3e-57	8.12e-56	119.459
TCGA-LIHC	TFF2	-2.51963	-3.55653	-5.58664	4.13e-08	1.64e-07	7.92632	GSE14520	PODXL	1.41139	5.48467	18.5241	3.09e-57	8.36e-56	119.428
TCGA-LIHC	NRG3	-2.51412	-3.07969	-8.23239	2.26e-15	2.47e-14	24.2043	GSE14520	GPM6A	-1.07867	4.48485	-18.5194	3.25e-57	8.76e-56	119.38
TCGA-LIHC	MUSK	-2.51252	-4.25566	-8.39884	6.77e-16	7.88e-15	25.4131	GSE14520	ALDH8A1	-2.2718	9.5158	-18.5097	3.6e-57	9.68e-56	119.278
TCGA-LIHC	LILRA5	-2.50592	-0.260824	-15.4273	5.6e-43	7.37e-41	86.9317	GSE14520	SPINK1	4.26245	7.42469	18.4896	4.44e-57	1.19e-55	119.067
TCGA-LIHC	ADRA2B	-2.50503	0.705296	-16.4471	2.04e-47	3.34e-45	97.056	GSE14520	FXYD1	-2.31966	7.82703	-18.452	6.59e-57	1.76e-55	118.674
TCGA-LIHC	S100A8	-2.50244	0.77145	-11.984	1.02e-28	4.84e-27	54.2831	GSE14520	NR3C2	-1.04917	4.62191	-18.3969	1.17e-56	3.1e-55	118.098
TCGA-LIHC	TMEM26	-2.49911	-0.871168	-17.9799	3.39e-54	7.42e-52	112.54	GSE14520	GBAP1	1.11229	5.3607	18.3868	1.31e-56	3.44e-55	117.992
TCGA-LIHC	GSTM1	-2.49648	-0.524685	-3.68148	0.00026167	0.00057292	-0.674065	GSE14520	ADH1C	-3.07838	10.4758	-18.3809	1.39e-56	3.65e-55	117.931
TCGA-LIHC	VWA2	-2.49646	-3.55055	-9.42346	2.81e-19	4.87e-18	33.0461	GSE14520	HAT1	1.20898	6.63771	18.3611	1.71e-56	4.48e-55	117.724
TCGA-LIHC	AMPD1	-2.49618	-4.89258	-11.063	3.52e-25	1.18e-23	46.4213	GSE14520	RRAGD	1.59193	4.84628	18.3547	1.83e-56	4.79e-55	117.656
TCGA-LIHC	CR1	-2.49505	-0.519033	-11.9348	1.58e-28	7.38e-27	53.9518	GSE14520	CYFIP2	-1.70646	7.51335	-18.3214	2.6e-56	6.75e-55	117.308
TCGA-LIHC	GLOD5	-2.49251	-0.127912	-10.2869	2.57e-22	6.32e-21	39.7766	GSE14520	UBR5	1.1186	6.18738	18.2968	3.36e-56	8.64e-55	117.052
TCGA-LIHC	C6	-2.49156	7.17124	-6.82292	3.07e-11	1.94e-10	14.3511	GSE14520	RAB17	-1.2583	7.61742	-18.2723	4.34e-56	1.11e-54	116.795
TCGA-LIHC	PHYHD1	-2.49125	2.87177	-9.70127	3.08e-20	5.93e-19	34.6864	GSE14520	ENO3	-2.16174	6.65177	-18.2624	4.82e-56	1.23e-54	116.692
TCGA-LIHC	CLSTN2	-2.49054	-0.139819	-10.4487	6.64e-23	1.73e-21	41.1109	GSE14520	FAM50A	1.03177	6.92022	18.2545	5.23e-56	1.33e-54	116.61
TCGA-LIHC	CILP	-2.48797	-0.779981	-11.5616	4.45e-27	1.83e-25	50.6648	GSE14520	ADH6	-2.14039	7.07924	-18.2317	6.64e-56	1.69e-54	116.372
TCGA-LIHC	PIK3C2G	-2.48747	2.14595	-8.54865	2.25e-16	2.77e-15	25.9608	GSE14520	IGHA2	-3.15459	7.95237	-18.2316	6.65e-56	1.69e-54	116.371
TCGA-LIHC	UGT2B17	-2.48389	0.509361	-5.545	5.17e-08	2.03e-07	7.31726	GSE14520	CA5A	-1.25959	5.33024	-18.2277	6.93e-56	1.76e-54	116.329
TCGA-LIHC	CHL1	-2.48308	-2.35282	-5.50412	6.42e-08	2.48e-07	7.43698	GSE14520	VRK1	1.05174	5.13338	18.2249	7.13e-56	1.8e-54	116.301
TCGA-LIHC	TMEM132E	-2.47098	-1.6323	-10.2439	3.67e-22	8.9e-21	39.5255	GSE14520	NECAB3	1.08898	5.22324	18.2159	7.84e-56	1.98e-54	116.206
TCGA-LIHC	FPR1	-2.46806	0.458624	-13.0381	6.22e-33	4.48e-31	63.9405	GSE14520	BGN	-1.5669	6.60598	-18.1936	9.9e-56	2.48e-54	115.973
TCGA-LIHC	RND3	-2.45852	4.86824	-14.4281	1.05e-38	1.04e-36	76.9102	GSE14520	SLC28A1	-1.15835	4.96191	-18.1861	1.07e-55	2.68e-54	115.895
TCGA-LIHC	CYP4F2	-2.45742	5.67734	-6.05989	3e-09	1.42e-08	9.76751	GSE14520	BCHE	-2.8718	8.63884	-18.1724	1.24e-55	3.09e-54	115.752
TCGA-LIHC	CROCC2	-2.45051	-2.89712	-8.33322	1.09e-15	1.24e-14	24.9148	GSE14520	PCK1	-2.93116	10.7757	-18.1686	1.29e-55	3.2e-54	115.712
TCGA-LIHC	XG	-2.45044	-1.91499	-7.6344	1.5e-13	1.3e-12	20.0338	GSE14520	TMEM38B	1.16874	5.53042	18.1678	1.3e-55	3.22e-54	115.704
TCGA-LIHC	ESRRG	-2.44815	-1.75079	-7.32591	1.2e-12	9.18e-12	17.9912	GSE14520	NEK7	1.02313	7.55596	18.1569	1.45e-55	3.59e-54	115.59
TCGA-LIHC	ENO3	-2.44709	3.94654	-10.9329	1.08e-24	3.41e-23	44.8087	GSE14520	UCHL5	1.29277	6.13858	18.1281	1.97e-55	4.84e-54	115.289
TCGA-LIHC	CBFA2T3	-2.4409	1.09017	-16.4627	1.74e-47	2.88e-45	97.193	GSE14520	CAPN3	-1.27565	5.62504	-18.1026	2.57e-55	6.3e-54	115.024
TCGA-LIHC	TRPV4	-2.44068	1.72258	-11.2783	5.4e-26	1.97e-24	47.942	GSE14520	SULT1A2	-1.351	6.83429	-18.0606	3.99e-55	9.75e-54	114.585
TCGA-LIHC	TMEM45A	-2.439	4.04576	-8.56622	1.98e-16	2.44e-15	25.9678	GSE14520	KNTC1	1.16343	4.57639	18.0426	4.81e-55	1.17e-53	114.398
TCGA-LIHC	LGSN	-2.43661	-0.560121	-7.59164	2.01e-13	1.7e-12	19.6335	GSE14520	GOLT1B	1.23019	5.64724	18.0394	4.98e-55	1.21e-53	114.364
TCGA-LIHC	DNAJC12	-2.43526	3.04123	-10.6338	1.39e-23	3.94e-22	42.3063	GSE14520	PEA15	1.22999	6.12377	18.039	5e-55	1.21e-53	114.36
TCGA-LIHC	EGR3	-2.43455	-0.341993	-14.3469	2.31e-38	2.23e-36	76.393	GSE14520	SLC16A2	-1.33949	6.78633	-18.0361	5.15e-55	1.25e-53	114.33
TCGA-LIHC	ADAMTSL2	-2.43382	3.64127	-9.68538	3.5e-20	6.72e-19	34.5191	GSE14520	CYP4F12	-1.27512	7.2092	-18.0334	5.3e-55	1.28e-53	114.302
TCGA-LIHC	TMIGD3	-2.43311	-0.563974	-14.5328	3.77e-39	3.92e-37	78.1939	GSE14520	SEC14L2	-1.77828	6.20692	-18.0072	6.97e-55	1.68e-53	114.028
TCGA-LIHC	PRG4	-2.43241	5.68412	-5.64509	3.02e-08	1.22e-07	7.51843	GSE14520	MSRA	-1.43344	6.97427	-17.9849	8.8e-55	2.11e-53	113.796
TCGA-LIHC	CFHR4	-2.43113	3.82134	-6.44263	3.18e-10	1.75e-09	11.9083	GSE14520	CHRD	-1.07376	5.58009	-17.9846	8.82e-55	2.11e-53	113.793
TCGA-LIHC	FADS6	-2.42714	0.622632	-6.40695	3.94e-10	2.13e-09	12.0648	GSE14520	CYP2J2	-1.64153	8.2196	-17.9562	1.19e-54	2.82e-53	113.497
TCGA-LIHC	KAZN	-2.42474	0.495008	-15.5337	1.94e-43	2.66e-41	87.9609	GSE14520	RHOB	-1.3848	10.1215	-17.9553	1.2e-54	2.84e-53	113.488
TCGA-LIHC	SPATA18	-2.4179	0.935013	-10.0504	1.81e-21	4.04e-20	37.7261	GSE14520	HBA1	-2.159	8.48543	-17.9386	1.43e-54	3.37e-53	113.313
TCGA-LIHC	FAM83B	-2.41422	-4.61217	-7.6369	1.48e-13	1.28e-12	20.1467	GSE14520	DCXR	-1.87363	10.4931	-17.935	1.48e-54	3.48e-53	113.276
TCGA-LIHC	CD1D	-2.41068	2.01025	-15.1963	5.53e-42	7.07e-40	84.5163	GSE14520	HBA2	-2.14149	8.27831	-17.9269	1.61e-54	3.78e-53	113.191
TCGA-LIHC	DPF3	-2.40795	0.104655	-12.1683	1.92e-29	9.85e-28	56.0033	GSE14520	ACADVL	-1.0593	9.74974	-17.9142	1.84e-54	4.31e-53	113.06
TCGA-LIHC	PROK2	-2.40231	-4.77879	-11.4098	1.7e-26	6.55e-25	49.4029	GSE14520	TSHZ1	-1.71941	7.25543	-17.9016	2.1e-54	4.9e-53	112.929
TCGA-LIHC	FAM13A	-2.40216	3.51864	-13.065	4.83e-33	3.53e-31	63.9254	GSE14520	KLHL23	1.18821	5.78542	17.8713	2.89e-54	6.67e-53	112.612
TCGA-LIHC	ST8SIA3	-2.40154	-3.16907	-6.73679	5.26e-11	3.24e-10	14.3828	GSE14520	YWHAB	1.00849	7.76873	17.8653	3.07e-54	7.06e-53	112.55
TCGA-LIHC	SKAP1	-2.39842	2.38213	-13.5263	6.18e-35	5.11e-33	68.3372	GSE14520	CPD	1.42318	6.77409	17.8582	3.31e-54	7.59e-53	112.476
TCGA-LIHC	CNGA1	-2.39351	2.65601	-9.72837	2.48e-20	4.8e-19	34.9259	GSE14520	LONP2	-1.54526	6.51234	-17.7589	9.33e-54	2.11e-52	111.443
TCGA-LIHC	ALDH8A1	-2.39347	5.72187	-7.68937	1.03e-13	9.14e-13	19.8456	GSE14520	BOP1	1.25497	5.03576	17.7568	9.53e-54	2.15e-52	111.422
TCGA-LIHC	ADRA1B	-2.38564	1.77526	-12.3572	3.42e-30	1.96e-28	57.5431	GSE14520	TBC1D16	1.04606	5.32694	17.7556	9.65e-54	2.18e-52	111.409
TCGA-LIHC	GPD1	-2.38424	5.35008	-7.51683	3.34e-13	2.75e-12	18.6689	GSE14520	TOPBP1	1.16456	6.44031	17.7384	1.16e-53	2.59e-52	111.23
TCGA-LIHC	PRELP	-2.38386	3.08891	-9.31129	6.78e-19	1.12e-17	31.6099	GSE14520	COLEC11	-1.97932	8.23017	-17.6934	1.85e-53	4.1e-52	110.762
TCGA-LIHC	RNF125	-2.38319	2.86818	-14.3723	1.8e-38	1.75e-36	76.3983	GSE14520	RRS1	1.19317	5.93132	17.6861	1.99e-53	4.42e-52	110.686
TCGA-LIHC	TNFSF11	-2.38277	-1.0765	-7.93199	1.92e-14	1.85e-13	21.9975	GSE14520	ITIH4	-1.9454	11.3218	-17.6839	2.04e-53	4.5e-52	110.663
TCGA-LIHC	GNA14	-2.38255	0.60059	-14.6936	7.82e-40	8.61e-38	79.7123	GSE14520	NEDD4L	1.17501	4.61116	17.6833	2.05e-53	4.52e-52	110.657
TCGA-LIHC	AJAP1	-2.3812	-3.12517	-8.54677	2.28e-16	2.8e-15	26.4598	GSE14520	ALDH1B1	-1.44513	6.10127	-17.6814	2.09e-53	4.6e-52	110.637
TCGA-LIHC	SIGLEC7	-2.37977	-0.587511	-16.2087	2.25e-46	3.52e-44	94.6864	GSE14520	MRPL13	1.24132	7.05932	17.6686	2.39e-53	5.24e-52	110.505
TCGA-LIHC	SLC16A4	-2.37756	0.925325	-12.2232	1.16e-29	6.18e-28	56.4229	GSE14520	C8orf33	1.12651	5.52158	17.6627	2.55e-53	5.56e-52	110.443
TCGA-LIHC	CCN5	-2.37601	-1.00019	-7.44634	5.37e-13	4.28e-12	18.7255	GSE14520	SLC46A3	-1.94339	7.21032	-17.6595	2.63e-53	5.73e-52	110.41
TCGA-LIHC	RALYL	-2.37461	-4.30264	-7.61684	1.7e-13	1.45e-12	20.0091	GSE14520	LAGE3	1.07854	6.01467	17.6458	3.03e-53	6.59e-52	110.268
TCGA-LIHC	PMP2	-2.36925	-5.6101	-11.6806	1.55e-27	6.58e-26	51.7634	GSE14520	DKC1	1.00566	6.11823	17.6193	4e-53	8.66e-52	109.992
TCGA-LIHC	NUGGC	-2.36855	2.98328	-8.48596	3.57e-16	4.29e-15	25.426	GSE14520	ACBD4	-1.09487	5.69053	-17.6132	4.26e-53	9.21e-52	109.929
TCGA-LIHC	PCDHAC1	-2.36391	-4.16955	-7.32046	1.24e-12	9.49e-12	18.0624	GSE14520	BTG3	1.14994	5.43013	17.5489	8.33e-53	1.77e-51	109.261
TCGA-LIHC	LILRB5	-2.36314	2.21223	-15.1632	7.68e-42	9.52e-40	84.1785	GSE14520	RNF187	1.04297	7.57857	17.542	8.95e-53	1.89e-51	109.19
TCGA-LIHC	UGT2B10	-2.36059	6.62214	-5.51898	5.93e-08	2.31e-07	6.92071	GSE14520	MRPS17	1.09173	6.5812	17.5412	9.02e-53	1.9e-51	109.182
TCGA-LIHC	TMEM154	-2.36056	0.529643	-11.1789	1.29e-25	4.49e-24	47.2376	GSE14520	TNXB	-1.02049	5.82764	-17.5055	1.31e-52	2.72e-51	108.811
TCGA-LIHC	SLC1A1	-2.35959	4.26108	-7.33916	1.1e-12	8.43e-12	17.4669	GSE14520	FAHD2A	-1.28906	6.81513	-17.4987	1.4e-52	2.92e-51	108.741
TCGA-LIHC	NIPAL1	-2.35856	2.15606	-12.3703	3.03e-30	1.75e-28	57.6184	GSE14520	FAM21A	1.02077	7.73113	17.4939	1.48e-52	3.06e-51	108.69
TCGA-LIHC	FAM83E	-2.3582	-4.10483	-8.74444	5.23e-17	6.92e-16	27.9224	GSE14520	KIF2C	1.11216	4.41943	17.469	1.91e-52	3.94e-51	108.432
TCGA-LIHC	RCAN1	-2.35666	5.43922	-14.6153	1.68e-39	1.78e-37	78.7447	GSE14520	PLGLB1	-2.10612	9.90234	-17.45	2.33e-52	4.78e-51	108.235
TCGA-LIHC	LRRTM4	-2.35586	-3.4538	-6.03408	3.48e-09	1.62e-08	10.3228	GSE14520	TRIP13	1.10613	4.36164	17.4304	2.86e-52	5.83e-51	108.032
TCGA-LIHC	NR4A1	-2.35471	3.83019	-11.9965	9.09e-29	4.34e-27	54.132	GSE14520	CPT2	-1.1083	7.0484	-17.4171	3.28e-52	6.68e-51	107.894
TCGA-LIHC	PADI4	-2.35271	-4.03677	-10.0374	2.01e-21	4.47e-20	37.906	GSE14520	SULT1A1	-1.47959	9.04378	-17.4117	3.47e-52	7.06e-51	107.838
TCGA-LIHC	SPIC	-2.3512	-3.33709	-9.22692	1.31e-18	2.1e-17	31.5326	GSE14520	MPC1	-1.04319	10.4624	-17.4008	3.89e-52	7.88e-51	107.725
TCGA-LIHC	GSTZ1	-2.35075	4.9478	-12.2319	1.07e-29	5.79e-28	56.2634	GSE14520	UBD	2.38373	9.39331	17.377	4.98e-52	1e-50	107.479
TCGA-LIHC	PKHD1	-2.34784	1.12122	-8.18325	3.22e-15	3.44e-14	23.4849	GSE14520	SLC10A1	-3.0477	9.58908	-17.3677	5.49e-52	1.1e-50	107.383
TCGA-LIHC	LTK	-2.34716	-0.44392	-12.3515	3.6e-30	2.05e-28	57.7008	GSE14520	SUZ12	1.00133	7.25336	17.353	6.39e-52	1.28e-50	107.23
TCGA-LIHC	FAM9B	-2.34588	-1.75629	-6.69467	6.84e-11	4.14e-10	14.0475	GSE14520	CYR61	-1.92771	7.4268	-17.3494	6.64e-52	1.33e-50	107.193
TCGA-LIHC	GNRH2	-2.34541	-3.69344	-7.42069	6.37e-13	5.03e-12	18.7053	GSE14520	ARMC1	1.18934	6.02865	17.3355	7.67e-52	1.53e-50	107.049
TCGA-LIHC	DNAH6	-2.34237	0.529525	-9.47952	1.8e-19	3.2e-18	33.2334	GSE14520	ATP6V1C1	1.2005	4.41051	17.326	8.47e-52	1.68e-50	106.95
TCGA-LIHC	SYT13	-2.34216	-1.41813	-5.30468	1.82e-07	6.55e-07	6.36198	GSE14520	YWHAH	1.15097	6.25769	17.3125	9.74e-52	1.93e-50	106.811
TCGA-LIHC	MMRN1	-2.34045	0.998878	-13.5834	3.59e-35	2.99e-33	69.0207	GSE14520	XDH	-1.58431	6.01056	-17.3117	9.82e-52	1.94e-50	106.803
TCGA-LIHC	WNT7B	-2.34036	-3.05736	-6.25469	9.7e-10	4.94e-09	11.5464	GSE14520	GADD45B	-1.54932	8.31268	-17.3106	9.93e-52	1.96e-50	106.791
TCGA-LIHC	RNF150	-2.3356	-0.703693	-10.0392	1.98e-21	4.42e-20	37.8109	GSE14520	SERPINA4	-2.02043	8.61937	-17.3046	1.06e-51	2.08e-50	106.729
TCGA-LIHC	NRK	-2.33321	-3.13016	-8.99364	7.91e-18	1.14e-16	29.7603	GSE14520	FCGR2B	-1.3872	5.14982	-17.2954	1.16e-51	2.29e-50	106.634
TCGA-LIHC	ARID3C	-2.33008	1.0943	-10.1809	6.18e-22	1.47e-20	38.7787	GSE14520	RBM3	1.17516	7.11539	17.2926	1.2e-51	2.35e-50	106.605
TCGA-LIHC	TDRD1	-2.32817	-4.5262	-7.52471	3.17e-13	2.62e-12	19.402	GSE14520	TPGS2	1.20436	6.30317	17.277	1.41e-51	2.75e-50	106.443
TCGA-LIHC	ANO3	-2.32786	-1.79425	-7.04194	7.64e-12	5.2e-11	16.1916	GSE14520	CTSA	1.09487	9.11522	17.27	1.51e-51	2.95e-50	106.37
TCGA-LIHC	VSIG4	-2.32506	2.50113	-13.1511	2.15e-33	1.61e-31	64.7962	GSE14520	MACROD1	-1.22982	6.63609	-17.2175	2.61e-51	5.05e-50	105.827
TCGA-LIHC	IL33	-2.32143	2.59732	-13.224	1.08e-33	8.26e-32	65.4713	GSE14520	SPAG5	1.03732	5.97679	17.2067	2.92e-51	5.64e-50	105.716
TCGA-LIHC	COLEC11	-2.32143	4.46506	-8.81214	3.14e-17	4.27e-16	27.7843	GSE14520	CFI	-1.41647	9.87095	-17.1846	3.68e-51	7.08e-50	105.487
TCGA-LIHC	CAND2	-2.32003	-0.46242	-11.2684	5.89e-26	2.13e-24	48.0947	GSE14520	IRF8	-1.00705	6.50121	-17.1742	4.09e-51	7.86e-50	105.38
TCGA-LIHC	SMPD3	-2.31497	0.370776	-15.575	1.29e-43	1.79e-41	88.3767	GSE14520	ABHD6	-1.11755	7.2064	-17.1729	4.15e-51	7.94e-50	105.366
TCGA-LIHC	KCNJ10	-2.31317	-1.14183	-9.24641	1.12e-18	1.82e-17	31.5938	GSE14520	SLC6A16	-1.12552	4.98357	-17.1404	5.81e-51	1.11e-49	105.031
TCGA-LIHC	BLK	-2.31297	-2.42177	-8.70657	6.95e-17	8.95e-16	27.6039	GSE14520	MOB4	1.18721	6.05492	17.1369	6.03e-51	1.14e-49	104.994
TCGA-LIHC	BHLHA9	-2.30988	-5.46087	-10.5	4.32e-23	1.15e-21	41.6913	GSE14520	CDC123	1.02231	6.9024	17.1131	7.71e-51	1.46e-49	104.749
TCGA-LIHC	CHRDL1	-2.30907	-2.29292	-6.34356	5.74e-10	3.02e-09	12.0167	GSE14520	F9	-2.66169	10.6716	-17.0832	1.05e-50	1.98e-49	104.44
TCGA-LIHC	PROM2	-2.30753	-1.63887	-8.15768	3.87e-15	4.09e-14	23.6128	GSE14520	CDK7	1.07265	5.5347	17.082	1.06e-50	2e-49	104.427
TCGA-LIHC	PHLDA1	-2.30704	5.34174	-11.3139	3.95e-26	1.45e-24	48.1204	GSE14520	FAXDC2	-1.44955	7.02338	-17.0819	1.07e-50	2e-49	104.427
TCGA-LIHC	RTL4	-2.3066	-2.26379	-5.76885	1.54e-08	6.51e-08	8.82428	GSE14520	COL15A1	1.7259	4.84371	17.074	1.16e-50	2.16e-49	104.345
TCGA-LIHC	MAN1C1	-2.30464	3.65405	-12.0368	6.31e-29	3.07e-27	54.4978	GSE14520	CTH	-2.23118	6.46148	-17.0485	1.51e-50	2.8e-49	104.082
TCGA-LIHC	OLFML3	-2.29092	2.65072	-13.5988	3.1e-35	2.63e-33	68.9991	GSE14520	PNO1	1.03085	5.35047	17.0445	1.57e-50	2.92e-49	104.04
TCGA-LIHC	PLXNA4	-2.28863	-1.74141	-7.24516	2.04e-12	1.51e-11	17.4802	GSE14520	CAT	-1.18844	11.3683	-17.0444	1.57e-50	2.92e-49	104.039
TCGA-LIHC	ADH1B	-2.28817	9.37971	-5.39414	1.14e-07	4.25e-07	6.47924	GSE14520	SDF2L1	1.10226	6.97186	16.9982	2.53e-50	4.69e-49	103.563
TCGA-LIHC	TCEAL2	-2.28565	-4.78671	-8.75165	4.96e-17	6.59e-16	27.9833	GSE14520	POGK	1.14467	6.79452	16.9861	2.87e-50	5.29e-49	103.438
TCGA-LIHC	TNFRSF11B	-2.28488	1.70593	-9.28595	8.26e-19	1.36e-17	31.5683	GSE14520	ALAS1	-1.42319	9.51764	-16.9713	3.35e-50	6.15e-49	103.286
TCGA-LIHC	FCAMR	-2.28484	0.67059	-6.01814	3.81e-09	1.77e-08	9.86832	GSE14520	AZIN1	1.247	6.70263	16.947	4.31e-50	7.85e-49	103.035
TCGA-LIHC	UGT1A1	-2.28364	4.79518	-5.99144	4.43e-09	2.03e-08	9.34	GSE14520	SULT1C2	2.23086	4.93475	16.9451	4.39e-50	8e-49	103.015
TCGA-LIHC	HYDIN	-2.28119	-3.1833	-6.86196	2.4e-11	1.54e-10	15.1504	GSE14520	TKT	1.58331	7.10878	16.937	4.78e-50	8.69e-49	102.931
TCGA-LIHC	KCNH7	-2.27852	-4.0851	-7.83345	3.82e-14	3.54e-13	21.4653	GSE14520	P4HA2	1.40346	5.54702	16.9091	6.38e-50	1.15e-48	102.644
TCGA-LIHC	CDA	-2.27817	3.35817	-9.74374	2.19e-20	4.28e-19	34.9972	GSE14520	PCK2	-1.52153	9.82506	-16.906	6.58e-50	1.19e-48	102.612
TCGA-LIHC	CXCL2	-2.27816	4.39213	-8.68099	8.41e-17	1.08e-15	26.8083	GSE14520	PON1	-1.15568	5.17199	-16.8966	7.26e-50	1.3e-48	102.515
TCGA-LIHC	MKX	-2.2769	-2.12001	-6.64324	9.39e-11	5.54e-10	13.7705	GSE14520	ACADSB	-1.46792	7.3469	-16.8917	7.63e-50	1.37e-48	102.464
TCGA-LIHC	EHD3	-2.27351	2.32256	-19.0061	8.82e-59	2.52e-56	123.021	GSE14520	PEMT	-1.45956	7.99138	-16.8896	7.8e-50	1.39e-48	102.443
TCGA-LIHC	GCK	-2.27013	-1.18948	-4.69593	3.58e-06	1.06e-05	3.48054	GSE14520	AZGP1	-1.81169	11.1279	-16.8598	1.06e-49	1.89e-48	102.136
TCGA-LIHC	HS3ST3A1	-2.26895	-2.15953	-9.73094	2.43e-20	4.72e-19	35.4232	GSE14520	AKR1B10	3.66016	7.90246	16.8546	1.12e-49	1.98e-48	102.083
TCGA-LIHC	EPHB1	-2.26874	-0.896882	-12.3453	3.81e-30	2.16e-28	57.6637	GSE14520	ADH1B	-2.55579	11.131	-16.8469	1.21e-49	2.14e-48	102.003
TCGA-LIHC	MCC	-2.26524	3.2921	-12.5138	8.12e-31	5e-29	58.84	GSE14520	MOSPD1	1.25245	5.60418	16.8281	1.47e-49	2.59e-48	101.81
TCGA-LIHC	PTPRD	-2.26301	1.73086	-8.04355	8.73e-15	8.81e-14	22.4193	GSE14520	CYP4F2	-1.6498	6.89751	-16.8227	1.56e-49	2.74e-48	101.754
TCGA-LIHC	SLC39A5	-2.26256	5.55701	-5.43405	9.29e-08	3.51e-07	6.41045	GSE14520	RGN	-1.46542	9.14982	-16.8202	1.6e-49	2.8e-48	101.729
TCGA-LIHC	SULT1B1	-2.26211	3.01568	-8.3687	8.43e-16	9.69e-15	24.5786	GSE14520	PRPF4B	1.01068	6.69718	16.8049	1.87e-49	3.27e-48	101.571
TCGA-LIHC	ABCB11	-2.25985	4.95065	-5.13852	4.22e-07	1.44e-06	4.91494	GSE14520	MRPL42	1.11788	6.08965	16.7664	2.78e-49	4.86e-48	101.175
TCGA-LIHC	PODN	-2.25955	1.67117	-9.53418	1.17e-19	2.11e-18	33.5135	GSE14520	TOMM20	1.0179	9.39696	16.7564	3.09e-49	5.37e-48	101.073
TCGA-LIHC	ITGA9	-2.25503	2.96805	-15.6931	3.96e-44	5.76e-42	89.3664	GSE14520	LINC-PINT	-1.0576	4.36896	-16.74	3.66e-49	6.32e-48	100.904
TCGA-LIHC	IRF4	-2.25308	-0.72233	-9.07099	4.37e-18	6.57e-17	30.2255	GSE14520	ADGRA3	-1.36991	7.71348	-16.729	4.1e-49	7.07e-48	100.79
TCGA-LIHC	TCHH	-2.25199	-2.73963	-10.3632	1.36e-22	3.42e-21	40.5456	GSE14520	ADH1A	-2.17803	10.8347	-16.7012	5.46e-49	9.35e-48	100.505
TCGA-LIHC	TCF21	-2.25172	-1.64308	-11.2618	6.24e-26	2.25e-24	48.0989	GSE14520	IGFBP4	-1.20909	9.99816	-16.675	7.15e-49	1.22e-47	100.235
TCGA-LIHC	PLA2G2A	-2.24779	4.63664	-3.64736	0.00029776	0.00064533	-1.36003	GSE14520	CDA	-1.46627	5.61597	-16.6673	7.74e-49	1.32e-47	100.157
TCGA-LIHC	SELE	-2.24754	0.206155	-9.29005	8e-19	1.32e-17	31.8098	GSE14520	CDC14B	-1.41935	6.54017	-16.6445	9.79e-49	1.66e-47	99.9222
TCGA-LIHC	PTPN13	-2.24702	-0.0255018	-11.2653	6.05e-26	2.18e-24	48.0406	GSE14520	STAB1	-1.18828	6.70858	-16.6364	1.06e-48	1.8e-47	99.839
TCGA-LIHC	SAMD12	-2.24651	0.490442	-8.93724	1.22e-17	1.72e-16	29.0822	GSE14520	PAIP1	1.04069	6.06384	16.6067	1.44e-48	2.43e-47	99.5351
TCGA-LIHC	CBLN2	-2.24496	-5.31089	-9.46832	1.97e-19	3.48e-18	33.4114	GSE14520	DNMT1	1.08618	5.66022	16.6035	1.49e-48	2.51e-47	99.5014
TCGA-LIHC	LYPD6B	-2.24003	-2.94904	-5.84406	1.01e-08	4.4e-08	9.26938	GSE14520	HPD	-3.1645	10.0737	-16.5679	2.15e-48	3.6e-47	99.1371
TCGA-LIHC	CBSL	-2.23893	-1.27899	-5.7448	1.75e-08	7.37e-08	8.62311	GSE14520	CKLF	1.27445	5.59017	16.5569	2.41e-48	4.03e-47	99.0236
TCGA-LIHC	PEG3	-2.23858	-1.54587	-5.54382	5.2e-08	2.04e-07	7.5934	GSE14520	SPP2	-2.53815	9.07427	-16.5241	3.38e-48	5.63e-47	98.6874
TCGA-LIHC	MAG	-2.23812	-4.54663	-7.79778	4.89e-14	4.48e-13	21.23	GSE14520	UXS1	1.05005	6.19397	16.5062	4.06e-48	6.75e-47	98.5046
TCGA-LIHC	HP	-2.2342	11.8462	-5.48462	7.12e-08	2.73e-07	7.1082	GSE14520	SAA4	-2.31111	9.53248	-16.4957	4.53e-48	7.51e-47	98.3969
TCGA-LIHC	ABCC9	-2.2316	3.91201	-9.32272	6.2e-19	1.03e-17	31.6669	GSE14520	ADNP	1.21821	6.83897	16.48	5.32e-48	8.76e-47	98.2356
TCGA-LIHC	SGCA	-2.23057	-0.494271	-9.38337	3.85e-19	6.56e-18	32.6034	GSE14520	MAP4K4	1.00762	6.39393	16.4485	7.35e-48	1.2e-46	97.9137
TCGA-LIHC	ID1	-2.22936	4.11604	-11.4489	1.21e-26	4.73e-25	49.271	GSE14520	CLN3	1.0036	6.18004	16.4422	7.85e-48	1.28e-46	97.8486
TCGA-LIHC	PRR18	-2.22766	1.14723	-9.81381	1.24e-20	2.5e-19	35.8136	GSE14520	LOC727893	-1.09567	6.30718	-16.4164	1.02e-47	1.66e-46	97.5852
TCGA-LIHC	KRT7	-2.2227	2.49845	-5.82554	1.12e-08	4.85e-08	8.52501	GSE14520	SATB1	-1.48943	7.12381	-16.4088	1.11e-47	1.79e-46	97.5068
TCGA-LIHC	CSRNP1	-2.21915	4.79506	-17.1955	1.03e-50	1.95e-48	104.446	GSE14520	ACSL1	-1.58643	10.3664	-16.402	1.19e-47	1.91e-46	97.4378
TCGA-LIHC	SLC46A3	-2.21782	4.66883	-8.2477	2.03e-15	2.22e-14	23.6694	GSE14520	ID2B	-1.06774	8.62842	-16.3786	1.51e-47	2.42e-46	97.1984
TCGA-LIHC	CLDN2	-2.21781	4.38453	-5.56309	4.69e-08	1.85e-07	7.03225	GSE14520	PRODH2	-1.51356	7.52371	-16.3664	1.71e-47	2.73e-46	97.0735
TCGA-LIHC	ADH1A	-2.21772	7.52887	-5.65487	2.86e-08	1.17e-07	7.6858	GSE14520	EXPH5	-1.32317	4.53314	-16.3548	1.93e-47	3.07e-46	96.9547
TCGA-LIHC	ATRNL1	-2.21026	-0.686406	-6.43545	3.32e-10	1.82e-09	12.4187	GSE14520	YWHAZ	1.4115	8.07857	16.3506	2.01e-47	3.2e-46	96.9121
TCGA-LIHC	OGDHL	-2.20926	5.64233	-6.38116	4.59e-10	2.46e-09	11.5865	GSE14520	C8B	-1.86336	9.78731	-16.3237	2.65e-47	4.19e-46	96.6372
TCGA-LIHC	PAIP2B	-2.20497	3.12286	-9.34151	5.35e-19	9.01e-18	31.8483	GSE14520	TRIM22	-1.5779	7.40213	-16.2958	3.53e-47	5.54e-46	96.3513
TCGA-LIHC	FCGR3B	-2.20303	-1.36987	-7.84514	3.52e-14	3.27e-13	21.4366	GSE14520	SDS	-3.11109	8.4257	-16.2676	4.71e-47	7.35e-46	96.0641
TCGA-LIHC	TENM2	-2.20091	-0.120104	-5.26682	2.21e-07	7.84e-07	6.03226	GSE14520	RALA	1.02096	5.68452	16.2623	4.97e-47	7.76e-46	96.0095
TCGA-LIHC	IL1B	-2.20027	-0.427894	-11.5768	3.89e-27	1.6e-25	50.7918	GSE14520	GABARAPL1	-1.32166	6.09511	-16.2557	5.32e-47	8.29e-46	95.9423
TCGA-LIHC	AOC1	-2.19963	-0.857994	-6.2425	1.04e-09	5.28e-09	11.322	GSE14520	TDO2	-2.25113	10.823	-16.2453	5.92e-47	9.19e-46	95.8361
TCGA-LIHC	PPP1R1C	-2.19854	0.397856	-7.96261	1.55e-14	1.51e-13	22.065	GSE14520	HPX	-1.75286	11.362	-16.2296	6.95e-47	1.08e-45	95.6755
TCGA-LIHC	L1CAM	-2.19368	-2.58163	-8.21113	2.64e-15	2.85e-14	24.0458	GSE14520	BHMT	-2.42821	10.1776	-16.2135	8.19e-47	1.26e-45	95.5119
TCGA-LIHC	CHST9	-2.19339	2.19412	-6.47001	2.7e-10	1.5e-09	12.205	GSE14520	PRELP	-1.2204	5.10568	-16.1837	1.11e-46	1.7e-45	95.2079
TCGA-LIHC	C8A	-2.1916	7.1238	-6.60031	1.22e-10	7.1e-10	12.9793	GSE14520	SLC6A12	-1.40996	5.7396	-16.1759	1.2e-46	1.84e-45	95.1282
TCGA-LIHC	WNT11	-2.19018	0.680487	-8.21542	2.56e-15	2.77e-14	23.8004	GSE14520	EMC2	1.00837	7.06122	16.1349	1.83e-46	2.77e-45	94.7102
TCGA-LIHC	ECRG4	-2.18992	-2.62988	-8.85958	2.2e-17	3.04e-16	28.7471	GSE14520	ID2	-1.13262	10.4838	-16.1304	1.92e-46	2.89e-45	94.6644
TCGA-LIHC	ARPP21	-2.18549	-2.30094	-5.87102	8.72e-09	3.83e-08	9.38206	GSE14520	SCRIB	1.09131	5.98463	16.1206	2.12e-46	3.19e-45	94.5649
TCGA-LIHC	SERPINE1	-2.18495	6.36685	-7.49105	3.98e-13	3.23e-12	18.5469	GSE14520	JCHAIN	-2.10829	5.47161	-16.0837	3.09e-46	4.62e-45	94.1887
TCGA-LIHC	PPP1R1A	-2.18256	4.90773	-5.58826	4.1e-08	1.63e-07	7.17228	GSE14520	MIR22HG	-1.02094	6.96219	-16.068	3.63e-46	5.41e-45	94.0292
TCGA-LIHC	HORMAD2	-2.18179	-1.68644	-5.83195	1.08e-08	4.69e-08	9.12739	GSE14520	SERPINB1	1.27775	5.97017	16.0564	4.09e-46	6.07e-45	93.911
TCGA-LIHC	GSPT2	-2.17918	1.90168	-9.59588	7.16e-20	1.33e-18	33.971	GSE14520	PHGDH	-1.28038	5.71775	-16.0497	4.37e-46	6.49e-45	93.8432
TCGA-LIHC	ACOT12	-2.17708	4.26852	-6.46984	2.7e-10	1.5e-09	12.0619	GSE14520	TFRC	1.23995	8.33582	16.0326	5.21e-46	7.72e-45	93.6692
TCGA-LIHC	CD244	-2.17625	-0.51807	-12.845	3.78e-32	2.59e-30	62.2248	GSE14520	CDC7	1.09944	4.32811	16.0152	6.22e-46	9.15e-45	93.4923
TCGA-LIHC	TREH	-2.17444	0.547239	-7.21157	2.54e-12	1.86e-11	17.0357	GSE14520	MST1L	-1.25985	9.80433	-16.0104	6.54e-46	9.61e-45	93.4433
TCGA-LIHC	RXFP1	-2.17353	-1.83968	-11.7028	1.27e-27	5.5e-26	51.9517	GSE14520	DEK	1.00861	8.14154	15.9908	7.98e-46	1.17e-44	93.2439
TCGA-LIHC	MRC1	-2.17301	3.77537	-10.1028	1.18e-21	2.71e-20	37.877	GSE14520	HSD11B1	-2.92903	9.27616	-15.9883	8.19e-46	1.2e-44	93.2184
TCGA-LIHC	TNXB	-2.17133	2.2907	-12.0599	5.12e-29	2.5e-27	54.8096	GSE14520	PLEKHF2	1.08964	5.94942	15.9803	8.89e-46	1.3e-44	93.137
TCGA-LIHC	GGT5	-2.17017	4.03297	-10.0016	2.7e-21	5.92e-20	37.0487	GSE14520	SERPINF2	-1.34699	8.93682	-15.9661	1.03e-45	1.49e-44	92.9931
TCGA-LIHC	ADRB1	-2.16827	-2.16565	-7.45006	5.24e-13	4.18e-12	18.8448	GSE14520	PLIN1	-1.35174	5.76421	-15.9576	1.12e-45	1.62e-44	92.907
TCGA-LIHC	ACVR1C	-2.16589	0.0313358	-10.6964	8.19e-24	2.38e-22	43.1868	GSE14520	C6orf48	1.06747	7.67205	15.9485	1.23e-45	1.77e-44	92.8144
TCGA-LIHC	NEU4	-2.16538	3.01489	-5.37733	1.25e-07	4.62e-07	6.13694	GSE14520	PTGIS	-1.36163	5.38798	-15.9239	1.58e-45	2.28e-44	92.564
TCGA-LIHC	P2RY13	-2.16392	0.442605	-13.242	9.14e-34	7e-32	65.865	GSE14520	SHBG	-1.18603	5.13369	-15.9181	1.68e-45	2.41e-44	92.5057
TCGA-LIHC	UGT1A3	-2.16385	-0.65789	-5.83805	1.05e-08	4.55e-08	9.06187	GSE14520	MPDZ	-1.42194	7.28496	-15.9075	1.87e-45	2.68e-44	92.3978
TCGA-LIHC	ZDBF2	-2.16261	0.347835	-10.083	1.39e-21	3.16e-20	38.0792	GSE14520	PGM1	-1.11388	9.45642	-15.8872	2.3e-45	3.27e-44	92.1918
TCGA-LIHC	LILRA2	-2.15689	-0.316829	-14.495	5.45e-39	5.6e-37	77.8281	GSE14520	ACACA	1.02746	7.16013	15.8786	2.5e-45	3.56e-44	92.105
TCGA-LIHC	NTRK2	-2.15633	-0.680437	-7.03799	7.84e-12	5.33e-11	16.0807	GSE14520	TKFC	-1.56726	6.8289	-15.8495	3.37e-45	4.74e-44	91.8096
TCGA-LIHC	APOA5	-2.1527	6.87535	-5.4033	1.09e-07	4.07e-07	6.33582	GSE14520	SERPING1	-1.17651	11.1374	-15.8381	3.79e-45	5.3e-44	91.6935
TCGA-LIHC	IGSF10	-2.15152	-2.3826	-7.59285	2e-13	1.69e-12	19.8003	GSE14520	PCOLCE	-1.62711	7.13858	-15.8308	4.08e-45	5.69e-44	91.6198
TCGA-LIHC	TMEM100	-2.15114	0.0780935	-7.41107	6.8e-13	5.36e-12	18.3946	GSE14520	TP53I3	1.42369	5.45526	15.8212	4.5e-45	6.26e-44	91.5222
TCGA-LIHC	IGFBP3	-2.15021	7.07275	-9.53526	1.16e-19	2.09e-18	33.4452	GSE14520	EHHADH	-1.54575	9.16962	-15.8211	4.5e-45	6.26e-44	91.5217
TCGA-LIHC	SLITRK2	-2.14538	-5.06096	-10.2469	3.58e-22	8.71e-21	39.6107	GSE14520	HSPH1	1.0358	7.78334	15.7549	8.82e-45	1.22e-43	90.8516
TCGA-LIHC	OTC	-2.14453	5.54667	-4.86364	1.62e-06	5.07e-06	3.63817	GSE14520	PRELID3B	1.06226	6.80704	15.7492	9.34e-45	1.29e-43	90.7938
TCGA-LIHC	GLT1D1	-2.14405	3.50601	-6.28673	8.03e-10	4.14e-09	11.0162	GSE14520	CLGN	1.62504	4.66401	15.7424	1e-44	1.38e-43	90.7242
TCGA-LIHC	WDR17	-2.14358	-3.8287	-10.8791	1.72e-24	5.33e-23	44.8588	GSE14520	HELLS	1.05391	4.36459	15.737	1.06e-44	1.46e-43	90.67
TCGA-LIHC	KCNJ15	-2.14102	-0.124265	-10.3932	1.06e-22	2.69e-21	40.671	GSE14520	MS4A6A	-1.42292	6.51897	-15.728	1.16e-44	1.59e-43	90.5791
TCGA-LIHC	SLC19A3	-2.14098	3.37901	-10.4509	6.52e-23	1.71e-21	40.7629	GSE14520	PARP12	1.0238	6.74269	15.7272	1.17e-44	1.6e-43	90.5712
TCGA-LIHC	SOCS3	-2.13462	4.53158	-9.63848	5.09e-20	9.63e-19	34.1386	GSE14520	CBS	-1.58238	8.53286	-15.7193	1.27e-44	1.73e-43	90.4906
TCGA-LIHC	C1QTNF7	-2.13462	-1.4655	-10.0632	1.63e-21	3.66e-20	38.0598	GSE14520	ETNPPL	-2.52554	8.8545	-15.7172	1.29e-44	1.77e-43	90.4698
TCGA-LIHC	NEGR1	-2.13359	-3.10548	-8.48612	3.57e-16	4.29e-15	26.0259	GSE14520	MST1	-1.14086	9.75588	-15.7018	1.51e-44	2.06e-43	90.3141
TCGA-LIHC	FNDC5	-2.1335	2.64539	-6.03331	3.49e-09	1.63e-08	9.66091	GSE14520	HSPA13	1.03361	5.63656	15.684	1.81e-44	2.46e-43	90.1335
TCGA-LIHC	RDH5	-2.1323	1.341	-10.7349	5.9e-24	1.73e-22	43.3701	GSE14520	CFHR4	-2.4921	9.82549	-15.6665	2.16e-44	2.93e-43	89.9571
TCGA-LIHC	USH2A	-2.13029	2.0118	-8.15034	4.08e-15	4.3e-14	23.1474	GSE14520	AGL	-1.34322	7.85143	-15.6608	2.29e-44	3.1e-43	89.8998
TCGA-LIHC	NR4A2	-2.12821	2.35075	-11.8603	3.1e-28	1.41e-26	53.0191	GSE14520	ANK3	-1.65956	6.64533	-15.6541	2.46e-44	3.31e-43	89.8314
TCGA-LIHC	PTPRS	-2.12554	1.46148	-8.25824	1.88e-15	2.08e-14	23.9823	GSE14520	ADSS	1.00382	6.07882	15.6394	2.85e-44	3.84e-43	89.6829
TCGA-LIHC	PDE7B	-2.12081	0.891295	-14.4313	1.01e-38	1.01e-36	77.159	GSE14520	MXRA5	-1.36543	5.36677	-15.6014	4.19e-44	5.61e-43	89.2996
TCGA-LIHC	ANXA3	-2.12022	-0.200923	-8.7263	5.99e-17	7.81e-16	27.6047	GSE14520	PON3	-1.69339	10.1781	-15.599	4.29e-44	5.74e-43	89.2757
TCGA-LIHC	CD302	-2.12	2.92182	-13.4205	1.69e-34	1.36e-32	67.3027	GSE14520	MBL2	-2.12498	8.64929	-15.5917	4.62e-44	6.17e-43	89.2016
TCGA-LIHC	CLEC12A	-2.11826	-0.88813	-12.1269	2.79e-29	1.41e-27	55.7013	GSE14520	ENPEP	-1.47094	7.05461	-15.5868	4.85e-44	6.46e-43	89.1526
TCGA-LIHC	PF4	-2.11756	-4.23439	-8.12198	5e-15	5.2e-14	23.4584	GSE14520	ALDOA	1.09443	9.22382	15.5686	5.84e-44	7.76e-43	88.9687
TCGA-LIHC	GRAMD1C	-2.11754	2.67382	-12.6543	2.22e-31	1.41e-29	60.1802	GSE14520	RNASE4	-1.70171	10.982	-15.5301	8.62e-44	1.14e-42	88.5806
TCGA-LIHC	KCNK3	-2.1173	-1.96188	-7.80327	4.71e-14	4.33e-13	21.1942	GSE14520	HBB	-2.1156	7.7983	-15.4965	1.21e-43	1.58e-42	88.2415
TCGA-LIHC	CSDC2	-2.11576	-2.8992	-7.20163	2.71e-12	1.98e-11	17.2738	GSE14520	ADIRF	-1.72347	6.63857	-15.4854	1.35e-43	1.76e-42	88.1305
TCGA-LIHC	TBXA2R	-2.1146	1.4951	-18.1449	6.24e-55	1.44e-52	114.245	GSE14520	MYO5C	1.0053	6.54662	15.4852	1.36e-43	1.76e-42	88.1281
TCGA-LIHC	IL1RAP	-2.11371	4.69923	-12.0721	4.59e-29	2.25e-27	54.8097	GSE14520	RIDA	-1.47862	10.4418	-15.4747	1.51e-43	1.96e-42	88.0219
TCGA-LIHC	EYA2	-2.11346	-1.21327	-8.24735	2.03e-15	2.23e-14	24.2267	GSE14520	GYG1	1.10984	5.57992	15.4563	1.82e-43	2.34e-42	87.8372
TCGA-LIHC	HS3ST3B1	-2.11177	4.40627	-9.00102	7.48e-18	1.08e-16	29.1981	GSE14520	FAH	-1.14021	8.32289	-15.4491	1.96e-43	2.51e-42	87.7643
TCGA-LIHC	CYP2A13	-2.11009	-1.45388	-4.86311	1.63e-06	5.08e-06	4.27829	GSE14520	ECM2	-1.47714	7.19869	-15.4446	2.05e-43	2.62e-42	87.7197
TCGA-LIHC	PELI2	-2.10822	0.345092	-13.3903	2.25e-34	1.77e-32	67.2603	GSE14520	ASL	-1.29607	9.14556	-15.432	2.33e-43	2.96e-42	87.5924
TCGA-LIHC	DES	-2.10749	-1.79466	-6.60299	1.2e-10	6.99e-10	13.5155	GSE14520	PEG10	2.28558	5.12906	15.4196	2.64e-43	3.35e-42	87.4674
TCGA-LIHC	CEACAM3	-2.10641	-3.83593	-9.55655	9.79e-20	1.78e-18	34.0887	GSE14520	RAB29	1.05094	7.28561	15.4026	3.13e-43	3.96e-42	87.2967
TCGA-LIHC	SGCD	-2.10612	-0.0566768	-8.13486	4.56e-15	4.77e-14	23.3301	GSE14520	ADAM9	1.46544	6.46708	15.3938	3.42e-43	4.32e-42	87.2084
TCGA-LIHC	SLC13A5	-2.10534	6.51365	-4.70973	3.36e-06	1e-05	2.99792	GSE14520	HMGA1	1.03768	5.4338	15.3769	4.05e-43	5.11e-42	87.0387
TCGA-LIHC	PLIN1	-2.10456	2.22872	-8.99049	8.11e-18	1.17e-16	29.259	GSE14520	UGT2B28	-1.67708	10.36	-15.3769	4.06e-43	5.11e-42	87.0384
TCGA-LIHC	SLC27A5	-2.10364	7.575	-6.01951	3.78e-09	1.75e-08	9.65498	GSE14520	SULT1A4	-1.22293	6.92818	-15.375	4.13e-43	5.2e-42	87.0197
TCGA-LIHC	SLC4A4	-2.10111	3.97785	-7.88408	2.68e-14	2.53e-13	21.1202	GSE14520	HAGH	-1.27431	8.40506	-15.3726	4.24e-43	5.32e-42	86.9951
TCGA-LIHC	PCLO	-2.09988	-2.56151	-5.17036	3.6e-07	1.24e-06	5.81058	GSE14520	LPCAT1	1.23381	5.28958	15.3654	4.56e-43	5.72e-42	86.9224
TCGA-LIHC	CD163	-2.09672	4.16887	-10.696	8.22e-24	2.39e-22	42.7927	GSE14520	NNMT	-2.44864	10.6347	-15.3415	5.8e-43	7.23e-42	86.6826
TCGA-LIHC	RASGEF1B	-2.09582	3.8979	-13.2659	7.29e-34	5.61e-32	65.7978	GSE14520	HAO1	-1.86896	9.32366	-15.2943	9.33e-43	1.15e-41	86.2086
TCGA-LIHC	CRP	-2.0952	8.10915	-3.23224	0.00132365	0.00255501	-2.54233	GSE14520	IMPDH2	1.01401	7.97463	15.2631	1.28e-42	1.58e-41	85.8962
TCGA-LIHC	GRIA3	-2.09422	-0.182508	-5.90441	7.24e-09	3.21e-08	9.37252	GSE14520	DNAJC12	-1.81114	7.42097	-15.2514	1.44e-42	1.77e-41	85.7789
TCGA-LIHC	ADARB2	-2.09352	-3.45249	-6.50094	2.24e-10	1.25e-09	12.9924	GSE14520	PFKFB1	-1.40965	5.87478	-15.245	1.53e-42	1.88e-41	85.7147
TCGA-LIHC	XDH	-2.09123	5.07164	-6.52752	1.9e-10	1.08e-09	12.4169	GSE14520	CPN2	-1.43295	8.74262	-15.2436	1.55e-42	1.91e-41	85.7003
TCGA-LIHC	PGR	-2.09015	-1.85389	-7.4418	5.53e-13	4.41e-12	18.7759	GSE14520	RAD21	1.34017	6.13566	15.2194	1.98e-42	2.42e-41	85.4582
TCGA-LIHC	NKX3-1	-2.08918	0.485259	-11.1509	1.64e-25	5.68e-24	47.0212	GSE14520	NR4A1	-1.09522	5.17562	-15.1886	2.7e-42	3.29e-41	85.1499
TCGA-LIHC	CNTN4	-2.08829	-0.108598	-11.9423	1.48e-28	6.92e-27	54.0108	GSE14520	SQSTM1	1.00818	9.69242	15.1608	3.57e-42	4.33e-41	84.8717
TCGA-LIHC	PLSCR4	-2.08638	3.94406	-14.1815	1.15e-37	1.09e-35	74.5132	GSE14520	ABCA6	-1.55259	7.71659	-15.1452	4.18e-42	5.05e-41	84.7158
TCGA-LIHC	NTRK3	-2.08478	-2.38363	-8.36015	8.97e-16	1.03e-14	25.0987	GSE14520	NSUN6	-1.15237	6.67324	-15.0971	6.77e-42	8.12e-41	84.2348
TCGA-LIHC	ANK3	-2.08444	1.90565	-10.8289	2.64e-24	8e-23	44.0895	GSE14520	NR1I3	-1.82516	7.29953	-15.0813	7.94e-42	9.47e-41	84.0768
TCGA-LIHC	DIO3	-2.08138	-3.0701	-5.52306	5.8e-08	2.26e-07	7.59405	GSE14520	CD302	-1.05555	9.45576	-15.0708	8.82e-42	1.05e-40	83.972
TCGA-LIHC	C11orf96	-2.07493	2.72034	-11.4191	1.57e-26	6.09e-25	49.088	GSE14520	SCP2	-1.00948	10.2454	-15.0692	8.97e-42	1.07e-40	83.9553
TCGA-LIHC	ATAD3C	-2.07449	0.337797	-8.40361	6.54e-16	7.64e-15	25.1976	GSE14520	IDI1	1.01107	8.53535	15.0607	9.76e-42	1.16e-40	83.8709
TCGA-LIHC	GDF6	-2.07424	-2.85599	-7.51985	3.27e-13	2.7e-12	19.3395	GSE14520	CD81	-1.19268	9.46237	-15.0604	9.79e-42	1.16e-40	83.8682
TCGA-LIHC	APOBEC3A	-2.07327	-2.68108	-8.98661	8.35e-18	1.2e-16	29.7021	GSE14520	APOC4	-2.07602	9.42663	-15.0483	1.11e-41	1.31e-40	83.7471
TCGA-LIHC	SAA4	-2.07309	-1.66326	-7.53899	2.88e-13	2.39e-12	19.4045	GSE14520	TRIB1	-1.07194	9.55044	-15.0255	1.39e-41	1.64e-40	83.5197
TCGA-LIHC	CAMK4	-2.07237	-0.0613455	-15.616	8.55e-44	1.22e-41	88.7975	GSE14520	IGSF3	1.07668	5.29099	14.9676	2.48e-41	2.91e-40	82.942
TCGA-LIHC	MACC1	-2.06973	-1.61846	-7.13003	4.33e-12	3.06e-11	16.7487	GSE14520	PDXDC2P	-1.06753	7.33057	-14.932	3.54e-41	4.12e-40	82.5878
TCGA-LIHC	IL1RN	-2.06932	5.19044	-8.64562	1.1e-16	1.39e-15	26.561	GSE14520	CYP2E1	-3.11723	10.998	-14.9232	3.87e-41	4.49e-40	82.5
TCGA-LIHC	FCRL5	-2.06918	-2.40226	-6.0668	2.88e-09	1.37e-08	10.4687	GSE14520	SLC38A2	-1.09293	10.098	-14.9153	4.19e-41	4.84e-40	82.4216
TCGA-LIHC	ARHGAP20	-2.0684	-0.608865	-9.97364	3.39e-21	7.32e-20	37.2881	GSE14520	CHD7	1.01333	5.4862	14.8923	5.27e-41	6.07e-40	82.1927
TCGA-LIHC	FCAR	-2.0684	-4.02882	-9.05891	4.8e-18	7.15e-17	30.2683	GSE14520	CTSO	-1.33626	7.46467	-14.8642	6.97e-41	7.98e-40	81.9134
TCGA-LIHC	HAL	-2.06833	5.47689	-4.5244	7.87e-06	2.2e-05	2.11536	GSE14520	SLC22A7	-1.80838	7.60003	-14.862	7.13e-41	8.14e-40	81.8916
TCGA-LIHC	CYP2C18	-2.06577	4.33934	-6.59434	1.27e-10	7.34e-10	12.8005	GSE14520	QDPR	-1.0777	9.32607	-14.862	7.13e-41	8.14e-40	81.8912
TCGA-LIHC	HPD	-2.06518	8.19352	-3.86832	0.00012672	0.00029382	-0.337536	GSE14520	SLC16A4	-1.0693	4.22982	-14.8537	7.75e-41	8.83e-40	81.8085
TCGA-LIHC	FAM110C	-2.06254	3.14507	-7.28855	1.53e-12	1.15e-11	17.18	GSE14520	SORBS2	-1.37489	8.18415	-14.8373	9.12e-41	1.03e-39	81.646
TCGA-LIHC	GMNC	-2.06247	-0.098197	-6.48506	2.46e-10	1.37e-09	12.6621	GSE14520	JUNB	-1.14876	6.57345	-14.8296	9.85e-41	1.12e-39	81.569
TCGA-LIHC	ANO1	-2.06208	4.69138	-7.04651	7.42e-12	5.07e-11	15.5869	GSE14520	BTBD3	1.05931	5.96926	14.8254	1.03e-40	1.16e-39	81.5275
TCGA-LIHC	SLC1A2	-2.06116	4.28549	-4.87095	1.57e-06	4.91e-06	3.63269	GSE14520	LEPR	-1.51261	5.56655	-14.8153	1.14e-40	1.28e-39	81.4277
TCGA-LIHC	DCDC1	-2.05456	-1.0541	-6.0084	4.02e-09	1.86e-08	10.0419	GSE14520	HGD	-1.59397	9.72571	-14.8001	1.32e-40	1.49e-39	81.276
TCGA-LIHC	HBD	-2.0534	-4.94806	-7.82908	3.93e-14	3.65e-13	21.4495	GSE14520	RBBP8	1.01724	5.68419	14.779	1.63e-40	1.83e-39	81.0665
TCGA-LIHC	P2RX3	-2.05285	-0.709367	-8.08245	6.62e-15	6.79e-14	23.0301	GSE14520	S100A10	1.22279	9.91053	14.7499	2.18e-40	2.43e-39	80.7781
TCGA-LIHC	TMEM92	-2.04862	1.32179	-5.21452	2.88e-07	1.01e-06	5.58657	GSE14520	AIM1	-1.15761	6.49514	-14.7477	2.23e-40	2.48e-39	80.7568
TCGA-LIHC	PCDHAC2	-2.04527	-3.17191	-5.89538	7.61e-09	3.37e-08	9.56277	GSE14520	CKAP4	1.23164	7.15951	14.7193	2.96e-40	3.28e-39	80.475
TCGA-LIHC	ELFN1	-2.04341	2.95634	-7.50562	3.6e-13	2.94e-12	18.6252	GSE14520	DNAJC6	1.12381	3.97113	14.7096	3.26e-40	3.6e-39	80.3792
TCGA-LIHC	RND2	-2.04258	0.851321	-6.37873	4.66e-10	2.49e-09	11.9014	GSE14520	LIME1	-1.21154	6.64122	-14.7011	3.54e-40	3.92e-39	80.2946
TCGA-LIHC	KLRF1	-2.04196	-2.00115	-10.9742	7.58e-25	2.45e-23	45.6476	GSE14520	SLC25A15	-1.51883	8.73644	-14.676	4.55e-40	5e-39	80.0466
TCGA-LIHC	DMGDH	-2.04143	5.87449	-7.29537	1.47e-12	1.11e-11	17.2274	GSE14520	MTR	1.0017	6.04432	14.6676	4.95e-40	5.42e-39	79.9628
TCGA-LIHC	OLFM1	-2.04113	0.466057	-9.21491	1.44e-18	2.3e-17	31.2205	GSE14520	IGF2BP3	1.76601	4.24172	14.6258	7.49e-40	8.15e-39	79.5499
TCGA-LIHC	IP6K3	-2.03797	0.291562	-5.00667	8.12e-07	2.66e-06	4.73443	GSE14520	LECT2	-2.3775	10.2588	-14.6155	8.3e-40	9.01e-39	79.448
TCGA-LIHC	PLGLB2	-2.03502	-0.688875	-8.34326	1.01e-15	1.16e-14	24.8755	GSE14520	SULT1E1	-1.57978	5.49202	-14.6119	8.6e-40	9.33e-39	79.4126
TCGA-LIHC	IL18R1	-2.03408	1.64559	-12.6777	1.79e-31	1.15e-29	60.5183	GSE14520	CYP2C18	-1.80533	8.56364	-14.6041	9.29e-40	1.01e-38	79.3349
TCGA-LIHC	PHGDH	-2.03324	5.52075	-6.97655	1.16e-11	7.73e-11	15.1737	GSE14520	ETS2	-1.16386	8.49575	-14.6039	9.31e-40	1.01e-38	79.3328
TCGA-LIHC	KRTCAP3	-2.0325	0.952056	-7.31693	1.27e-12	9.7e-12	17.6697	GSE14520	C1S	-1.058	11.8066	-14.5516	1.56e-39	1.67e-38	78.817
TCGA-LIHC	RIMBP2	-2.03023	-4.71841	-6.05762	3.04e-09	1.43e-08	10.4857	GSE14520	ACP1	1.08707	5.43071	14.5484	1.61e-39	1.72e-38	78.785
TCGA-LIHC	SOX10	-2.02744	-4.49553	-7.90233	2.36e-14	2.25e-13	21.9437	GSE14520	BCKDHB	-1.14981	5.73548	-14.5393	1.77e-39	1.88e-38	78.6958
TCGA-LIHC	NAALADL2	-2.02711	0.918848	-9.92359	5.1e-21	1.08e-19	36.7373	GSE14520	BDH1	-1.51118	8.45678	-14.5277	1.98e-39	2.1e-38	78.5806
TCGA-LIHC	TUBE1	-2.02676	3.20083	-17.9204	6.24e-54	1.31e-51	111.852	GSE14520	EPB41L4B	-1.16019	9.07439	-14.4855	3.01e-39	3.18e-38	78.1651
TCGA-LIHC	FLRT2	-2.02609	0.683315	-8.19167	3.03e-15	3.25e-14	23.6464	GSE14520	PLSCR4	-1.01508	7.82807	-14.4802	3.17e-39	3.34e-38	78.1132
TCGA-LIHC	LUM	-2.02603	3.54698	-5.35043	1.44e-07	5.26e-07	5.96297	GSE14520	IGF2BP2	1.68349	6.23543	14.4766	3.29e-39	3.46e-38	78.0769
TCGA-LIHC	WNT9A	-2.02462	-2.36993	-7.13917	4.08e-12	2.9e-11	16.856	GSE14520	DMD	-1.21861	7.38211	-14.4601	3.87e-39	4.06e-38	77.9148
TCGA-LIHC	SLC6A13	-2.02444	1.968	-7.69583	9.88e-14	8.76e-13	20.0368	GSE14520	COMT	-1.13908	7.88316	-14.4469	4.41e-39	4.6e-38	77.7847
TCGA-LIHC	CCN1	-2.02404	5.28411	-10.3892	1.09e-22	2.78e-21	40.2435	GSE14520	IGHM	-1.87531	5.88381	-14.4307	5.18e-39	5.39e-38	77.6255
TCGA-LIHC	CNKSR1	-2.02333	-0.827976	-6.59055	1.3e-10	7.5e-10	13.3633	GSE14520	AQP9	-2.16809	9.44383	-14.3442	1.22e-38	1.26e-37	76.7756
TCGA-LIHC	SLC5A12	-2.02204	-2.79525	-4.86538	1.61e-06	5.03e-06	4.38834	GSE14520	PZP	-1.80581	5.56879	-14.339	1.28e-38	1.32e-37	76.7245
TCGA-LIHC	P3H2	-2.02148	1.38113	-13.7622	6.5e-36	5.74e-34	70.7007	GSE14520	SHMT1	-1.6148	6.59233	-14.3368	1.31e-38	1.35e-37	76.7026
TCGA-LIHC	MS4A6A	-2.0196	4.07198	-12.1903	1.57e-29	8.17e-28	55.8728	GSE14520	CA2	-1.75755	7.7393	-14.3097	1.71e-38	1.76e-37	76.4367
TCGA-LIHC	MXRA5	-2.01571	2.10775	-10.1357	8.97e-22	2.1e-20	38.2931	GSE14520	PROC	-1.04741	9.8299	-14.2267	3.87e-38	3.93e-37	75.6235
TCGA-LIHC	C2CD4B	-2.01212	-1.2312	-9.25706	1.03e-18	1.69e-17	31.6936	GSE14520	MUT	-1.07812	8.09899	-14.2267	3.87e-38	3.93e-37	75.6233
TCGA-LIHC	SLC7A2	-2.01001	6.89292	-7.91895	2.1e-14	2.02e-13	21.4673	GSE14520	DHTKD1	-1.01266	8.5159	-14.226	3.89e-38	3.96e-37	75.6168
TCGA-LIHC	CFAP251	-2.00826	-0.510048	-14.6594	1.09e-39	1.19e-37	79.4231	GSE14520	MTTP	-1.5921	8.73566	-14.1864	5.75e-38	5.79e-37	75.2289
TCGA-LIHC	EPHA2	-2.00808	4.30003	-12.4502	1.46e-30	8.62e-29	58.2334	GSE14520	MYLK	-1.06902	8.16156	-14.17	6.75e-38	6.78e-37	75.0688
TCGA-LIHC	CD4	-2.00785	5.31063	-11.4155	1.62e-26	6.27e-25	48.9952	GSE14520	ENTPD5	-1.17872	8.56964	-14.1567	7.7e-38	7.71e-37	74.9386
TCGA-LIHC	CTH	-2.00606	4.99206	-6.56229	1.54e-10	8.85e-10	12.6181	GSE14520	SLC37A4	-1.05897	7.75122	-14.1463	8.52e-38	8.52e-37	74.8374
TCGA-LIHC	CPS1	-2.00182	9.01569	-3.86377	0.00012902	0.00029846	-0.29895	GSE14520	GBP2	1.03395	6.71532	14.1357	9.45e-38	9.43e-37	74.7341
TCGA-LIHC	SLC6A20	-1.99721	-3.73827	-5.88279	8.17e-09	3.61e-08	9.51005	GSE14520	ODC1	1.09385	8.06259	14.134	9.62e-38	9.58e-37	74.717
TCGA-LIHC	SLC6A12	-1.99559	4.79678	-6.77984	4.03e-11	2.51e-10	13.9277	GSE14520	GSTA4	1.26724	7.05058	14.1214	1.09e-37	1.08e-36	74.594
TCGA-LIHC	SIGLEC14	-1.99513	-1.34478	-5.80268	1.27e-08	5.48e-08	8.95828	GSE14520	CYP4F3	-1.28127	9.76068	-14.1068	1.26e-37	1.24e-36	74.4515
TCGA-LIHC	ERICH3	-1.99437	-2.79524	-7.45596	5.03e-13	4.03e-12	18.9193	GSE14520	DHODH	-1.04707	5.2499	-14.0818	1.6e-37	1.58e-36	74.2082
TCGA-LIHC	TEK	-1.99171	2.02326	-11.1799	1.27e-25	4.46e-24	47.0957	GSE14520	BAG2	1.22951	5.22304	14.0805	1.62e-37	1.6e-36	74.1955
TCGA-LIHC	SOX6	-1.99006	2.1626	-9.04944	5.16e-18	7.65e-17	29.7217	GSE14520	FBLN5	-1.34066	5.94909	-14.0315	2.63e-37	2.56e-36	73.7177
TCGA-LIHC	SPTBN2	-1.98691	4.54116	-7.98023	1.37e-14	1.35e-13	21.7813	GSE14520	SRD5A1	-1.30305	7.27315	-14.0134	3.13e-37	3.04e-36	73.5418
TCGA-LIHC	GPR83	-1.98602	-3.5809	-9.55057	1.03e-19	1.86e-18	34.0405	GSE14520	ENPP4	1.04856	4.90656	14.0003	3.56e-37	3.44e-36	73.4141
TCGA-LIHC	WNT7A	-1.98328	-4.81028	-7.584	2.12e-13	1.79e-12	19.8021	GSE14520	MRC1	-1.55244	6.81467	-13.9622	5.17e-37	4.96e-36	73.0438
TCGA-LIHC	SLC4A1	-1.98296	-4.21261	-7.15946	3.57e-12	2.55e-11	17.0364	GSE14520	ADAMTSL3	-1.18695	5.09409	-13.9353	6.72e-37	6.41e-36	72.7824
TCGA-LIHC	MAJIN	-1.98147	-3.87673	-6.02808	3.6e-09	1.68e-08	10.3072	GSE14520	SLC17A2	-1.73714	7.97317	-13.9134	8.32e-37	7.93e-36	72.5698
TCGA-LIHC	UGT1A9	-1.98044	3.21431	-5.07212	5.88e-07	1.97e-06	4.62588	GSE14520	TMED3	1.19846	4.9909	13.9054	8.99e-37	8.55e-36	72.4923
TCGA-LIHC	PDZRN3	-1.97976	-0.640245	-7.72659	7.99e-14	7.16e-13	20.584	GSE14520	AASS	-1.32536	5.15106	-13.8982	9.65e-37	9.17e-36	72.4221
TCGA-LIHC	MZB1	-1.97966	0.20654	-6.38098	4.6e-10	2.46e-09	12.0226	GSE14520	AIDA	1.09832	6.00225	13.885	1.1e-36	1.04e-35	72.2946
TCGA-LIHC	AMN	-1.97769	3.63475	-5.33669	1.54e-07	5.62e-07	5.89296	GSE14520	LIPC	-1.4742	8.01579	-13.8737	1.23e-36	1.16e-35	72.1847
TCGA-LIHC	KCNE1	-1.97202	-3.06902	-7.96134	1.56e-14	1.52e-13	22.3266	GSE14520	ABCC4	1.04798	4.64672	13.8457	1.61e-36	1.51e-35	71.9136
TCGA-LIHC	VWDE	-1.97194	-4.3186	-6.19981	1.34e-09	6.66e-09	11.2748	GSE14520	MYO10	-1.28611	5.69756	-13.8223	2.02e-36	1.88e-35	71.6872
TCGA-LIHC	LPAR1	-1.96926	-0.490996	-7.62153	1.64e-13	1.41e-12	19.8648	GSE14520	PIPOX	-1.52298	9.91171	-13.8063	2.36e-36	2.19e-35	71.5323
TCGA-LIHC	OMD	-1.96865	-2.65424	-6.02253	3.71e-09	1.73e-08	10.2408	GSE14520	CAPG	1.07737	4.19189	13.8002	2.51e-36	2.32e-35	71.4728
TCGA-LIHC	GAS1	-1.96609	-0.277773	-9.11147	3.2e-18	4.89e-17	30.5137	GSE14520	ADI1	-1.03474	10.3411	-13.7447	4.29e-36	3.94e-35	70.9367
TCGA-LIHC	CD207	-1.96443	-2.33961	-7.23869	2.13e-12	1.57e-11	17.4923	GSE14520	PIR	1.30946	5.90934	13.7098	6.03e-36	5.49e-35	70.5994
TCGA-LIHC	VNN3	-1.96264	3.03123	-7.03055	8.22e-12	5.57e-11	15.5512	GSE14520	ACSL5	-1.43602	8.28201	-13.6924	7.13e-36	6.47e-35	70.4318
TCGA-LIHC	TNFRSF17	-1.96208	-3.59895	-6.32126	6.55e-10	3.42e-09	11.9538	GSE14520	STK17A	1.01844	4.99673	13.6745	8.48e-36	7.67e-35	70.2595
TCGA-LIHC	LRRC4	-1.96169	-0.838693	-13.0978	3.55e-33	2.6e-31	64.5779	GSE14520	ABCG2	-1.504	6.41035	-13.6542	1.03e-35	9.29e-35	70.0644
TCGA-LIHC	COL28A1	-1.96166	-2.9054	-5.52552	5.73e-08	2.24e-07	7.60439	GSE14520	NDRG1	1.26533	8.34819	13.587	1.98e-35	1.76e-34	69.4172
TCGA-LIHC	LAMA2	-1.96104	1.78374	-7.48624	4.11e-13	3.33e-12	18.6581	GSE14520	FMO2	-1.04066	4.97851	-13.5721	2.28e-35	2.03e-34	69.2739
TCGA-LIHC	SCGB3A1	-1.95523	-2.09189	-8.89201	1.72e-17	2.4e-16	28.9753	GSE14520	SLC1A2	-1.21386	5.2042	-13.5644	2.46e-35	2.18e-34	69.2006
TCGA-LIHC	VSIG2	-1.95325	-0.0206326	-7.32234	1.23e-12	9.38e-12	17.8448	GSE14520	PKM	1.42223	5.96653	13.5593	2.58e-35	2.29e-34	69.1516
TCGA-LIHC	SSC5D	-1.95207	0.681007	-10.0541	1.76e-21	3.93e-20	37.8275	GSE14520	PRG4	-1.08837	5.41805	-13.5579	2.62e-35	2.31e-34	69.1379
TCGA-LIHC	PBLD	-1.9513	6.10542	-8.48031	3.72e-16	4.46e-15	25.3922	GSE14520	PLPP3	-1.20742	7.68432	-13.5256	3.58e-35	3.15e-34	68.8282
TCGA-LIHC	STEAP3	-1.95015	6.2676	-8.58563	1.71e-16	2.13e-15	26.1695	GSE14520	COCH	1.45481	4.52602	13.5204	3.76e-35	3.31e-34	68.7782
TCGA-LIHC	C13orf46	-1.95014	-3.26449	-6.80707	3.4e-11	2.13e-10	14.8248	GSE14520	SLCO1B1	-1.53317	8.42975	-13.4606	6.69e-35	5.83e-34	68.2053
TCGA-LIHC	KLKB1	-1.94551	5.99624	-8.20669	2.72e-15	2.94e-14	23.4223	GSE14520	ACSM2B	-1.79245	9.09695	-13.44	8.16e-35	7.09e-34	68.0074
TCGA-LIHC	NDNF	-1.94507	-3.89764	-7.02555	8.49e-12	5.74e-11	16.1876	GSE14520	CCL21	-1.13175	5.32051	-13.4384	8.28e-35	7.19e-34	67.9927
TCGA-LIHC	EFCAB1	-1.94503	-2.95286	-6.44539	3.13e-10	1.72e-09	12.6557	GSE14520	PDGFA	1.25935	4.6428	13.3983	1.22e-34	1.05e-33	67.6092
TCGA-LIHC	PLEK2	-1.94485	1.95611	-7.19857	2.77e-12	2.02e-11	16.749	GSE14520	DAO	-1.3898	6.77993	-13.3788	1.47e-34	1.26e-33	67.4227
TCGA-LIHC	NOCT	-1.94479	2.04605	-12.1255	2.83e-29	1.42e-27	55.4458	GSE14520	CCL19	-1.78668	6.49953	-13.371	1.58e-34	1.35e-33	67.3478
TCGA-LIHC	TRHDE	-1.94439	-1.77631	-4.40161	1.36e-05	3.68e-05	2.28633	GSE14520	SLC38A4	-1.72197	9.47085	-13.3619	1.73e-34	1.48e-33	67.261
TCGA-LIHC	RNASE4	-1.94311	2.07586	-10.195	5.5e-22	1.32e-20	38.8053	GSE14520	PLG	-1.5407	11.0581	-13.3402	2.13e-34	1.81e-33	67.054
TCGA-LIHC	AKAIN1	-1.94127	-4.17022	-6.54444	1.72e-10	9.79e-10	13.2651	GSE14520	SPON2	1.19953	8.31882	13.3168	2.66e-34	2.25e-33	66.8315
TCGA-LIHC	PDE11A	-1.94117	1.09388	-7.78916	5.19e-14	4.75e-13	20.8016	GSE14520	SLC17A3	-1.44651	6.36317	-13.2986	3.17e-34	2.68e-33	66.6579
TCGA-LIHC	SCIMP	-1.93788	0.587856	-13.5677	4.17e-35	3.46e-33	68.929	GSE14520	ASGR1	-1.02042	9.54761	-13.2977	3.2e-34	2.7e-33	66.6493
TCGA-LIHC	CTTNBP2	-1.93728	-0.590053	-6.27152	8.79e-10	4.5e-09	11.4824	GSE14520	TTR	-1.68531	12.0246	-13.2623	4.49e-34	3.77e-33	66.3118
TCGA-LIHC	PDE2A	-1.93705	2.70225	-12.7076	1.35e-31	8.95e-30	60.6846	GSE14520	ADCY1	-1.42452	4.91632	-13.2338	5.89e-34	4.94e-33	66.0415
TCGA-LIHC	NALCN	-1.9324	-1.48204	-6.01073	3.97e-09	1.83e-08	10.1015	GSE14520	G6PD	1.16244	4.74371	13.2304	6.08e-34	5.09e-33	66.0093
TCGA-LIHC	BACH2	-1.93187	0.82741	-10.2666	3.04e-22	7.43e-21	39.5472	GSE14520	TPD52L1	-1.19247	7.55	-13.2177	6.87e-34	5.73e-33	65.8886
TCGA-LIHC	TRMT9B	-1.92795	0.0926188	-7.18463	3.03e-12	2.19e-11	16.9427	GSE14520	ATP1B3	1.23538	7.39472	13.208	7.53e-34	6.28e-33	65.7964
TCGA-LIHC	PFKFB1	-1.92465	3.14096	-6.57834	1.4e-10	8.06e-10	12.7694	GSE14520	RORA	-1.01996	6.05504	-13.1714	1.07e-33	8.82e-33	65.449
TCGA-LIHC	FGFR2	-1.92324	4.2653	-4.41881	1.26e-05	3.43e-05	1.63217	GSE14520	PNMA1	1.09735	5.40227	13.1666	1.12e-33	9.23e-33	65.4035
TCGA-LIHC	AR	-1.9226	5.51034	-5.58974	4.07e-08	1.62e-07	7.19478	GSE14520	ITIH1	-1.29717	10.4423	-13.1578	1.22e-33	1e-32	65.3202
TCGA-LIHC	DAO	-1.92209	4.82539	-5.51283	6.13e-08	2.38e-07	6.77181	GSE14520	NT5DC2	1.07037	4.25943	13.1451	1.37e-33	1.13e-32	65.1995
TCGA-LIHC	LIPN	-1.92103	-4.89912	-8.31891	1.21e-15	1.37e-14	24.8558	GSE14520	HLF	-1.55447	7.54318	-13.1133	1.86e-33	1.51e-32	64.8986
TCGA-LIHC	CA5A	-1.92037	3.09687	-5.52269	5.82e-08	2.26e-07	6.89387	GSE14520	FADS1	1.69026	6.83607	13.1091	1.93e-33	1.58e-32	64.8584
TCGA-LIHC	OMG	-1.91856	-2.97634	-9.08257	4e-18	6.03e-17	30.4348	GSE14520	RUNDC3B	-1.21262	5.39661	-13.1019	2.07e-33	1.68e-32	64.79
TCGA-LIHC	VGLL1	-1.91846	-5.4237	-8.45722	4.41e-16	5.24e-15	25.8496	GSE14520	PSD3	-1.33392	5.93366	-13.0947	2.22e-33	1.8e-32	64.7218
TCGA-LIHC	GIPC2	-1.91748	3.192	-9.10694	3.31e-18	5.05e-17	30.0512	GSE14520	ACY1	-1.04393	9.141	-13.0337	3.96e-33	3.18e-32	64.1455
TCGA-LIHC	CR1L	-1.91568	-4.65296	-8.37412	8.1e-16	9.37e-15	25.2464	GSE14520	STK39	1.11261	4.57089	13.0333	3.98e-33	3.19e-32	64.1419
TCGA-LIHC	HK3	-1.91443	1.23688	-11.8207	4.42e-28	1.99e-26	52.8227	GSE14520	RAB26	-1.22745	5.63991	-13.0086	5.03e-33	4.03e-32	63.9088
TCGA-LIHC	TSPAN11	-1.91283	-1.36712	-8.30576	1.33e-15	1.49e-14	24.6647	GSE14520	SGCE	1.6496	6.42248	12.9787	6.67e-33	5.31e-32	63.6272
TCGA-LIHC	TGFA	-1.91229	1.30195	-8.61601	1.37e-16	1.72e-15	26.6199	GSE14520	SOCS2	-1.08005	4.36435	-12.9773	6.77e-33	5.38e-32	63.6134
TCGA-LIHC	PON1	-1.91195	7.34306	-4.87904	1.51e-06	4.73e-06	3.81779	GSE14520	CCT2	1.05143	6.89592	12.9722	7.1e-33	5.65e-32	63.5654
TCGA-LIHC	CRTAC1	-1.90992	-3.0274	-5.84843	9.89e-09	4.3e-08	9.30779	GSE14520	PXMP2	-1.0782	8.0616	-12.9384	9.78e-33	7.72e-32	63.2469
TCGA-LIHC	GPRC5A	-1.9088	-1.12904	-6.68111	7.43e-11	4.47e-10	13.9428	GSE14520	ASPN	-1.51927	7.29061	-12.9261	1.1e-32	8.65e-32	63.1319
TCGA-LIHC	NLRP14	-1.90866	-3.52346	-6.77162	4.24e-11	2.64e-10	14.6154	GSE14520	ACOX2	-1.30685	8.75804	-12.9197	1.17e-32	9.18e-32	63.0716
TCGA-LIHC	ZNF385B	-1.90637	2.11848	-6.94864	1.39e-11	9.13e-11	15.1587	GSE14520	TMEM45A	-1.77643	7.40283	-12.9185	1.18e-32	9.28e-32	63.0603
TCGA-LIHC	G0S2	-1.90581	5.2811	-6.29297	7.74e-10	4e-09	11.0454	GSE14520	AOX1	-1.8735	9.12251	-12.9064	1.32e-32	1.04e-31	62.946
TCGA-LIHC	PEBP4	-1.90508	-3.20853	-4.87949	1.51e-06	4.72e-06	4.47461	GSE14520	SERPINI1	1.16914	4.38393	12.8818	1.67e-32	1.3e-31	62.7154
TCGA-LIHC	CD226	-1.90272	0.132005	-12.2998	5.78e-30	3.22e-28	57.2198	GSE14520	S100P	2.62743	5.23171	12.8177	3.06e-32	2.36e-31	62.1139
TCGA-LIHC	NCKAP5	-1.90263	0.71429	-10.3055	2.2e-22	5.43e-21	39.8811	GSE14520	CRYL1	-1.12634	8.34073	-12.7757	4.54e-32	3.48e-31	61.7209
TCGA-LIHC	DHODH	-1.90149	5.34778	-10.3661	1.33e-22	3.35e-21	40.0489	GSE14520	GJA1	1.17429	5.88177	12.7248	7.33e-32	5.56e-31	61.2449
TCGA-LIHC	SFTPD	-1.89616	-1.93403	-7.01014	9.37e-12	6.31e-11	16.0237	GSE14520	ABCB4	-1.74882	8.52713	-12.7176	7.83e-32	5.93e-31	61.178
TCGA-LIHC	SIK1	-1.89593	-0.214434	-4.87096	1.57e-06	4.91e-06	4.19857	GSE14520	FMO4	-1.25706	7.03352	-12.6974	9.48e-32	7.14e-31	60.9888
TCGA-LIHC	RUNDC3B	-1.89536	2.22447	-8.74195	5.33e-17	7.03e-16	27.427	GSE14520	PDGFC	-1.12278	7.26236	-12.6879	1.04e-31	7.8e-31	60.9007
TCGA-LIHC	CXorf66	-1.89511	-4.48831	-6.66433	8.24e-11	4.92e-10	13.9849	GSE14520	SORD	-1.12376	10.7467	-12.6634	1.3e-31	9.79e-31	60.672
TCGA-LIHC	PRAM1	-1.89349	-0.139268	-14.6214	1.59e-39	1.69e-37	79.0516	GSE14520	GPLD1	-1.02603	6.31906	-12.6439	1.56e-31	1.17e-30	60.4904
TCGA-LIHC	LILRA1	-1.89277	-0.992775	-11.9554	1.32e-28	6.22e-27	54.176	GSE14520	PLPPR1	1.31642	6.08151	12.627	1.83e-31	1.37e-30	60.3332
TCGA-LIHC	SLC22A7	-1.89238	6.71343	-4.09692	5.01e-05	0.00012374	0.417137	GSE14520	ALDH1L1	-1.7567	8.19011	-12.5719	3.07e-31	2.27e-30	59.8216
TCGA-LIHC	MUCL3	-1.89184	-4.81277	-5.60828	3.68e-08	1.47e-07	8.07782	GSE14520	CUX2	-1.5847	6.81651	-12.5705	3.11e-31	2.3e-30	59.8081
TCGA-LIHC	DUSP5	-1.8897	3.7721	-10.6757	9.77e-24	2.82e-22	42.6314	GSE14520	TCEAL9	1.37165	6.86741	12.5232	4.83e-31	3.55e-30	59.3697
TCGA-LIHC	LAMA1	-1.88869	-2.25693	-5.69096	2.35e-08	9.69e-08	8.43309	GSE14520	SYPL1	1.12101	6.51447	12.514	5.26e-31	3.86e-30	59.2845
TCGA-LIHC	IL10	-1.88231	-2.92879	-9.1559	2.27e-18	3.54e-17	30.9907	GSE14520	HP	-1.47556	12.5254	-12.5121	5.36e-31	3.93e-30	59.267
TCGA-LIHC	TMEM220	-1.88217	4.70738	-9.61052	6.37e-20	1.19e-18	33.9138	GSE14520	HYAL1	-1.03503	9.23823	-12.4595	8.74e-31	6.34e-30	58.7798
TCGA-LIHC	HCN1	-1.88213	-4.71666	-5.88079	8.26e-09	3.64e-08	9.51973	GSE14520	EFHD1	-1.21698	6.13939	-12.4558	9.05e-31	6.56e-30	58.7456
TCGA-LIHC	ZFP1	-1.88153	2.64716	-17.398	1.31e-51	2.65e-49	106.567	GSE14520	MMD	1.08772	7.10774	12.4515	9.42e-31	6.8e-30	58.7058
TCGA-LIHC	AOX1	-1.88053	8.51774	-5.03845	6.95e-07	2.3e-06	4.64801	GSE14520	SMC3	1.03059	5.75648	12.4438	1.01e-30	7.3e-30	58.6346
TCGA-LIHC	ART5	-1.87736	-3.73344	-5.88148	8.23e-09	3.63e-08	9.50488	GSE14520	HOMER1	1.06178	4.24707	12.3611	2.18e-30	1.54e-29	57.8721
TCGA-LIHC	UPK1B	-1.87428	-4.8638	-7.04705	7.4e-12	5.05e-11	16.3384	GSE14520	SERPINA10	-1.09559	9.55043	-12.3497	2.42e-30	1.71e-29	57.7668
TCGA-LIHC	BCL2L10	-1.87393	0.606938	-4.5328	7.57e-06	2.13e-05	2.57593	GSE14520	ANO1	-1.60512	6.42623	-12.3417	2.61e-30	1.84e-29	57.6934
TCGA-LIHC	GADD45B	-1.87361	6.53597	-9.10235	3.43e-18	5.22e-17	30.0449	GSE14520	C1orf106	1.29284	4.79116	12.3325	2.84e-30	2e-29	57.6084
TCGA-LIHC	FOLH1	-1.87342	3.13459	-10.1049	1.16e-21	2.67e-20	37.9412	GSE14520	EDNRB	-1.12576	6.09779	-12.3247	3.06e-30	2.14e-29	57.5364
TCGA-LIHC	PF4V1	-1.87305	-3.76818	-5.30178	1.85e-07	6.63e-07	6.50397	GSE14520	PLA2G16	-1.04649	7.08739	-12.3056	3.64e-30	2.54e-29	57.361
TCGA-LIHC	FOXF1	-1.8721	0.423956	-11.566	4.28e-27	1.76e-25	50.6522	GSE14520	TRIM16L	1.37462	4.87431	12.2349	7e-30	4.83e-29	56.7123
TCGA-LIHC	KCNA3	-1.87083	-2.85595	-7.94842	1.71e-14	1.66e-13	22.2347	GSE14520	PLP2	1.18706	5.98928	12.2133	8.55e-30	5.87e-29	56.5141
TCGA-LIHC	RBMS3	-1.87033	1.53884	-14.7645	3.9e-40	4.38e-38	80.3594	GSE14520	CDHR5	-1.14928	6.83982	-12.2126	8.6e-30	5.9e-29	56.5082
TCGA-LIHC	SPART	-1.86996	2.50335	-12.0551	5.35e-29	2.61e-27	54.7619	GSE14520	VSIG4	-1.14122	4.92384	-12.2099	8.81e-30	6.04e-29	56.4834
TCGA-LIHC	HAO1	-1.86735	6.84902	-5.47317	7.56e-08	2.88e-07	6.67288	GSE14520	TPD52	1.21273	5.41586	12.1961	1e-29	6.85e-29	56.3568
TCGA-LIHC	ATF5	-1.86731	7.70895	-5.30278	1.84e-07	6.6e-07	5.87282	GSE14520	RBP1	-1.49213	6.96898	-12.1798	1.16e-29	7.93e-29	56.2079
TCGA-LIHC	ART4	-1.86662	3.58326	-7.66989	1.18e-13	1.04e-12	19.6793	GSE14520	SLC27A2	-1.43022	8.79537	-12.1454	1.6e-29	1.08e-28	55.8935
TCGA-LIHC	NAAA	-1.86492	4.04092	-14.1475	1.59e-37	1.5e-35	74.1845	GSE14520	FMO3	-1.84079	9.79693	-12.1317	1.81e-29	1.22e-28	55.7682
TCGA-LIHC	BNC1	-1.86038	-4.26445	-8.05531	8.03e-15	8.15e-14	22.997	GSE14520	HPR	-1.54262	12.8716	-12.0894	2.67e-29	1.79e-28	55.3827
TCGA-LIHC	SLC7A8	-1.86007	2.24196	-12.7054	1.38e-31	9.11e-30	60.7146	GSE14520	OAT	-1.79334	8.85733	-12.0875	2.72e-29	1.82e-28	55.3652
TCGA-LIHC	CES3	-1.85814	4.34922	-6.63551	9.85e-11	5.79e-10	13.0458	GSE14520	ASNS	1.30792	4.57216	12.0862	2.75e-29	1.84e-28	55.3535
TCGA-LIHC	CD300E	-1.85668	-0.578657	-10.8778	1.74e-24	5.38e-23	44.7825	GSE14520	HSD17B2	-1.35396	8.47075	-12.0704	3.17e-29	2.12e-28	55.2104
TCGA-LIHC	AMDHD1	-1.8563	5.48734	-7.01068	9.34e-12	6.29e-11	15.3798	GSE14520	SPARC	1.03104	8.85283	12.056	3.62e-29	2.41e-28	55.0788
TCGA-LIHC	THBS1	-1.85612	5.93288	-7.32437	1.21e-12	9.27e-12	17.4104	GSE14520	LIPG	-1.20957	6.42434	-12.0513	3.78e-29	2.51e-28	55.0359
TCGA-LIHC	MUC5B	-1.85208	-0.721798	-3.3724	0.00081323	0.00162983	-1.66231	GSE14520	UGT2B15	-1.63698	8.69546	-12.0453	4e-29	2.65e-28	54.9815
TCGA-LIHC	IGSF9	-1.85154	2.5324	-5.75713	1.64e-08	6.92e-08	8.18224	GSE14520	DPYS	-1.50601	10.1441	-11.9779	7.39e-29	4.87e-28	54.37
TCGA-LIHC	ZFP36	-1.85074	6.72497	-11.2602	6.32e-26	2.27e-24	47.7046	GSE14520	F12	-1.22523	10.4617	-11.9706	7.91e-29	5.2e-28	54.3032
TCGA-LIHC	OAT	-1.84749	4.44944	-5.9523	5.53e-09	2.5e-08	9.10871	GSE14520	SULT2A1	-1.7746	9.43155	-11.9426	1.02e-28	6.68e-28	54.05
TCGA-LIHC	ABI3BP	-1.84728	1.24313	-9.17969	1.89e-18	2.98e-17	30.8679	GSE14520	PCSK6	-1.05347	8.71402	-11.9381	1.06e-28	6.95e-28	54.0095
TCGA-LIHC	SLC2A9	-1.8457	3.26759	-7.43806	5.67e-13	4.51e-12	18.1618	GSE14520	IGKV2-24	-2.17445	10.381	-11.8929	1.6e-28	1.04e-27	53.601
TCGA-LIHC	MRGPRF	-1.84547	0.548045	-6.82355	3.06e-11	1.93e-10	14.6277	GSE14520	CPS1	-1.95953	11.6011	-11.8655	2.06e-28	1.33e-27	53.3536
TCGA-LIHC	HRG	-1.84506	9.58262	-3.71413	0.00023102	0.00050993	-0.814087	GSE14520	NEAT1	-1.2813	6.4965	-11.8644	2.08e-28	1.34e-27	53.3436
TCGA-LIHC	TMEM200C	-1.84384	-1.35346	-8.13955	4.41e-15	4.63e-14	23.4926	GSE14520	MME	-1.35103	4.59286	-11.862	2.12e-28	1.37e-27	53.3213
TCGA-LIHC	AQP9	-1.84304	7.27983	-4.12691	4.42e-05	0.00011029	0.575472	GSE14520	ALDH4A1	-1.06462	7.95638	-11.8491	2.39e-28	1.54e-27	53.2056
TCGA-LIHC	IL6	-1.84272	-2.45999	-6.50193	2.22e-10	1.25e-09	12.9706	GSE14520	HSD17B6	-1.817	10.5435	-11.834	2.74e-28	1.76e-27	53.069
TCGA-LIHC	RTP3	-1.83996	3.44311	-4.52901	7.7e-06	2.16e-05	2.1469	GSE14520	FGA	-1.1314	11.9203	-11.8225	3.04e-28	1.95e-27	52.966
TCGA-LIHC	MYO16	-1.83939	0.649983	-8.30824	1.31e-15	1.47e-14	24.4987	GSE14520	ALDH5A1	-1.01543	8.9514	-11.8147	3.26e-28	2.09e-27	52.8956
TCGA-LIHC	ST6GALNAC1	-1.83937	-3.00636	-7.80618	4.61e-14	4.25e-13	21.2666	GSE14520	TUBB2A	1.0328	9.13052	11.8144	3.27e-28	2.1e-27	52.8925
TCGA-LIHC	ALDOB	-1.83881	10.7555	-4.54023	7.32e-06	2.06e-05	2.54656	GSE14520	CD163	-1.27274	6.64213	-11.8076	3.48e-28	2.23e-27	52.8319
TCGA-LIHC	IRF8	-1.83693	3.69963	-12.5031	8.96e-31	5.47e-29	58.7316	GSE14520	TSKU	-1.09935	7.9395	-11.7838	4.31e-28	2.75e-27	52.6177
TCGA-LIHC	AGTR1	-1.8365	4.77649	-8.23712	2.19e-15	2.39e-14	23.5872	GSE14520	SELENBP1	-1.05538	9.27847	-11.783	4.35e-28	2.77e-27	52.6098
TCGA-LIHC	AGR3	-1.83545	-4.92275	-6.06811	2.86e-09	1.36e-08	10.55	GSE14520	OTC	-1.65731	8.62	-11.7824	4.37e-28	2.78e-27	52.6047
TCGA-LIHC	SLC17A2	-1.83503	4.39623	-5.55109	5e-08	1.97e-07	6.96479	GSE14520	CYP1A1	-1.55499	5.74044	-11.7765	4.61e-28	2.93e-27	52.5517
TCGA-LIHC	GCH1	-1.83448	4.90262	-9.84648	9.54e-21	1.96e-19	35.7961	GSE14520	ZBTB16	-1.27536	6.75541	-11.7325	6.86e-28	4.33e-27	52.1573
TCGA-LIHC	SGCZ	-1.83279	-4.96322	-6.08439	2.61e-09	1.25e-08	10.6413	GSE14520	PDK4	-1.41034	5.96069	-11.7256	7.3e-28	4.6e-27	52.095
TCGA-LIHC	ERBB4	-1.83249	-4.88451	-7.17726	3.18e-12	2.29e-11	17.1613	GSE14520	NR0B2	-1.05934	7.747	-11.704	8.87e-28	5.58e-27	51.9018
TCGA-LIHC	KLRD1	-1.83133	0.277092	-10.9161	1.25e-24	3.91e-23	45.0501	GSE14520	FAM60A	1.02898	6.5451	11.691	9.98e-28	6.27e-27	51.7847
TCGA-LIHC	EPB41L4B	-1.83122	5.31645	-8.77409	4.19e-17	5.62e-16	27.5082	GSE14520	HABP2	-1.35677	9.09447	-11.6748	1.16e-27	7.23e-27	51.6396
TCGA-LIHC	EFHD1	-1.83034	3.28064	-7.57022	2.33e-13	1.95e-12	19.0326	GSE14520	VNN2	1.27034	5.28902	11.6596	1.32e-27	8.26e-27	51.5042
TCGA-LIHC	SLC34A1	-1.82975	-1.46671	-6.46197	2.83e-10	1.57e-09	12.6737	GSE14520	ANGPTL4	-1.23565	7.30017	-11.6158	1.96e-27	1.22e-26	51.1131
TCGA-LIHC	SLC6A2	-1.82789	-2.61912	-3.21449	0.00140617	0.00270314	-1.99387	GSE14520	CCL16	-1.34324	7.93364	-11.5591	3.26e-27	2.01e-26	50.608
TCGA-LIHC	RNF152	-1.82588	4.73963	-11.5327	5.75e-27	2.31e-25	50.0034	GSE14520	SOX4	1.3097	4.88465	11.5578	3.3e-27	2.03e-26	50.5964
TCGA-LIHC	LRP1B	-1.82564	-2.67144	-4.39052	1.43e-05	3.85e-05	2.30867	GSE14520	SLC47A1	-1.14578	8.71211	-11.5475	3.62e-27	2.23e-26	50.5041
TCGA-LIHC	ALDH6A1	-1.82515	7.12817	-8.34169	1.03e-15	1.17e-14	24.4502	GSE14520	UPB1	-1.57768	8.92196	-11.5405	3.86e-27	2.37e-26	50.4424
TCGA-LIHC	UBXN10	-1.82421	2.33358	-5.92991	6.27e-09	2.81e-08	9.16699	GSE14520	NEB	1.38536	4.74322	11.5296	4.25e-27	2.61e-26	50.3456
TCGA-LIHC	FAT4	-1.82197	2.07848	-9.52271	1.28e-19	2.3e-18	33.4067	GSE14520	KDELR3	1.20548	5.99438	11.528	4.31e-27	2.64e-26	50.3316
TCGA-LIHC	TM6SF2	-1.82131	2.35371	-7.57721	2.22e-13	1.86e-12	19.2031	GSE14520	ID4	-1.09462	4.87219	-11.522	4.55e-27	2.78e-26	50.278
TCGA-LIHC	ACSM2A	-1.82077	6.74423	-4.80161	2.18e-06	6.69e-06	3.41319	GSE14520	HRG	-1.6393	12.0183	-11.4861	6.27e-27	3.82e-26	49.9592
TCGA-LIHC	CCL4	-1.81971	1.6346	-10.8593	2.04e-24	6.26e-23	44.4214	GSE14520	ENPP2	1.50456	8.12355	11.4699	7.25e-27	4.4e-26	49.816
TCGA-LIHC	CPNE6	-1.81425	-3.35781	-5.65822	2.81e-08	1.15e-07	8.30981	GSE14520	GREM2	-1.21337	4.83352	-11.4436	9.16e-27	5.53e-26	49.5829
TCGA-LIHC	TRIB1	-1.81298	6.41692	-12.3163	4.97e-30	2.79e-28	57.0739	GSE14520	TOX3	1.26653	5.16196	11.4345	9.94e-27	6e-26	49.502
TCGA-LIHC	ACE2	-1.80923	-1.64618	-4.68092	3.84e-06	1.13e-05	3.49282	GSE14520	COL4A2	1.15467	7.51131	11.4091	1.25e-26	7.47e-26	49.2776
TCGA-LIHC	ST3GAL6	-1.8086	4.2316	-9.85501	8.91e-21	1.83e-19	35.8619	GSE14520	APOA1	-1.32816	12.5493	-11.3256	2.62e-26	1.55e-25	48.5417
TCGA-LIHC	PEMT	-1.80829	4.73635	-9.86183	8.43e-21	1.74e-19	35.9156	GSE14520	CRISPLD2	-1.06225	6.21317	-11.3201	2.75e-26	1.62e-25	48.4932
TCGA-LIHC	CTXND1	-1.80766	3.52289	-7.00657	9.59e-12	6.44e-11	15.3622	GSE14520	IGLV2-14	-1.92679	8.43333	-11.3164	2.84e-26	1.67e-25	48.4609
TCGA-LIHC	ZFPM2	-1.80238	0.364825	-12.0775	4.37e-29	2.15e-27	55.2033	GSE14520	PPARGC1A	-1.23365	6.37056	-11.3137	2.91e-26	1.71e-25	48.4366
TCGA-LIHC	HSD17B6	-1.80121	7.90044	-4.9053	1.33e-06	4.2e-06	3.97307	GSE14520	NR4A2	-1.01148	4.95294	-11.2936	3.47e-26	2.04e-25	48.2604
TCGA-LIHC	CA2	-1.79587	5.32367	-7.89427	2.5e-14	2.37e-13	21.1997	GSE14520	CFTR	-1.01841	4.47717	-11.2719	4.21e-26	2.46e-25	48.0694
TCGA-LIHC	PPARGC1A	-1.79383	4.85598	-5.78223	1.43e-08	6.08e-08	8.18687	GSE14520	G6PC	-1.46304	9.03259	-11.2715	4.22e-26	2.47e-25	48.0665
TCGA-LIHC	PDK4	-1.79359	6.33295	-6.42607	3.51e-10	1.91e-09	11.869	GSE14520	CYP2D6	-1.63677	9.91942	-11.2615	4.61e-26	2.7e-25	47.9781
TCGA-LIHC	LRRN4	-1.79227	-3.11315	-5.71793	2.03e-08	8.45e-08	8.61755	GSE14520	LGALS3	1.32953	7.86346	11.2549	4.89e-26	2.85e-25	47.9207
TCGA-LIHC	SCN11A	-1.78988	-2.70174	-8.59617	1.58e-16	1.98e-15	26.8205	GSE14520	ANGPTL3	-1.24989	9.63391	-11.2325	5.96e-26	3.47e-25	47.7242
TCGA-LIHC	NCR1	-1.78879	-3.30365	-7.64971	1.35e-13	1.18e-12	20.2198	GSE14520	BHMT2	-1.01215	9.92177	-11.2079	7.4e-26	4.29e-25	47.5092
TCGA-LIHC	DOK6	-1.7873	-1.10206	-6.68809	7.12e-11	4.3e-10	13.9899	GSE14520	NPC1L1	-1.13821	5.51969	-11.1996	7.97e-26	4.61e-25	47.4361
TCGA-LIHC	DACT2	-1.78611	0.698076	-4.42608	1.22e-05	3.33e-05	2.11539	GSE14520	GABRE	1.1512	5.00567	11.1971	8.14e-26	4.71e-25	47.4145
TCGA-LIHC	PNMA2	-1.78493	-1.25554	-7.89545	2.48e-14	2.35e-13	21.7961	GSE14520	AFP	2.62124	5.66089	11.1397	1.35e-25	7.72e-25	46.913
TCGA-LIHC	GP5	-1.78442	-4.1498	-6.65785	8.58e-11	5.1e-10	13.9419	GSE14520	IGL	-2.0658	8.5617	-11.0593	2.73e-25	1.54e-24	46.2136
TCGA-LIHC	CCDC141	-1.77974	-2.50281	-6.83375	2.87e-11	1.82e-10	14.9675	GSE14520	CES2	-1.15919	9.59452	-11.0584	2.75e-25	1.55e-24	46.2061
TCGA-LIHC	ALDH1A3	-1.7757	-0.448435	-6.96826	1.23e-11	8.12e-11	15.6515	GSE14520	VNN1	-1.75753	9.02316	-11.0522	2.9e-25	1.63e-24	46.1523
TCGA-LIHC	DSCAML1	-1.77506	-2.38993	-5.34221	1.5e-07	5.47e-07	6.65976	GSE14520	ADGRG6	-1.08028	8.03695	-11.0119	4.13e-25	2.31e-24	45.8024
TCGA-LIHC	ATF3	-1.77483	4.91423	-10.4795	5.13e-23	1.36e-21	40.9765	GSE14520	SORD2P	-1.12601	8.20263	-10.9314	8.33e-25	4.61e-24	45.1065
TCGA-LIHC	ADH6	-1.77371	7.18592	-6.16837	1.61e-09	7.91e-09	10.4409	GSE14520	IGHV4-31	-2.47401	10.0697	-10.9256	8.76e-25	4.85e-24	45.0565
TCGA-LIHC	NR3C2	-1.77212	2.47265	-11.1934	1.13e-25	3.98e-24	47.1733	GSE14520	ABCG5	-1.1852	9.35809	-10.9132	9.76e-25	5.39e-24	44.9495
TCGA-LIHC	TMEM25	-1.772	2.29652	-9.17218	2e-18	3.14e-17	30.6646	GSE14520	HIC2	1.00268	4.81126	10.8717	1.4e-24	7.66e-24	44.5922
TCGA-LIHC	AASS	-1.77128	4.75348	-6.33221	6.14e-10	3.22e-09	11.2545	GSE14520	MMP9	1.04037	4.78001	10.868	1.44e-24	7.9e-24	44.5607
TCGA-LIHC	BASP1	-1.77047	2.16787	-9.07	4.41e-18	6.6e-17	29.9069	GSE14520	TFR2	-1.21722	7.2905	-10.848	1.72e-24	9.36e-24	44.3894
TCGA-LIHC	CCR9	-1.76991	-4.99838	-8.75519	4.83e-17	6.43e-16	28.0153	GSE14520	IGKV1-5	-1.39743	6.73089	-10.8428	1.8e-24	9.78e-24	44.3447
TCGA-LIHC	BHLHE22	-1.76938	-2.23214	-5.99442	4.36e-09	2e-08	10.0722	GSE14520	SPP1	2.05298	7.46792	10.8414	1.82e-24	9.9e-24	44.3322
TCGA-LIHC	PNPLA7	-1.76775	3.09771	-11.9544	1.33e-28	6.24e-27	53.8097	GSE14520	VIL1	1.30141	5.40959	10.5587	2.06e-23	1.07e-22	41.924
TCGA-LIHC	WFDC1	-1.76548	0.188149	-9.39721	3.45e-19	5.94e-18	32.6809	GSE14520	KCNJ8	-1.09329	6.57493	-10.5566	2.1e-23	1.09e-22	41.9064
TCGA-LIHC	DAB1	-1.76411	1.13874	-6.6646	8.23e-11	4.92e-10	13.5891	GSE14520	ARG1	-1.35602	10.9564	-10.5057	3.23e-23	1.67e-22	41.4769
TCGA-LIHC	ASCL1	-1.76396	-2.67675	-3.63233	0.00031509	0.00067956	-0.602756	GSE14520	APOC3	-1.03135	12.7751	-10.4819	3.96e-23	2.03e-22	41.2766
TCGA-LIHC	MASP1	-1.76328	6.43255	-7.81821	4.24e-14	3.92e-13	20.7328	GSE14520	AUTS2	-1.01455	7.62122	-10.4475	5.3e-23	2.7e-22	40.9878
TCGA-LIHC	AC010197.2	-1.76301	-3.48452	-6.09076	2.51e-09	1.21e-08	10.6505	GSE14520	COL6A2	-1.06141	6.14996	-10.4331	5.99e-23	3.04e-22	40.8664
TCGA-LIHC	IGFBP1	-1.7628	8.34896	-4.73922	2.93e-06	8.79e-06	3.24563	GSE14520	HMGCS2	-1.16996	11.4641	-10.4096	7.3e-23	3.7e-22	40.6695
TCGA-LIHC	CD69	-1.76279	0.640331	-9.48209	1.77e-19	3.14e-18	33.2992	GSE14520	CYP3A5	-1.10457	10.4117	-10.3997	7.94e-23	4.02e-22	40.5864
TCGA-LIHC	RGS7BP	-1.7623	-2.24199	-5.42319	9.83e-08	3.7e-07	7.05928	GSE14520	PSPH	1.29928	7.13569	10.3889	8.7e-23	4.4e-22	40.4963
TCGA-LIHC	TMEM125	-1.76037	-1.77669	-5.33082	1.59e-07	5.78e-07	6.56383	GSE14520	BAAT	-1.29258	9.63289	-10.3757	9.72e-23	4.9e-22	40.3858
TCGA-LIHC	ETFDH	-1.7597	5.52379	-12.1054	3.39e-29	1.7e-27	55.1219	GSE14520	TM4SF1	1.09323	8.16069	10.3741	9.85e-23	4.96e-22	40.3723
TCGA-LIHC	KNDC1	-1.75553	0.630699	-3.94191	9.45e-05	0.00022353	0.183585	GSE14520	CPN1	-1.01617	7.69273	-10.373	9.94e-23	5.01e-22	40.3633
TCGA-LIHC	GDA	-1.75402	4.54185	-4.7447	2.85e-06	8.58e-06	3.05309	GSE14520	APCS	-1.45898	11.1141	-10.3494	1.21e-22	6.08e-22	40.1661
TCGA-LIHC	UPP2	-1.75144	0.574985	-4.4079	1.32e-05	3.59e-05	2.07257	GSE14520	ATF5	-1.39246	8.73893	-10.3307	1.42e-22	7.1e-22	40.0098
TCGA-LIHC	FTCD	-1.74911	7.35972	-4.84452	1.78e-06	5.52e-06	3.64996	GSE14520	LCN2	1.55115	6.17584	10.2419	2.99e-22	1.48e-21	39.2711
TCGA-LIHC	RASD1	-1.74764	4.57436	-6.21634	1.21e-09	6.1e-09	10.5866	GSE14520	COL5A2	1.07813	6.3559	10.229	3.33e-22	1.65e-21	39.1643
TCGA-LIHC	SLCO1B1	-1.74676	6.49371	-5.0842	5.54e-07	1.86e-06	4.71324	GSE14520	PHLDA1	-1.42543	6.84031	-10.1299	7.62e-22	3.71e-21	38.3453
TCGA-LIHC	ADRB2	-1.74644	2.08413	-7.6181	1.68e-13	1.44e-12	19.5235	GSE14520	DKK1	1.78822	4.65065	10.1109	8.92e-22	4.34e-21	38.1886
TCGA-LIHC	DNMT3L	-1.7458	-2.81847	-5.0999	5.12e-07	1.73e-06	5.49841	GSE14520	SLC6A8	1.14488	4.91988	10.0901	1.06e-21	5.13e-21	38.0183
TCGA-LIHC	TSPYL5	-1.74474	0.287387	-10.5009	4.28e-23	1.15e-21	41.5579	GSE14520	MMP12	1.21158	4.02833	10.077	1.18e-21	5.71e-21	37.9105
TCGA-LIHC	FOXO1	-1.7434	4.35188	-13.0441	5.88e-33	4.27e-31	63.7149	GSE14520	CES1	-1.21399	11.6805	-10.0598	1.36e-21	6.56e-21	37.7693
TCGA-LIHC	ETNPPL	-1.73932	4.73951	-4.42805	1.21e-05	3.3e-05	1.66842	GSE14520	SLC2A2	-1.21553	10.1271	-10.0501	1.48e-21	7.09e-21	37.6899
TCGA-LIHC	FMO2	-1.73918	0.302205	-7.47682	4.38e-13	3.53e-12	18.8391	GSE14520	ELOVL2	1.05664	7.37364	10.0298	1.75e-21	8.35e-21	37.5236
TCGA-LIHC	GALNT17	-1.73862	-2.71731	-5.01121	7.94e-07	2.6e-06	5.07475	GSE14520	MGLL	-1.0416	7.72379	-9.95678	3.19e-21	1.5e-20	36.9268
TCGA-LIHC	TNN	-1.73856	-0.288315	-8.66193	9.7e-17	1.23e-15	27.17	GSE14520	CA12	1.04655	4.003	9.94734	3.44e-21	1.62e-20	36.8499
TCGA-LIHC	CCL2	-1.73728	3.12979	-8.76262	4.56e-17	6.1e-16	27.4744	GSE14520	MEP1A	1.11705	4.19965	9.94562	3.49e-21	1.64e-20	36.8359
TCGA-LIHC	ARHGAP10	-1.73715	2.19364	-11.8849	2.48e-28	1.13e-26	53.2895	GSE14520	GSTA1	-1.55846	11.1317	-9.84832	7.76e-21	3.58e-20	36.0459
TCGA-LIHC	SLC27A2	-1.73613	6.52849	-6.10172	2.36e-09	1.14e-08	10.0173	GSE14520	MUC13	1.0242	4.43132	9.81931	9.83e-21	4.51e-20	35.8114
TCGA-LIHC	ARG1	-1.73601	7.48272	-4.32103	1.93e-05	5.11e-05	1.37102	GSE14520	MAGED4B	1.06855	4.20092	9.77869	1.37e-20	6.25e-20	35.4837
TCGA-LIHC	SLC38A4	-1.73598	7.45533	-5.54356	5.2e-08	2.04e-07	7.07065	GSE14520	AKR1C4	-1.37984	9.29141	-9.77456	1.41e-20	6.45e-20	35.4504
TCGA-LIHC	C11orf97	-1.73582	-3.09969	-5.64071	3.09e-08	1.25e-07	8.21337	GSE14520	PPP1R1A	-1.32397	7.87949	-9.73688	1.92e-20	8.69e-20	35.1473
TCGA-LIHC	MT1B	-1.73484	-5.6566	-5.92095	6.59e-09	2.94e-08	9.75511	GSE14520	HAL	-1.49079	9.43661	-9.72361	2.14e-20	9.64e-20	35.0408
TCGA-LIHC	UNC93A	-1.73439	1.68569	-4.8228	1.97e-06	6.09e-06	3.70418	GSE14520	SIK1	-1.11041	8.16834	-9.6249	4.75e-20	2.11e-19	34.251
TCGA-LIHC	ACADS	-1.73381	6.33113	-11.7147	1.14e-27	4.97e-26	51.6649	GSE14520	CDO1	-1.14523	9.99867	-9.46357	1.73e-19	7.47e-19	32.9717
TCGA-LIHC	SIGLEC9	-1.73286	0.422472	-12.8566	3.39e-32	2.33e-30	62.3008	GSE14520	CPS1-IT1	-1.1356	5.32914	-9.42424	2.37e-19	1.01e-18	32.662
TCGA-LIHC	BCKDHB	-1.73253	4.64793	-11.852	3.34e-28	1.51e-26	52.8299	GSE14520	UGT1A6	-1.19963	10.7446	-9.41816	2.48e-19	1.06e-18	32.6142
TCGA-LIHC	DPYS	-1.73236	7.07041	-4.70858	3.38e-06	1e-05	3.01051	GSE14520	LUM	-1.65683	7.20799	-9.3225	5.29e-19	2.23e-18	31.8649
TCGA-LIHC	FEZ1	-1.73167	1.79693	-13.2765	6.6e-34	5.1e-32	66.0899	GSE14520	PRODH	-1.11631	6.26294	-9.3182	5.48e-19	2.31e-18	31.8313
TCGA-LIHC	SUCNR1	-1.73159	1.18387	-9.17664	1.93e-18	3.05e-17	30.8652	GSE14520	UGT1A4	-1.18167	10.7994	-9.26249	8.49e-19	3.54e-18	31.3975
TCGA-LIHC	TTPA	-1.73128	5.19126	-5.76974	1.53e-08	6.49e-08	8.1269	GSE14520	IGFBP1	-1.13636	11.0701	-9.10849	2.83e-18	1.15e-17	30.2074
TCGA-LIHC	CD160	-1.73104	-1.6895	-10.0755	1.47e-21	3.34e-20	38.1819	GSE14520	SH3YL1	-1.03983	6.45937	-9.05566	4.26e-18	1.72e-17	29.8022
TCGA-LIHC	AQP3	-1.73041	5.5207	-8.90535	1.55e-17	2.18e-16	28.494	GSE14520	C4BPA	-1.01316	11.5391	-9.03108	5.15e-18	2.07e-17	29.6142
TCGA-LIHC	NAP1L3	-1.72961	-1.48612	-7.40348	7.15e-13	5.61e-12	18.5196	GSE14520	MAGEA6	1.32357	4.23637	8.97276	8.08e-18	3.22e-17	29.1697
TCGA-LIHC	NPW	-1.72881	1.42112	-5.16162	3.76e-07	1.29e-06	5.3467	GSE14520	MAGEA3	1.45912	4.38036	8.95832	9.03e-18	3.59e-17	29.06
TCGA-LIHC	GALNTL6	-1.7283	-4.24365	-4.60891	5.36e-06	1.54e-05	3.29035	GSE14520	ECHDC3	-1.07315	7.24063	-8.91643	1.24e-17	4.91e-17	28.7423
TCGA-LIHC	C21orf91	-1.72803	2.44047	-17.2627	5.19e-51	9.94e-49	105.213	GSE14520	SOBP	1.02183	5.11641	8.85784	1.95e-17	7.6e-17	28.2997
TCGA-LIHC	SFTA2	-1.72758	-4.91512	-6.87315	2.24e-11	1.44e-10	15.2614	GSE14520	ME1	1.01413	5.05433	8.81448	2.71e-17	1.05e-16	27.9735
TCGA-LIHC	PON3	-1.7265	6.6571	-7.15503	3.68e-12	2.62e-11	16.3553	GSE14520	G0S2	-1.16662	6.97302	-8.73096	5.1e-17	1.95e-16	27.3482
TCGA-LIHC	ABCG2	-1.72323	3.89208	-7.02287	8.64e-12	5.84e-11	15.445	GSE14520	SERPINC1	-1.09508	11.5009	-8.7136	5.82e-17	2.21e-16	27.2188
TCGA-LIHC	SULT2A1	-1.72296	7.95121	-3.93855	9.58e-05	0.00022637	-0.113201	GSE14520	GJB6	-1.05493	5.73627	-8.69819	6.53e-17	2.47e-16	27.1041
TCGA-LIHC	LAMC2	-1.72	0.0822147	-5.15353	3.92e-07	1.34e-06	5.50635	GSE14520	TDGF1P3	1.02997	5.06816	8.65124	9.3e-17	3.49e-16	26.7554
TCGA-LIHC	EDNRB	-1.7189	4.14456	-10.9366	1.05e-24	3.32e-23	44.8356	GSE14520	GOLM1	1.18691	6.44678	8.62201	1.16e-16	4.33e-16	26.539
TCGA-LIHC	PRODH2	-1.71851	5.60362	-4.90467	1.33e-06	4.21e-06	3.81196	GSE14520	INS-IGF2	-2.059	9.75693	-8.60123	1.35e-16	5.04e-16	26.3855
TCGA-LIHC	CCR1	-1.71792	1.83458	-11.5959	3.28e-27	1.36e-25	50.7785	GSE14520	SAA1	-1.39255	9.01833	-8.50693	2.73e-16	1e-15	25.6921
TCGA-LIHC	RNF180	-1.71616	1.16325	-9.62052	5.88e-20	1.11e-18	34.321	GSE14520	FGFR2	-1.07877	8.07082	-8.38425	6.75e-16	2.43e-15	24.7984
TCGA-LIHC	SYT7	-1.71592	5.16311	-4.9687	9.78e-07	3.15e-06	4.09411	GSE14520	PCOLCE2	1.04719	6.19545	8.33489	9.69e-16	3.45e-15	24.4414
TCGA-LIHC	CUX2	-1.71588	4.18917	-5.01563	7.77e-07	2.55e-06	4.31068	GSE14520	UGT1A3	-1.2087	10.1066	-8.30636	1.19e-15	4.24e-15	24.2358
TCGA-LIHC	ENTPD8	-1.71567	2.74434	-7.57683	2.23e-13	1.87e-12	19.1498	GSE14520	SSX1	1.11255	4.44735	8.24616	1.85e-15	6.5e-15	23.8037
TCGA-LIHC	CYP3A7	-1.71537	3.30747	-4.63537	4.74e-06	1.37e-05	2.6269	GSE14520	HPGD	-1.28781	6.88641	-8.18758	2.83e-15	9.82e-15	23.3853
TCGA-LIHC	ACSL1	-1.7138	8.56883	-7.28242	1.6e-12	1.2e-11	17.3056	GSE14520	FABP1	-1.01414	11.5791	-8.14978	3.71e-15	1.28e-14	23.1166
TCGA-LIHC	HMGN5	-1.71331	1.59387	-8.13501	4.55e-15	4.77e-14	23.1484	GSE14520	GSTM2	-1.10015	7.17237	-8.13512	4.12e-15	1.42e-14	23.0126
TCGA-LIHC	C8B	-1.7131	7.79791	-5.70991	2.12e-08	8.8e-08	7.96658	GSE14520	DLK1	1.9095	4.86949	7.57286	2.12e-13	6.68e-13	19.1313
TCGA-LIHC	DEPDC7	-1.71267	4.18212	-8.3107	1.29e-15	1.44e-14	24.1132	GSE14520	COL2A1	1.1713	4.02724	7.52047	3.03e-13	9.43e-13	18.7805
TCGA-LIHC	ADAMTS1	-1.71198	4.27254	-9.62747	5.56e-20	1.05e-18	34.047	GSE14520	DEFB1	-1.29408	8.41351	-7.21556	2.32e-12	6.88e-12	16.7766
TCGA-LIHC	NR1I3	-1.71173	4.63816	-5.29354	1.92e-07	6.9e-07	5.65554	GSE14520	REG3A	1.21936	4.22865	7.02009	8.3e-12	2.38e-11	15.5264
TCGA-LIHC	GADD45G	-1.71018	5.41165	-7.10437	5.11e-12	3.58e-11	15.963	GSE14520	DIO1	-1.10852	8.67811	-7.00667	9.05e-12	2.59e-11	15.4415
TCGA-LIHC	PLA2R1	-1.70777	0.0763046	-9.19247	1.71e-18	2.71e-17	31.1136	GSE14520	PDZK1IP1	1.00634	4.99996	6.93652	1.42e-11	4.01e-11	15.0003
TCGA-LIHC	ADAMTSL3	-1.70746	3.11553	-7.59802	1.93e-13	1.63e-12	19.2415	GSE14520	SAA2	-1.3089	6.9286	-6.86317	2.26e-11	6.31e-11	14.5427
TCGA-LIHC	ALAS2	-1.70504	-3.6284	-6.69918	6.65e-11	4.03e-10	14.1821	GSE14520
TCGA-LIHC	EPHA3	-1.70285	1.2691	-7.34441	1.06e-12	8.17e-12	17.836	GSE14520
TCGA-LIHC	ISLR	-1.7028	2.11556	-5.71091	2.11e-08	8.75e-08	8.0153	GSE14520
TCGA-LIHC	TMEM132D	-1.70266	-3.49149	-5.56244	4.71e-08	1.86e-07	7.81755	GSE14520
TCGA-LIHC	FAM149A	-1.70212	3.67037	-10.1043	1.16e-21	2.68e-20	37.9022	GSE14520
TCGA-LIHC	LRRTM1	-1.70078	-4.34192	-5.7381	1.82e-08	7.63e-08	8.75245	GSE14520
TCGA-LIHC	RTL5	-1.69895	1.64822	-9.91834	5.33e-21	1.13e-19	36.6288	GSE14520
TCGA-LIHC	SEMA6D	-1.69817	0.651055	-10.0246	2.24e-21	4.93e-20	37.6137	GSE14520
TCGA-LIHC	CCDC3	-1.69746	3.24752	-10.1712	6.7e-22	1.58e-20	38.48	GSE14520
TCGA-LIHC	SHISAL1	-1.69627	-2.9508	-6.2739	8.66e-10	4.45e-09	11.6718	GSE14520
TCGA-LIHC	CTF1	-1.69618	-0.881011	-8.54827	2.26e-16	2.77e-15	26.3871	GSE14520
TCGA-LIHC	ADGRG6	-1.69615	5.40864	-7.42162	6.34e-13	5e-12	18.0155	GSE14520
TCGA-LIHC	PCDH19	-1.69601	-3.0511	-7.46658	4.69e-13	3.77e-12	19.0028	GSE14520
TCGA-LIHC	SLC9B2	-1.69562	4.44326	-10.1843	6.01e-22	1.43e-20	38.5317	GSE14520
TCGA-LIHC	TRIM58	-1.69545	-3.2055	-7.90336	2.34e-14	2.24e-13	21.9358	GSE14520
TCGA-LIHC	AKAP3	-1.69491	-1.33471	-7.85443	3.3e-14	3.07e-13	21.5257	GSE14520
TCGA-LIHC	AQP7	-1.69356	3.05479	-9.47107	1.93e-19	3.41e-18	32.8959	GSE14520
TCGA-LIHC	DNALI1	-1.69222	2.99656	-7.19583	2.82e-12	2.05e-11	16.6235	GSE14520
TCGA-LIHC	HERC5	-1.69124	2.65248	-9.20743	1.52e-18	2.42e-17	30.8999	GSE14520
TCGA-LIHC	XCR1	-1.69044	-2.04566	-5.87409	8.57e-09	3.77e-08	9.41059	GSE14520
TCGA-LIHC	FCN1	-1.68896	1.19714	-8.76863	4.36e-17	5.84e-16	27.8017	GSE14520
TCGA-LIHC	ABAT	-1.68887	7.60728	-6.78871	3.81e-11	2.38e-10	14.1253	GSE14520
TCGA-LIHC	FLT3	-1.68775	-1.89375	-7.43254	5.89e-13	4.67e-12	18.7382	GSE14520
TCGA-LIHC	CYP3A7-CYP3A51P	-1.68486	-2.38923	-4.46854	1.01e-05	2.78e-05	2.63098	GSE14520
TCGA-LIHC	EPHX2	-1.68358	6.49663	-8.32156	1.19e-15	1.34e-14	24.2577	GSE14520
TCGA-LIHC	FABP1	-1.68022	8.95678	-3.75204	0.00019968	0.00044589	-0.732479	GSE14520
TCGA-LIHC	ACADSB	-1.68016	7.47271	-8.28838	1.51e-15	1.68e-14	24.0836	GSE14520
TCGA-LIHC	GP6	-1.67963	-4.19117	-7.66217	1.24e-13	1.09e-12	20.3178	GSE14520
TCGA-LIHC	PGM5	-1.67933	1.41924	-7.12251	4.54e-12	3.21e-11	16.3949	GSE14520
TCGA-LIHC	PRUNE2	-1.67919	-0.252568	-8.6612	9.75e-17	1.24e-15	27.1639	GSE14520
TCGA-LIHC	PPP1R3B	-1.67693	5.94563	-8.58864	1.67e-16	2.09e-15	26.1611	GSE14520
TCGA-LIHC	SERPINB8	-1.67643	2.76963	-10.4272	7.96e-23	2.05e-21	40.6473	GSE14520
TCGA-LIHC	MMP7	-1.6764	0.557802	-3.76773	0.00018792	0.00042203	-0.446586	GSE14520
TCGA-LIHC	RASSF9	-1.67531	-0.228728	-6.10159	2.36e-09	1.14e-08	10.5021	GSE14520
TCGA-LIHC	INHBC	-1.6751	6.18495	-5.44298	8.86e-08	3.35e-07	6.46374	GSE14520
TCGA-LIHC	MYRIP	-1.67444	3.54808	-4.98496	9.03e-07	2.93e-06	4.2021	GSE14520
TCGA-LIHC	STX11	-1.67141	1.3702	-11.4262	1.47e-26	5.75e-25	49.3494	GSE14520
TCGA-LIHC	MAB21L2	-1.67008	-1.94006	-5.0007	8.36e-07	2.73e-06	4.98444	GSE14520
TCGA-LIHC	LRRK2	-1.66929	2.14243	-10.0629	1.63e-21	3.66e-20	37.7314	GSE14520
TCGA-LIHC	DSE	-1.66797	2.38058	-13.6539	1.83e-35	1.58e-33	69.5895	GSE14520
TCGA-LIHC	NME5	-1.66684	-2.68696	-6.00787	4.04e-09	1.86e-08	10.1712	GSE14520
TCGA-LIHC	N4BP2L1	-1.66583	4.29464	-12.3942	2.44e-30	1.41e-28	57.7211	GSE14520
TCGA-LIHC	PDCD1LG2	-1.66581	-0.234405	-9.33146	5.79e-19	9.7e-18	32.2177	GSE14520
TCGA-LIHC	PLGLB1	-1.66564	0.0599742	-7.43366	5.84e-13	4.64e-12	18.5904	GSE14520
TCGA-LIHC	SLCO1B3-SLCO1B7	-1.66535	-4.65272	-5.65068	2.93e-08	1.19e-07	8.29901	GSE14520
TCGA-LIHC	MS4A7	-1.6631	3.39734	-10.6887	8.75e-24	2.53e-22	42.7728	GSE14520
TCGA-LIHC	PRSS3	-1.66287	-0.486366	-3.4418	0.00063495	0.00129863	-1.44276	GSE14520
TCGA-LIHC	PTPRT	-1.66085	-2.38989	-4.9429	1.11e-06	3.54e-06	4.74194	GSE14520
TCGA-LIHC	TLR4	-1.65833	3.12264	-13.7598	6.65e-36	5.84e-34	70.525	GSE14520
TCGA-LIHC	ZMYND12	-1.65717	0.739179	-7.62007	1.66e-13	1.42e-12	19.7446	GSE14520
TCGA-LIHC	IL27	-1.65583	1.84426	-6.83167	2.91e-11	1.84e-10	14.5129	GSE14520
TCGA-LIHC	RBP1	-1.65438	4.39164	-5.18164	3.4e-07	1.17e-06	5.1055	GSE14520
TCGA-LIHC	HPX	-1.65304	10.4481	-5.17452	3.53e-07	1.22e-06	5.43086	GSE14520
TCGA-LIHC	GOLGA6B	-1.65277	-4.49113	-5.37307	1.28e-07	4.71e-07	6.87682	GSE14520
TCGA-LIHC	CTSG	-1.65239	-2.34426	-4.61557	5.2e-06	1.5e-05	3.26252	GSE14520
TCGA-LIHC	ZPLD1	-1.65198	-3.39861	-3.99106	7.74e-05	0.00018545	0.740747	GSE14520
TCGA-LIHC	NKAPL	-1.65181	-2.59601	-6.54133	1.75e-10	9.97e-10	13.2156	GSE14520
TCGA-LIHC	VMO1	-1.65095	1.27879	-12.2981	5.87e-30	3.26e-28	57.1262	GSE14520
TCGA-LIHC	TDRD15	-1.65078	-2.62004	-5.13831	4.23e-07	1.45e-06	5.6789	GSE14520
TCGA-LIHC	KLF4	-1.64993	2.88269	-9.01741	6.6e-18	9.61e-17	29.4202	GSE14520
TCGA-LIHC	PTN	-1.6484	0.36822	-7.65212	1.33e-13	1.16e-12	20.003	GSE14520
TCGA-LIHC	TENT5C	-1.64801	2.972	-9.39398	3.54e-19	6.09e-18	32.3004	GSE14520
TCGA-LIHC	PANK1	-1.64798	5.27914	-10.6345	1.39e-23	3.92e-22	42.2796	GSE14520
TCGA-LIHC	F8	-1.64722	3.42032	-11.0322	4.6e-25	1.53e-23	45.6934	GSE14520
TCGA-LIHC	SEZ6L	-1.64715	-4.05912	-6.33456	6.06e-10	3.18e-09	12.0433	GSE14520
TCGA-LIHC	F11	-1.64682	5.28534	-6.2434	1.04e-09	5.26e-09	10.7524	GSE14520
TCGA-LIHC	PCDH7	-1.64659	-1.24133	-6.02114	3.74e-09	1.74e-08	10.1579	GSE14520
TCGA-LIHC	IGLL5	-1.64633	-4.04071	-5.28821	1.98e-07	7.08e-07	6.44656	GSE14520
TCGA-LIHC	XKR4	-1.64469	-5.01752	-6.967	1.24e-11	8.17e-11	15.8437	GSE14520
TCGA-LIHC	SORCS2	-1.64273	1.33872	-5.50872	6.26e-08	2.43e-07	7.10276	GSE14520
TCGA-LIHC	CDKL2	-1.64162	-4.61646	-7.68121	1.09e-13	9.64e-13	20.4513	GSE14520
TCGA-LIHC	ABCA9	-1.6405	1.86347	-7.67039	1.18e-13	1.03e-12	19.926	GSE14520
TCGA-LIHC	DMRTA1	-1.63963	2.71584	-7.05799	6.89e-12	4.73e-11	15.7876	GSE14520
TCGA-LIHC	AZGP1	-1.63847	9.00969	-5.47762	7.38e-08	2.82e-07	6.84012	GSE14520
TCGA-LIHC	RCL1	-1.63807	5.25508	-9.80743	1.31e-20	2.62e-19	35.4865	GSE14520
TCGA-LIHC	GATA3	-1.63694	-0.201005	-8.88309	1.84e-17	2.56e-16	28.8074	GSE14520
TCGA-LIHC	PTGER2	-1.63679	-0.641578	-9.29563	7.66e-19	1.26e-17	31.9726	GSE14520
TCGA-LIHC	FGF10	-1.63531	-4.54423	-6.13941	1.9e-09	9.25e-09	10.944	GSE14520
TCGA-LIHC	LDHD	-1.63508	5.93973	-7.12516	4.47e-12	3.15e-11	16.1173	GSE14520
TCGA-LIHC	PLG	-1.63409	9.65098	-4.70812	3.39e-06	1.01e-05	3.19323	GSE14520
TCGA-LIHC	AGL	-1.6335	4.90383	-12.0863	4.03e-29	1.99e-27	54.9305	GSE14520
TCGA-LIHC	NRAP	-1.63261	1.4455	-6.31078	6.97e-10	3.62e-09	11.4684	GSE14520
TCGA-LIHC	PTGIR	-1.63226	1.0098	-10.3514	1.5e-22	3.76e-21	40.2548	GSE14520
TCGA-LIHC	DUSP1	-1.63125	7.37829	-7.97731	1.39e-14	1.37e-13	21.8838	GSE14520
TCGA-LIHC	SIRPB1	-1.63007	-0.907152	-8.09781	5.94e-15	6.12e-14	23.1826	GSE14520
TCGA-LIHC	KRT80	-1.62997	-0.309348	-4.67539	3.94e-06	1.16e-05	3.34302	GSE14520
TCGA-LIHC	BGN	-1.62831	7.194	-6.06415	2.93e-09	1.39e-08	9.84482	GSE14520
TCGA-LIHC	PRKCB	-1.62542	1.38968	-9.72976	2.45e-20	4.76e-19	35.1694	GSE14520
TCGA-LIHC	PKHD1L1	-1.62311	-1.80227	-5.3176	1.7e-07	6.16e-07	6.51144	GSE14520
TCGA-LIHC	SARDH	-1.62302	6.32701	-7.38814	7.92e-13	6.2e-12	17.8379	GSE14520
TCGA-LIHC	ZDHHC19	-1.62302	-0.467689	-5.18103	3.41e-07	1.18e-06	5.72124	GSE14520
TCGA-LIHC	GALNT16	-1.62215	0.764329	-7.99747	1.21e-14	1.2e-13	22.3195	GSE14520
TCGA-LIHC	DUSP6	-1.62091	5.76452	-11.1572	1.55e-25	5.4e-24	46.7531	GSE14520
TCGA-LIHC	FLRT3	-1.62055	2.95793	-7.51157	3.46e-13	2.84e-12	18.6902	GSE14520
TCGA-LIHC	GPLD1	-1.6205	4.55915	-4.82389	1.96e-06	6.06e-06	3.41192	GSE14520
TCGA-LIHC	FYB2	-1.6205	2.62034	-7.17546	3.22e-12	2.32e-11	16.5494	GSE14520
TCGA-LIHC	SLC27A6	-1.61992	-5.8068	-10.2391	3.82e-22	9.23e-21	39.5508	GSE14520
TCGA-LIHC	LEAP2	-1.61976	6.03988	-5.85207	9.69e-09	4.23e-08	8.60425	GSE14520
TCGA-LIHC	SIGLEC1	-1.61896	3.03354	-10.1393	8.72e-22	2.04e-20	38.2486	GSE14520
TCGA-LIHC	TIAM1	-1.61811	1.81366	-9.76571	1.83e-20	3.63e-19	35.3973	GSE14520
TCGA-LIHC	GNE	-1.61727	5.99851	-9.63741	5.14e-20	9.7e-19	34.1618	GSE14520
TCGA-LIHC	SDR42E1	-1.61711	1.27034	-6.00849	4.02e-09	1.86e-08	9.78544	GSE14520
TCGA-LIHC	FMO3	-1.61659	7.58943	-4.73019	3.06e-06	9.14e-06	3.13845	GSE14520
TCGA-LIHC	MSRA	-1.61613	4.57707	-11.2825	5.21e-26	1.9e-24	47.8119	GSE14520
TCGA-LIHC	INSYN2B	-1.61567	-4.3794	-5.95274	5.51e-09	2.49e-08	9.90843	GSE14520
TCGA-LIHC	MPO	-1.61402	-3.69239	-6.53471	1.82e-10	1.03e-09	13.2038	GSE14520
TCGA-LIHC	C16orf96	-1.61358	-2.4782	-6.54797	1.68e-10	9.59e-10	13.2512	GSE14520
TCGA-LIHC	FUT6	-1.6116	2.49224	-5.23764	2.56e-07	9.02e-07	5.56222	GSE14520
TCGA-LIHC	NTN4	-1.6107	3.45389	-10.6185	1.59e-23	4.44e-22	42.1767	GSE14520
TCGA-LIHC	ARMC4	-1.6083	-3.97434	-4.89075	1.43e-06	4.49e-06	4.55044	GSE14520
TCGA-LIHC	SRD5A1	-1.60794	5.21696	-9.33917	5.45e-19	9.16e-18	31.7931	GSE14520
TCGA-LIHC	F3	-1.60709	0.864383	-8.54271	2.35e-16	2.88e-15	26.181	GSE14520
TCGA-LIHC	TTR	-1.60588	10.0179	-4.36188	1.62e-05	4.33e-05	1.72163	GSE14520
TCGA-LIHC	SLC13A3	-1.6038	3.42838	-3.76227	0.00019194	0.00043037	-0.900544	GSE14520
TCGA-LIHC	FFAR2	-1.60354	-2.14084	-6.61877	1.09e-10	6.37e-10	13.6568	GSE14520
TCGA-LIHC	GJC3	-1.6032	-1.42011	-6.89818	1.91e-11	1.24e-10	15.3111	GSE14520
TCGA-LIHC	CES4A	-1.60253	0.788194	-5.74649	1.74e-08	7.32e-08	8.44104	GSE14520
TCGA-LIHC	NOS1	-1.60198	-4.18711	-5.4333	9.32e-08	3.52e-07	7.17428	GSE14520
TCGA-LIHC	NR0B2	-1.5995	5.28629	-5.57256	4.46e-08	1.77e-07	7.08493	GSE14520
TCGA-LIHC	TMOD1	-1.59838	2.38944	-6.77136	4.24e-11	2.64e-10	14.0577	GSE14520
TCGA-LIHC	SLC8A1	-1.59821	1.20138	-13.1711	1.78e-33	1.34e-31	65.1715	GSE14520
TCGA-LIHC	WFDC2	-1.59749	-0.565042	-3.73633	0.00021215	0.00047153	-0.402489	GSE14520
TCGA-LIHC	SLC17A3	-1.59748	2.7668	-6.24131	1.05e-09	5.32e-09	10.8651	GSE14520
TCGA-LIHC	ITGAD	-1.59519	-0.632494	-6.67357	7.79e-11	4.68e-10	13.8806	GSE14520
TCGA-LIHC	PALM3	-1.59476	3.69436	-6.26357	9.21e-10	4.7e-09	10.8875	GSE14520
TCGA-LIHC	VEPH1	-1.5946	-1.26883	-4.66486	4.14e-06	1.21e-05	3.40035	GSE14520
TCGA-LIHC	CH25H	-1.59381	-0.355155	-6.39186	4.31e-10	2.32e-09	12.1842	GSE14520
TCGA-LIHC	CRISPLD2	-1.59374	3.34217	-7.48128	4.25e-13	3.44e-12	18.4486	GSE14520
TCGA-LIHC	MAT1A	-1.59322	9.23352	-5.77351	1.5e-08	6.36e-08	8.4022	GSE14520
TCGA-LIHC	SERPINA7	-1.59322	6.54403	-3.41583	0.00069689	0.0014145	-2.08873	GSE14520
TCGA-LIHC	SSTR1	-1.59265	2.08947	-5.26543	2.22e-07	7.9e-07	5.75173	GSE14520
TCGA-LIHC	ARHGEF26	-1.59262	4.1664	-7.86542	3.05e-14	2.86e-13	20.9898	GSE14520
TCGA-LIHC	CADM3	-1.59218	-3.74398	-5.47405	7.52e-08	2.87e-07	7.37187	GSE14520
TCGA-LIHC	FBLN5	-1.5905	3.93762	-6.85149	2.57e-11	1.64e-10	14.3763	GSE14520
TCGA-LIHC	PPM1K	-1.59049	2.744	-10.7995	3.4e-24	1.02e-22	43.7805	GSE14520
TCGA-LIHC	GCKR	-1.59029	5.13036	-6.42004	3.64e-10	1.98e-09	11.7693	GSE14520
TCGA-LIHC	MAMDC2	-1.58996	-1.87676	-6.62711	1.04e-10	6.08e-10	13.6932	GSE14520
TCGA-LIHC	PLAAT2	-1.58984	-1.41228	-4.11072	4.73e-05	0.0001174	1.09688	GSE14520
TCGA-LIHC	NLRP6	-1.58958	0.61262	-5.48963	6.93e-08	2.66e-07	7.12591	GSE14520
TCGA-LIHC	TMEM47	-1.58952	3.60067	-8.72012	6.28e-17	8.15e-16	27.1245	GSE14520
TCGA-LIHC	EDN2	-1.58816	-2.45967	-5.067	6.03e-07	2.02e-06	5.3324	GSE14520
TCGA-LIHC	PCDHA12	-1.58625	-4.76338	-5.20343	3.05e-07	1.06e-06	6.04642	GSE14520
TCGA-LIHC	SYNPO2	-1.58454	2.78866	-9.88125	7.2e-21	1.49e-19	36.1875	GSE14520
TCGA-LIHC	EIF4E3	-1.58432	2.7309	-9.84179	9.91e-21	2.03e-19	35.8761	GSE14520
TCGA-LIHC	CFAP46	-1.58358	-2.99291	-4.52159	7.97e-06	2.23e-05	2.88531	GSE14520
TCGA-LIHC	GALNT3	-1.58311	-0.600435	-6.61637	1.11e-10	6.46e-10	13.5287	GSE14520
TCGA-LIHC	PACRG	-1.58206	-0.0581202	-5.73476	1.85e-08	7.75e-08	8.49523	GSE14520
TCGA-LIHC	STARD5	-1.58193	0.335256	-8.24398	2.08e-15	2.28e-14	24.1001	GSE14520
TCGA-LIHC	CDC37L1	-1.5803	4.67522	-14.3967	1.42e-38	1.4e-36	76.5855	GSE14520
TCGA-LIHC	PLPP3	-1.57974	6.09963	-10.8318	2.58e-24	7.82e-23	43.978	GSE14520
TCGA-LIHC	MPC1	-1.57967	6.0478	-10.7163	6.91e-24	2.02e-22	42.9977	GSE14520
TCGA-LIHC	SERPINA4	-1.57694	7.09546	-4.35057	1.7e-05	4.54e-05	1.45543	GSE14520
TCGA-LIHC	IL2RB	-1.57652	2.36917	-9.67667	3.75e-20	7.17e-19	34.6098	GSE14520
TCGA-LIHC	CFHR5	-1.57558	5.63975	-3.33463	0.00092886	0.00184144	-2.40964	GSE14520
TCGA-LIHC	TTLL2	-1.57545	-1.43381	-4.83127	1.9e-06	5.86e-06	4.16669	GSE14520
TCGA-LIHC	CCDC71L	-1.57484	4.26925	-9.49271	1.62e-19	2.89e-18	32.9862	GSE14520
TCGA-LIHC	IFITM1	-1.57455	3.60395	-7.93794	1.84e-14	1.78e-13	21.5213	GSE14520
TCGA-LIHC	SEC14L4	-1.57335	2.13561	-6.01066	3.97e-09	1.83e-08	9.65199	GSE14520
TCGA-LIHC	LEPR	-1.57104	6.24754	-4.77599	2.46e-06	7.49e-06	3.24964	GSE14520
TCGA-LIHC	CXCL13	-1.56985	-0.756035	-3.57646	0.00038821	0.00082428	-0.94494	GSE14520
TCGA-LIHC	HSD3B1	-1.56906	-3.07473	-3.91104	0.00010691	0.00025083	0.430878	GSE14520
TCGA-LIHC	CCDC38	-1.56849	-0.502378	-7.04459	7.51e-12	5.12e-11	16.1533	GSE14520
TCGA-LIHC	SYDE2	-1.56833	0.635574	-8.99714	7.7e-18	1.11e-16	29.5816	GSE14520
TCGA-LIHC	SPRY2	-1.56826	3.43617	-14.5394	3.53e-39	3.7e-37	78.0096	GSE14520
TCGA-LIHC	PCDHGB7	-1.56725	-1.32238	-6.51768	2.02e-10	1.14e-09	13.0063	GSE14520
TCGA-LIHC	CBLN4	-1.5664	-2.23236	-3.68408	0.00025909	0.00056764	-0.436592	GSE14520
TCGA-LIHC	ARHGEF4	-1.56597	-1.81785	-4.55602	6.82e-06	1.93e-05	2.97407	GSE14520
TCGA-LIHC	RSPO2	-1.56487	-3.40022	-3.74318	0.00020662	0.00046011	-0.178004	GSE14520
TCGA-LIHC	BMP6	-1.56479	-0.116731	-7.05169	7.18e-12	4.91e-11	16.1582	GSE14520
TCGA-LIHC	WNK2	-1.56371	0.836695	-3.86435	0.00012873	0.00029783	-0.132827	GSE14520
TCGA-LIHC	ACER1	-1.56345	-4.7807	-5.68195	2.47e-08	1.01e-07	8.46663	GSE14520
TCGA-LIHC	PLEKHB1	-1.56291	0.148947	-4.84359	1.79e-06	5.54e-06	4.0481	GSE14520
TCGA-LIHC	SLC16A2	-1.56249	5.62097	-6.98135	1.13e-11	7.5e-11	15.1903	GSE14520
TCGA-LIHC	CP	-1.56127	8.70963	-5.19615	3.16e-07	1.1e-06	5.40357	GSE14520
TCGA-LIHC	CD300LG	-1.55936	-1.77605	-4.17788	3.57e-05	9.05e-05	1.40096	GSE14520
TCGA-LIHC	CLEC9A	-1.55934	-2.6036	-6.2558	9.64e-10	4.91e-09	11.5614	GSE14520
TCGA-LIHC	DMD	-1.55836	4.73919	-9.06798	4.47e-18	6.69e-17	29.701	GSE14520
TCGA-LIHC	WASF3	-1.55716	1.0499	-5.81194	1.21e-08	5.22e-08	8.75518	GSE14520
TCGA-LIHC	ODF3L1	-1.55266	-1.68871	-6.5309	1.87e-10	1.06e-09	13.1121	GSE14520
TCGA-LIHC	SLC41A2	-1.55132	5.31257	-8.68007	8.47e-17	1.08e-15	26.8031	GSE14520
TCGA-LIHC	RAG1	-1.55123	-1.03229	-7.37377	8.72e-13	6.78e-12	18.3037	GSE14520
TCGA-LIHC	HMOX1	-1.55052	5.52011	-7.98408	1.33e-14	1.31e-13	21.8201	GSE14520
TCGA-LIHC	SH2D1B	-1.55016	-1.97815	-8.20417	2.77e-15	2.99e-14	23.9941	GSE14520
TCGA-LIHC	CD79A	-1.5474	-0.384213	-5.09182	5.33e-07	1.8e-06	5.28865	GSE14520
TCGA-LIHC	LRP2	-1.5458	-1.75828	-3.53945	0.00044511	0.00093403	-0.9751	GSE14520
TCGA-LIHC	PSAT1	-1.54413	5.96877	-6.85044	2.59e-11	1.65e-10	14.391	GSE14520
TCGA-LIHC	EOMES	-1.54338	-0.63463	-7.65911	1.27e-13	1.11e-12	20.1629	GSE14520
TCGA-LIHC	COL14A1	-1.54314	3.68921	-6.12108	2.11e-09	1.02e-08	10.0767	GSE14520
TCGA-LIHC	SLC16A10	-1.54245	2.19165	-6.71492	6.03e-11	3.68e-10	13.7426	GSE14520
TCGA-LIHC	NFAM1	-1.54153	1.82182	-10.6094	1.71e-23	4.78e-22	42.3099	GSE14520
TCGA-LIHC	SCD5	-1.54081	0.817354	-7.14911	3.82e-12	2.72e-11	16.6568	GSE14520
TCGA-LIHC	APCS	-1.53974	8.78663	-4.27541	2.36e-05	6.15e-05	1.26813	GSE14520
TCGA-LIHC	CHST7	-1.53862	2.20838	-10.1396	8.69e-22	2.04e-20	38.3655	GSE14520
TCGA-LIHC	DLG2	-1.53494	-0.0230764	-8.23909	2.16e-15	2.36e-14	24.1062	GSE14520
TCGA-LIHC	CCL16	-1.53156	5.24896	-3.52511	0.00046918	0.00098019	-1.78991	GSE14520
TCGA-LIHC	LIPG	-1.53032	4.74441	-6.41232	3.81e-10	2.06e-09	11.7176	GSE14520
TCGA-LIHC	FGL2	-1.52966	3.66346	-9.43475	2.57e-19	4.48e-18	32.5614	GSE14520
TCGA-LIHC	ANG	-1.52898	7.02557	-5.86482	9.03e-09	3.96e-08	8.73217	GSE14520
TCGA-LIHC	ABCA6	-1.52697	5.54173	-5.48624	7.06e-08	2.71e-07	6.64625	GSE14520
TCGA-LIHC	FNDC4	-1.52689	5.05234	-6.79558	3.65e-11	2.28e-10	14.0189	GSE14520
TCGA-LIHC	ASS1	-1.52689	9.19245	-7.67391	1.15e-13	1.01e-12	19.9265	GSE14520
TCGA-LIHC	DRD1	-1.52542	-2.11968	-4.29043	2.21e-05	5.79e-05	1.879	GSE14520
TCGA-LIHC	NEBL	-1.52329	0.916682	-4.80932	2.1e-06	6.47e-06	3.79059	GSE14520
TCGA-LIHC	EHHADH	-1.52024	7.06484	-6.12016	2.12e-09	1.03e-08	10.1452	GSE14520
TCGA-LIHC	C1orf162	-1.52013	2.57327	-11.4058	1.76e-26	6.75e-25	49.0347	GSE14520
TCGA-LIHC	ORM2	-1.51889	8.89192	-5.40726	1.07e-07	3.99e-07	6.46686	GSE14520
TCGA-LIHC	AXL	-1.51886	3.23931	-11.0017	5.98e-25	1.95e-23	45.4546	GSE14520
TCGA-LIHC	MICU3	-1.51878	1.56045	-7.89915	2.41e-14	2.3e-13	21.5358	GSE14520
TCGA-LIHC	CYP4F12	-1.51859	4.53567	-5.93443	6.11e-09	2.74e-08	9.00752	GSE14520
TCGA-LIHC	UPB1	-1.51633	6.67415	-4.03816	6.39e-05	0.00015518	0.16297	GSE14520
TCGA-LIHC	SATB1	-1.51583	2.97982	-9.05996	4.76e-18	7.09e-17	29.7372	GSE14520
TCGA-LIHC	MLIP	-1.51551	2.95172	-5.33994	1.52e-07	5.53e-07	6.00546	GSE14520
TCGA-LIHC	MCEMP1	-1.51518	-4.36252	-5.91151	6.95e-09	3.09e-08	9.68494	GSE14520
TCGA-LIHC	BDH2	-1.51506	3.62133	-11.7398	9.11e-28	3.99e-26	51.8641	GSE14520
TCGA-LIHC	SPDYC	-1.51418	0.161986	-5.43096	9.44e-08	3.56e-07	6.89945	GSE14520
TCGA-LIHC	SORL1	-1.51378	6.14848	-7.72078	8.32e-14	7.42e-13	20.0403	GSE14520
TCGA-LIHC	ATP11C	-1.51258	4.41304	-9.58151	8.02e-20	1.48e-18	33.6821	GSE14520
TCGA-LIHC	THBD	-1.51168	3.02959	-9.7382	2.29e-20	4.46e-19	35.0161	GSE14520
TCGA-LIHC	PEX11G	-1.51161	2.69487	-9.60013	6.92e-20	1.29e-18	33.97	GSE14520
TCGA-LIHC	ASPN	-1.51119	3.24695	-7.17727	3.18e-12	2.29e-11	16.483	GSE14520
TCGA-LIHC	C1RL	-1.50876	6.78666	-11.5361	5.58e-27	2.26e-25	50.103	GSE14520
TCGA-LIHC	TGFBR3	-1.50718	4.14258	-8.74964	5.03e-17	6.67e-16	27.3166	GSE14520
TCGA-LIHC	SCN9A	-1.50585	1.76952	-6.36867	4.94e-10	2.63e-09	11.7633	GSE14520
TCGA-LIHC	SERTAD1	-1.5048	3.78094	-12.1051	3.4e-29	1.7e-27	55.1236	GSE14520
TCGA-LIHC	IDNK	-1.50407	3.63958	-10.5749	2.29e-23	6.32e-22	41.8064	GSE14520
TCGA-LIHC	NAT1	-1.50356	2.0454	-12.9202	1.87e-32	1.31e-30	62.7563	GSE14520
TCGA-LIHC	LRG1	-1.50335	8.45365	-5.88409	8.11e-09	3.58e-08	8.9379	GSE14520
TCGA-LIHC	MYEOV	-1.50302	-1.67331	-3.89611	0.00011348	0.00026519	0.301127	GSE14520
TCGA-LIHC	TRABD2B	-1.50277	1.77408	-6.18672	1.44e-09	7.17e-09	10.7152	GSE14520
TCGA-LIHC	RIPPLY1	-1.50265	-0.800197	-4.59332	5.75e-06	1.65e-05	3.05652	GSE14520
TCGA-LIHC	RBP5	-1.50192	5.98103	-5.57658	4.36e-08	1.73e-07	7.13186	GSE14520
TCGA-LIHC	GJB2	-1.50161	4.37882	-7.44813	5.3e-13	4.23e-12	18.1743	GSE14520
TCGA-LIHC	MPDZ	-1.50117	5.19954	-7.7222	8.24e-14	7.37e-13	20.0112	GSE14520
TCGA-LIHC	CD300A	-1.50039	2.0868	-10.6064	1.76e-23	4.89e-22	42.2535	GSE14520
TCGA-LIHC	CYP4V2	-1.49983	6.11991	-9.2207	1.37e-18	2.2e-17	30.9104	GSE14520
TCGA-LIHC	CYP2J2	-1.49964	5.77326	-6.42014	3.64e-10	1.98e-09	11.7901	GSE14520
TCGA-LIHC	KCNK15	-1.49917	-3.52048	-4.09762	5e-05	0.0001234	1.1596	GSE14520
TCGA-LIHC	USP43	-1.49909	0.5161	-4.97512	9.48e-07	3.06e-06	4.61841	GSE14520
TCGA-LIHC	HABP2	-1.49715	7.44591	-4.15884	3.87e-05	9.74e-05	0.691528	GSE14520
TCGA-LIHC	MTTP	-1.49568	6.67789	-4.46667	1.02e-05	2.81e-05	1.91107	GSE14520
TCGA-LIHC	TLCD4	-1.49438	6.37538	-7.8597	3.18e-14	2.97e-13	21.0001	GSE14520
TCGA-LIHC	HDC	-1.4936	-1.04794	-5.66665	2.69e-08	1.1e-07	8.24106	GSE14520
TCGA-LIHC	ACAA2	-1.49341	7.67105	-9.37112	4.24e-19	7.21e-18	32.1673	GSE14520
TCGA-LIHC	SIK1B	-1.4919	3.2822	-6.30884	7.05e-10	3.67e-09	11.1921	GSE14520
TCGA-LIHC	FCGR3A	-1.49175	4.38243	-7.60808	1.8e-13	1.53e-12	19.2378	GSE14520
TCGA-LIHC	ACMSD	-1.49164	5.00826	-5.22057	2.79e-07	9.78e-07	5.29569	GSE14520
TCGA-LIHC	CD14	-1.4909	8.02688	-6.9309	1.55e-11	1.02e-10	15.0231	GSE14520
TCGA-LIHC	MTHFD2L	-1.48995	2.58416	-12.4809	1.1e-30	6.55e-29	58.6446	GSE14520
TCGA-LIHC	LILRB1	-1.4894	1.33534	-9.46626	2e-19	3.53e-18	33.1144	GSE14520
TCGA-LIHC	PYROXD2	-1.48513	1.89032	-6.14922	1.79e-09	8.78e-09	10.4847	GSE14520
TCGA-LIHC	FXN	-1.48495	3.05761	-12.8941	2.39e-32	1.66e-30	62.4028	GSE14520
TCGA-LIHC	PRSS12	-1.48463	-2.73492	-3.88756	0.00011741	0.00027351	0.333134	GSE14520
TCGA-LIHC	A1BG	-1.48428	-0.147577	-5.56835	4.56e-08	1.8e-07	7.64469	GSE14520
TCGA-LIHC	UGT2B15	-1.48404	6.94335	-3.53	0.00046084	0.00096464	-1.68179	GSE14520
TCGA-LIHC	VSTM2L	-1.48374	-0.0079653	-3.97395	8.3e-05	0.00019794	0.427961	GSE14520
TCGA-LIHC	KCNMA1	-1.48313	2.37374	-7.89018	2.57e-14	2.43e-13	21.3465	GSE14520
TCGA-LIHC	TTC39B	-1.48299	2.86808	-10.5648	2.5e-23	6.86e-22	41.7986	GSE14520
TCGA-LIHC	HAAO	-1.4815	6.66351	-7.16026	3.55e-12	2.54e-11	16.3763	GSE14520
TCGA-LIHC	TLR3	-1.48046	2.60738	-9.63759	5.13e-20	9.69e-19	34.2763	GSE14520
TCGA-LIHC	PCDHGB4	-1.47971	-1.39673	-4.70444	3.45e-06	1.02e-05	3.59599	GSE14520
TCGA-LIHC	ARL14	-1.47861	-2.16764	-3.81682	0.00015522	0.00035372	0.0445623	GSE14520
TCGA-LIHC	AMPH	-1.47788	-2.43024	-6.02262	3.71e-09	1.73e-08	10.2482	GSE14520
TCGA-LIHC	MYO10	-1.475	3.12094	-7.99215	1.26e-14	1.25e-13	21.9464	GSE14520
TCGA-LIHC	EPB41L4A	-1.47467	-0.21633	-7.90181	2.37e-14	2.26e-13	21.7739	GSE14520
TCGA-LIHC	HTR2A	-1.47449	-3.8467	-6.17676	1.53e-09	7.56e-09	11.1434	GSE14520
TCGA-LIHC	SULT1A1	-1.47449	5.7167	-7.02235	8.67e-12	5.85e-11	15.4488	GSE14520
TCGA-LIHC	CYP4Z1	-1.47275	-3.52757	-5.22115	2.79e-07	9.76e-07	6.10962	GSE14520
TCGA-LIHC	TPRG1	-1.4723	1.18529	-7.30542	1.37e-12	1.04e-11	17.6306	GSE14520
TCGA-LIHC	HSD17B2	-1.4713	5.77322	-5.33114	1.59e-07	5.77e-07	5.86813	GSE14520
TCGA-LIHC	JUNB	-1.4704	6.11248	-8.68687	8.05e-17	1.03e-15	26.8831	GSE14520
TCGA-LIHC	GPR82	-1.46956	-2.54495	-6.77834	4.06e-11	2.54e-10	14.6408	GSE14520
TCGA-LIHC	GOLGA6A	-1.46859	-4.465	-4.91197	1.29e-06	4.08e-06	4.66069	GSE14520
TCGA-LIHC	AREG	-1.468	-1.02869	-5.08094	5.63e-07	1.89e-06	5.30493	GSE14520
TCGA-LIHC	CPN1	-1.46738	5.1271	-4.93164	1.17e-06	3.73e-06	3.91306	GSE14520
TCGA-LIHC	EPCAM	-1.46731	1.62836	-3.02752	0.00261538	0.00480888	-3.05239	GSE14520
TCGA-LIHC	CDHR1	-1.46543	-2.08259	-5.78876	1.38e-08	5.88e-08	8.96295	GSE14520
TCGA-LIHC	MOGAT1	-1.46515	-2.21539	-5.36175	1.35e-07	4.98e-07	6.76251	GSE14520
TCGA-LIHC	GLRB	-1.46506	-0.86692	-3.76055	0.00019323	0.0004329	-0.273766	GSE14520
TCGA-LIHC	EVA1A	-1.4645	5.24993	-6.22305	1.17e-09	5.89e-09	10.6296	GSE14520
TCGA-LIHC	RGS18	-1.45953	-0.86665	-7.86092	3.15e-14	2.95e-13	21.5515	GSE14520
TCGA-LIHC	ORM1	-1.4589	10.544	-4.86246	1.63e-06	5.09e-06	3.9485	GSE14520
TCGA-LIHC	SLC9A9	-1.45829	1.64848	-11.2195	9.03e-26	3.2e-24	47.5366	GSE14520
TCGA-LIHC	RGS4	-1.45785	0.44438	-5.9174	6.73e-09	3e-08	9.42955	GSE14520
TCGA-LIHC	DSEL	-1.454	1.50851	-6.88688	2.05e-11	1.33e-10	14.9182	GSE14520
TCGA-LIHC	NMUR1	-1.45387	-1.01259	-9.13034	2.77e-18	4.26e-17	30.7387	GSE14520
TCGA-LIHC	SLC25A48	-1.45373	-2.93245	-3.94113	9.48e-05	0.00022419	0.542572	GSE14520
TCGA-LIHC	CLMP	-1.45362	-2.00066	-5.07533	5.79e-07	1.94e-06	5.35275	GSE14520
TCGA-LIHC	FGL1	-1.45328	9.14619	-4.38376	1.47e-05	3.96e-05	1.73951	GSE14520
TCGA-LIHC	PRICKLE1	-1.45314	-0.938537	-6.66929	8e-11	4.79e-10	13.888	GSE14520
TCGA-LIHC	HPS5	-1.45249	4.68778	-10.8095	3.12e-24	9.38e-23	43.747	GSE14520
TCGA-LIHC	EPHA7	-1.45206	-4.9781	-5.2965	1.9e-07	6.8e-07	6.50837	GSE14520
TCGA-LIHC	FNIP2	-1.45129	5.0536	-8.73473	5.63e-17	7.39e-16	27.1994	GSE14520
TCGA-LIHC	MLYCD	-1.44953	4.66593	-11.0295	4.7e-25	1.56e-23	45.6254	GSE14520
TCGA-LIHC	XPNPEP2	-1.44936	3.08044	-2.85703	0.0044856	0.00790867	-3.76043	GSE14520
TCGA-LIHC	CA3	-1.44729	-2.18001	-5.01635	7.75e-07	2.54e-06	5.0846	GSE14520
TCGA-LIHC	ACAA1	-1.44726	7.06846	-9.59009	7.49e-20	1.38e-18	33.841	GSE14520
TCGA-LIHC	CLEC3B	-1.44716	1.43487	-6.97509	1.17e-11	7.79e-11	15.4959	GSE14520
TCGA-LIHC	ANKS4B	-1.44677	4.15024	-5.78215	1.43e-08	6.08e-08	8.19211	GSE14520
TCGA-LIHC	FHL1	-1.4466	3.82156	-9.01823	6.56e-18	9.57e-17	29.3484	GSE14520
TCGA-LIHC	IL7R	-1.44641	2.12074	-5.87021	8.76e-09	3.85e-08	8.91996	GSE14520
TCGA-LIHC	TREM1	-1.44605	-1.07391	-5.38798	1.18e-07	4.38e-07	6.81444	GSE14520
TCGA-LIHC	HCAR2	-1.44605	-2.24304	-5.32228	1.66e-07	6.02e-07	6.56834	GSE14520
TCGA-LIHC	VIPR2	-1.44268	-3.86285	-5.32318	1.65e-07	5.99e-07	6.61895	GSE14520
TCGA-LIHC	GPHN	-1.44235	4.49386	-9.90404	5.98e-21	1.26e-19	36.2529	GSE14520
TCGA-LIHC	KLHL15	-1.44139	3.40691	-13.9804	7.99e-37	7.32e-35	72.6214	GSE14520
TCGA-LIHC	PLIN2	-1.44093	7.98495	-7.36345	9.34e-13	7.24e-12	17.7771	GSE14520
TCGA-LIHC	ACAD11	-1.44021	-1.68433	-5.57157	4.48e-08	1.77e-07	7.79759	GSE14520
TCGA-LIHC	EMILIN1	-1.4387	4.24849	-6.45482	2.95e-10	1.63e-09	11.9731	GSE14520
TCGA-LIHC	SPRYD4	-1.43833	5.35855	-10.8564	2.09e-24	6.39e-23	44.154	GSE14520
TCGA-LIHC	APOA1	-1.43824	11.3582	-3.65405	0.00029033	0.00063067	-0.920651	GSE14520
TCGA-LIHC	ENPEP	-1.43739	4.92657	-7.12656	4.43e-12	3.13e-11	16.0862	GSE14520
TCGA-LIHC	RAMP3	-1.43698	3.28978	-7.30256	1.4e-12	1.06e-11	17.3012	GSE14520
TCGA-LIHC	RNF212	-1.43686	-3.22755	-5.77764	1.46e-08	6.23e-08	8.9442	GSE14520
TCGA-LIHC	CYP11A1	-1.43668	1.35135	-3.64981	0.00029502	0.00063995	-0.951484	GSE14520
TCGA-LIHC	ARRDC4	-1.43556	3.89485	-6.41721	3.7e-10	2.01e-09	11.77	GSE14520
TCGA-LIHC	GSTA1	-1.43371	8.04533	-3.22192	0.00137103	0.00264132	-2.61568	GSE14520
TCGA-LIHC	CCL3	-1.43166	-0.916346	-7.26084	1.84e-12	1.37e-11	17.5755	GSE14520
TCGA-LIHC	CXCL1	-1.43154	0.499013	-3.66721	0.00027622	0.00060213	-0.772301	GSE14520
TCGA-LIHC	GCDH	-1.43126	5.75425	-9.01688	6.62e-18	9.64e-17	29.3343	GSE14520
TCGA-LIHC	HPR	-1.42964	7.15455	-3.57424	0.00039143	0.0008308	-1.51502	GSE14520
TCGA-LIHC	ADGRE3	-1.42926	-4.0755	-5.7055	2.17e-08	9e-08	8.57904	GSE14520
TCGA-LIHC	CALHM6	-1.42896	-2.03345	-5.28287	2.03e-07	7.27e-07	6.36323	GSE14520
TCGA-LIHC	CARMIL3	-1.42846	0.0877481	-7.63563	1.49e-13	1.29e-12	19.9385	GSE14520
TCGA-LIHC	SGMS2	-1.4284	3.40209	-10.1804	6.21e-22	1.47e-20	38.5548	GSE14520
TCGA-LIHC	SERPINB9	-1.4283	3.28318	-10.6631	1.09e-23	3.11e-22	42.5768	GSE14520
TCGA-LIHC	DLEU7	-1.42746	-3.51879	-6.72009	5.84e-11	3.57e-10	14.31	GSE14520
TCGA-LIHC	CCT6B	-1.42714	0.450069	-7.69909	9.66e-14	8.58e-13	20.3313	GSE14520
TCGA-LIHC	PTCRA	-1.42691	-3.33084	-6.17246	1.57e-09	7.74e-09	11.1103	GSE14520
TCGA-LIHC	GPR65	-1.42672	0.230485	-10.0637	1.62e-21	3.65e-20	37.9931	GSE14520
TCGA-LIHC	CLDN8	-1.42672	-5.60953	-7.23213	2.22e-12	1.64e-11	17.5248	GSE14520
TCGA-LIHC	CFI	-1.42595	5.80662	-7.76822	6e-14	5.44e-13	20.3421	GSE14520
TCGA-LIHC	ST18	-1.42583	-3.96847	-5.24444	2.47e-07	8.73e-07	6.23327	GSE14520
TCGA-LIHC	GABRG1	-1.42518	-4.72889	-5.91316	6.89e-09	3.07e-08	9.70161	GSE14520
TCGA-LIHC	SHMT1	-1.42331	7.30524	-6.62363	1.06e-10	6.21e-10	13.0868	GSE14520
TCGA-LIHC	CD200R1	-1.42323	-0.798399	-9.44068	2.45e-19	4.29e-18	33.1146	GSE14520
TCGA-LIHC	MPIG6B	-1.42303	-3.95508	-7.09137	5.56e-12	3.86e-11	16.6084	GSE14520
TCGA-LIHC	RGPD2	-1.42283	-2.77946	-5.76322	1.58e-08	6.7e-08	8.85662	GSE14520
TCGA-LIHC	HLF	-1.42153	5.68466	-4.99302	8.68e-07	2.82e-06	4.21838	GSE14520
TCGA-LIHC	ZC2HC1C	-1.42139	1.77399	-11.8126	4.75e-28	2.12e-26	52.7303	GSE14520
TCGA-LIHC	CMYA5	-1.42138	1.40523	-6.92505	1.61e-11	1.05e-10	15.1839	GSE14520
TCGA-LIHC	OGN	-1.42129	-0.911681	-3.67648	0.00026668	0.00058276	-0.559149	GSE14520
TCGA-LIHC	KIAA2012	-1.42097	-0.9858	-6.07341	2.78e-09	1.32e-08	10.4432	GSE14520
TCGA-LIHC	SVOP	-1.42037	-1.75718	-5.1255	4.51e-07	1.54e-06	5.5792	GSE14520
TCGA-LIHC	DNAJC25	-1.41959	4.08483	-12.0021	8.64e-29	4.15e-27	54.1838	GSE14520
TCGA-LIHC	CRYBG1	-1.41806	3.51178	-8.32251	1.18e-15	1.33e-14	24.2446	GSE14520
TCGA-LIHC	ZIC1	-1.41796	0.0232069	-2.73226	0.00655174	0.0112252	-3.61619	GSE14520
TCGA-LIHC	MYC	-1.41702	4.867	-6.09016	2.52e-09	1.21e-08	9.87057	GSE14520
TCGA-LIHC	KLF10	-1.41473	5.43588	-9.71157	2.83e-20	5.47e-19	34.721	GSE14520
TCGA-LIHC	COL26A1	-1.41464	0.872911	-4.18979	3.4e-05	8.63e-05	1.15942	GSE14520
TCGA-LIHC	SLC2A2	-1.41324	7.9187	-4.18121	3.52e-05	8.92e-05	0.813556	GSE14520
TCGA-LIHC	TSPAN7	-1.41191	3.00071	-8.89177	1.72e-17	2.4e-16	28.4803	GSE14520
TCGA-LIHC	MAMDC4	-1.41174	3.65914	-5.49212	6.84e-08	2.63e-07	6.69919	GSE14520
TCGA-LIHC	KRT4	-1.40963	-5.36461	-4.97347	9.55e-07	3.09e-06	4.96399	GSE14520
TCGA-LIHC	KLHL14	-1.40949	-4.82582	-6.12363	2.08e-09	1.01e-08	10.8633	GSE14520
TCGA-LIHC	PTGDR	-1.40847	-2.09824	-7.30266	1.4e-12	1.06e-11	17.9143	GSE14520
TCGA-LIHC	ZNF334	-1.40782	-0.284404	-5.85046	9.78e-09	4.26e-08	9.15185	GSE14520
TCGA-LIHC	ETS2	-1.40747	7.22972	-9.97928	3.24e-21	7.01e-20	36.9593	GSE14520
TCGA-LIHC	FAM43B	-1.40703	-2.25136	-4.45887	1.06e-05	2.9e-05	2.59337	GSE14520
TCGA-LIHC	SLC14A1	-1.40639	-0.586896	-6.42437	3.55e-10	1.93e-09	12.4094	GSE14520
TCGA-LIHC	DUSP2	-1.40612	1.2782	-7.44451	5.44e-13	4.33e-12	18.5335	GSE14520
TCGA-LIHC	SYNE1	-1.4058	4.35407	-11.4651	1.05e-26	4.13e-25	49.4094	GSE14520
TCGA-LIHC	SLC17A1	-1.40571	3.13409	-5.3444	1.48e-07	5.42e-07	6.01574	GSE14520
TCGA-LIHC	TENT5A	-1.40557	4.45547	-9.57325	8.57e-20	1.58e-18	33.6168	GSE14520
TCGA-LIHC	NPR3	-1.40535	2.05629	-5.80432	1.26e-08	5.43e-08	8.56357	GSE14520
TCGA-LIHC	CD38	-1.40459	1.2459	-6.37713	4.7e-10	2.51e-09	11.9118	GSE14520
TCGA-LIHC	KCNK5	-1.40439	2.72857	-5.82081	1.15e-08	4.98e-08	8.53729	GSE14520
TCGA-LIHC	PLA2G5	-1.40413	0.821867	-7.63795	1.47e-13	1.27e-12	19.8802	GSE14520
TCGA-LIHC	GLTPD2	-1.40373	3.95948	-5.79073	1.36e-08	5.82e-08	8.25094	GSE14520
TCGA-LIHC	NDRG2	-1.40169	7.27723	-9.74458	2.17e-20	4.26e-19	35.0771	GSE14520
TCGA-LIHC	BCO1	-1.40122	-2.17399	-4.10382	4.87e-05	0.0001206	1.1398	GSE14520
TCGA-LIHC	RIPK4	-1.40061	3.92641	-9.27045	9.32e-19	1.53e-17	31.2726	GSE14520
TCGA-LIHC	CYP4X1	-1.40038	1.25868	-6.82777	2.98e-11	1.89e-10	14.6021	GSE14520
TCGA-LIHC	CSF3R	-1.39817	1.87464	-7.98143	1.35e-14	1.34e-13	22.0686	GSE14520
TCGA-LIHC	ANTXR2	-1.3981	4.71142	-10.8441	2.32e-24	7.08e-23	44.0401	GSE14520
TCGA-LIHC	FAM229B	-1.39765	1.92704	-9.23317	1.25e-18	2.01e-17	31.2289	GSE14520
TCGA-LIHC	SEMA3D	-1.39759	-0.998447	-5.76401	1.58e-08	6.68e-08	8.75787	GSE14520
TCGA-LIHC	MFSD6L	-1.39636	-4.46559	-5.52535	5.73e-08	2.24e-07	7.65099	GSE14520
TCGA-LIHC	TRPV3	-1.39635	-1.58106	-4.74034	2.91e-06	8.75e-06	3.77824	GSE14520
TCGA-LIHC	ZEB2	-1.39571	3.35326	-10.6275	1.47e-23	4.14e-22	42.2735	GSE14520
TCGA-LIHC	XAGE3	-1.39527	-3.64173	-5.23084	2.65e-07	9.32e-07	6.16069	GSE14520
TCGA-LIHC	MASP2	-1.39446	6.60117	-3.75353	0.00019854	0.00044367	-0.919166	GSE14520
TCGA-LIHC	G6PC	-1.39354	8.06053	-3.75913	0.00019429	0.00043499	-0.794373	GSE14520
TCGA-LIHC	GALNT14	-1.39234	-0.878799	-6.60007	1.22e-10	7.11e-10	13.4721	GSE14520
TCGA-LIHC	CYP7B1	-1.39161	4.51837	-6.15039	1.78e-09	8.73e-09	10.2109	GSE14520
TCGA-LIHC	FRMD4B	-1.39114	4.14611	-13.7148	1.02e-35	8.94e-34	70.0428	GSE14520
TCGA-LIHC	CPN2	-1.39112	7.26085	-4.00788	7.23e-05	0.00017411	0.0798964	GSE14520
TCGA-LIHC	PLA2G4A	-1.38858	-0.93968	-7.22679	2.3e-12	1.69e-11	17.3567	GSE14520
TCGA-LIHC	STAC	-1.38827	-2.06386	-4.52063	8e-06	2.24e-05	2.84724	GSE14520
TCGA-LIHC	ACOX2	-1.38764	6.25223	-5.91345	6.88e-09	3.06e-08	8.93955	GSE14520
TCGA-LIHC	GPT	-1.38705	5.75869	-5.31946	1.68e-07	6.11e-07	5.80569	GSE14520
TCGA-LIHC	RMDN2	-1.38648	3.10343	-11.6896	1.43e-27	6.1e-26	51.4757	GSE14520
TCGA-LIHC	HEY2	-1.38562	2.04385	-8.75025	5.01e-17	6.66e-16	27.5647	GSE14520
TCGA-LIHC	ADGRA3	-1.38337	5.32404	-8.53767	2.44e-16	2.98e-15	25.754	GSE14520
TCGA-LIHC	ADH7	-1.38332	-3.45962	-4.4161	1.28e-05	3.47e-05	2.45339	GSE14520
TCGA-LIHC	C2orf88	-1.38245	0.830833	-7.80782	4.56e-14	4.21e-13	21.026	GSE14520
TCGA-LIHC	TLR2	-1.38201	2.08328	-7.61117	1.76e-13	1.5e-12	19.5095	GSE14520
TCGA-LIHC	ACY3	-1.3819	3.81007	-5.88813	7.93e-09	3.51e-08	8.78877	GSE14520
TCGA-LIHC	CAMP	-1.38183	-5.14931	-7.00859	9.47e-12	6.36e-11	16.1074	GSE14520
TCGA-LIHC	PNMA8A	-1.37906	-1.93811	-3.75645	0.00019631	0.00043918	-0.185617	GSE14520
TCGA-LIHC	DIO1	-1.3787	5.7361	-3.83583	0.00014406	0.00033003	-0.667059	GSE14520
TCGA-LIHC	FBXO15	-1.37866	-1.78572	-7.16585	3.43e-12	2.46e-11	17.0227	GSE14520
TCGA-LIHC	ANKRD35	-1.3784	0.344312	-4.179	3.55e-05	9e-05	1.19296	GSE14520
TCGA-LIHC	SLC39A14	-1.37804	8.09416	-8.66295	9.63e-17	1.23e-15	26.826	GSE14520
TCGA-LIHC	TMPRSS2	-1.37774	4.82235	-6.52135	1.98e-10	1.11e-09	12.3589	GSE14520
TCGA-LIHC	RBM11	-1.37608	-4.95262	-6.19596	1.37e-09	6.81e-09	11.2722	GSE14520
TCGA-LIHC	ALDH1L1	-1.37608	7.67336	-3.55902	0.00041411	0.00087444	-1.53381	GSE14520
TCGA-LIHC	TRIM61	-1.37563	-2.9542	-6.00142	4.19e-09	1.93e-08	10.1507	GSE14520
TCGA-LIHC	EXOC3L4	-1.37543	4.15558	-5.63811	3.13e-08	1.27e-07	7.42892	GSE14520
TCGA-LIHC	IL5RA	-1.37499	-4.43012	-6.89944	1.9e-11	1.23e-10	15.4201	GSE14520
TCGA-LIHC	JDP2	-1.37304	3.20276	-11.9233	1.76e-28	8.17e-27	53.5429	GSE14520
TCGA-LIHC	MMAA	-1.37231	3.87214	-12.2235	1.16e-29	6.18e-28	56.192	GSE14520
TCGA-LIHC	KYNU	-1.37223	4.75644	-6.12094	2.11e-09	1.02e-08	10.0427	GSE14520
TCGA-LIHC	C1R	-1.37067	9.71419	-8.1804	3.29e-15	3.5e-14	23.4506	GSE14520
TCGA-LIHC	SEC14L2	-1.3703	6.11146	-4.71373	3.3e-06	9.83e-06	2.95132	GSE14520
TCGA-LIHC	DLC1	-1.36793	4.83306	-10.1641	7.1e-22	1.67e-20	38.3636	GSE14520
TCGA-LIHC	SPON1	-1.36756	0.477815	-5.40654	1.07e-07	4e-07	6.74673	GSE14520
TCGA-LIHC	CCDC8	-1.36572	-0.590543	-6.12703	2.04e-09	9.9e-09	10.7073	GSE14520
TCGA-LIHC	PCDHA13	-1.36542	-4.72671	-4.30218	2.1e-05	5.52e-05	2.00881	GSE14520
TCGA-LIHC	FCRL6	-1.36469	-0.960279	-7.16063	3.55e-12	2.54e-11	16.9406	GSE14520
TCGA-LIHC	PCDHGC3	-1.36103	0.556377	-5.70251	2.21e-08	9.13e-08	8.25954	GSE14520
TCGA-LIHC	TAGAP	-1.35938	0.444962	-8.22287	2.42e-15	2.63e-14	23.9616	GSE14520
TCGA-LIHC	INHBA	-1.35877	2.96777	-6.64382	9.35e-11	5.52e-10	13.2141	GSE14520
TCGA-LIHC	EREG	-1.35851	-3.3579	-3.41773	0.00069216	0.00140591	-1.3	GSE14520
TCGA-LIHC	FAXDC2	-1.35846	5.89425	-6.90427	1.84e-11	1.19e-10	14.7134	GSE14520
TCGA-LIHC	CDO1	-1.35825	6.77652	-4.11491	4.65e-05	0.00011556	0.462859	GSE14520
TCGA-LIHC	GSTT2B	-1.35493	-0.566737	-4.25905	2.53e-05	6.57e-05	1.62882	GSE14520
TCGA-LIHC	KRT83	-1.35468	-5.4471	-6.64295	9.4e-11	5.55e-10	13.8777	GSE14520
TCGA-LIHC	SLC24A3	-1.35392	-1.33831	-4.93043	1.18e-06	3.75e-06	4.62846	GSE14520
TCGA-LIHC	ABCB4	-1.35109	6.11675	-4.22645	2.91e-05	7.47e-05	0.869134	GSE14520
TCGA-LIHC	S100A9	-1.35068	2.76338	-5.58097	4.26e-08	1.69e-07	7.27546	GSE14520
TCGA-LIHC	NFIL3	-1.35049	5.29544	-9.89557	6.41e-21	1.34e-19	36.1885	GSE14520
TCGA-LIHC	HSD3B2	-1.35015	-3.65516	-4.57492	6.26e-06	1.78e-05	3.13612	GSE14520
TCGA-LIHC	GRIK3	-1.34904	-4.96977	-5.57203	4.47e-08	1.77e-07	7.90066	GSE14520
TCGA-LIHC	GABRA5	-1.34885	-5.5849	-5.07834	5.7e-07	1.91e-06	5.46259	GSE14520
TCGA-LIHC	NAMPT	-1.34795	6.87784	-6.8004	3.54e-11	2.22e-10	14.1265	GSE14520
TCGA-LIHC	SLC51A	-1.34774	4.87738	-4.33764	1.8e-05	4.78e-05	1.28478	GSE14520
TCGA-LIHC	CPB1	-1.34685	-3.42679	-4.41654	1.27e-05	3.46e-05	2.45509	GSE14520
TCGA-LIHC	NAT8	-1.34681	3.4637	-4.97921	9.29e-07	3.01e-06	4.20484	GSE14520
TCGA-LIHC	AGXT	-1.34578	9.43943	-3.72076	0.00022522	0.00049836	-0.830737	GSE14520
TCGA-LIHC	PCDHGA12	-1.34575	-1.69915	-4.86808	1.59e-06	4.97e-06	4.36856	GSE14520
TCGA-LIHC	SIGLEC8	-1.34566	-1.47921	-5.38805	1.18e-07	4.38e-07	6.85628	GSE14520
TCGA-LIHC	TCN1	-1.34469	-4.43522	-3.72395	0.00022249	0.00049301	-0.219072	GSE14520
TCGA-LIHC	PLAAT3	-1.34403	5.33909	-7.06234	6.7e-12	4.61e-11	15.6838	GSE14520
TCGA-LIHC	RIDA	-1.34309	7.64992	-6.59148	1.29e-10	7.47e-10	12.915	GSE14520
TCGA-LIHC	ANGPTL3	-1.34236	7.77488	-4.30045	2.12e-05	5.56e-05	1.28487	GSE14520
TCGA-LIHC	LRRC3	-1.3422	4.19268	-5.50468	6.4e-08	2.47e-07	6.73465	GSE14520
TCGA-LIHC	MTHFD1	-1.34188	6.96291	-7.46356	4.78e-13	3.84e-12	18.3596	GSE14520
TCGA-LIHC	DTHD1	-1.3412	-3.14689	-5.35046	1.44e-07	5.26e-07	6.7414	GSE14520
TCGA-LIHC	CBR4	-1.34112	4.70754	-10.4245	8.14e-23	2.09e-21	40.5115	GSE14520
TCGA-LIHC	UNC5C	-1.33978	0.0155017	-8.05867	7.84e-15	7.96e-14	22.8479	GSE14520
TCGA-LIHC	LIPC	-1.33845	6.23899	-5.23284	2.62e-07	9.23e-07	5.39837	GSE14520
TCGA-LIHC	ERRFI1	-1.33753	7.71629	-6.32261	6.5e-10	3.39e-09	11.3359	GSE14520
TCGA-LIHC	ALDH1B1	-1.33582	6.72037	-7.93976	1.82e-14	1.76e-13	21.5647	GSE14520
TCGA-LIHC	NAP1L5	-1.33399	1.3441	-7.98272	1.34e-14	1.33e-13	22.1647	GSE14520
TCGA-LIHC	ASTN1	-1.33386	-2.21175	-5.18551	3.34e-07	1.15e-06	5.89959	GSE14520
TCGA-LIHC	SLC35D1	-1.33161	6.01579	-10.0717	1.52e-21	3.43e-20	37.6391	GSE14520
TCGA-LIHC	ARSJ	-1.3307	0.504465	-5.6941	2.31e-08	9.54e-08	8.22542	GSE14520
TCGA-LIHC	SPACA7	-1.3299	-4.59023	-4.35347	1.68e-05	4.48e-05	2.21797	GSE14520
TCGA-LIHC	PRSS16	-1.32763	-2.95743	-3.09744	0.00208107	0.00388579	-2.32269	GSE14520
TCGA-LIHC	ABCG8	-1.32682	5.83728	-3.65441	0.00028993	0.00062989	-1.32287	GSE14520
TCGA-LIHC	PCDHGB5	-1.32535	-0.395593	-4.90746	1.32e-06	4.16e-06	4.43213	GSE14520
TCGA-LIHC	RASL11A	-1.32441	2.15003	-7.22699	2.3e-12	1.69e-11	16.9869	GSE14520
TCGA-LIHC	LTBP4	-1.3237	4.70802	-6.41133	3.83e-10	2.08e-09	11.7105	GSE14520
TCGA-LIHC	CPT2	-1.32219	4.50722	-10.1364	8.92e-22	2.09e-20	38.1389	GSE14520
TCGA-LIHC	GMPR	-1.32136	1.76379	-5.61664	3.52e-08	1.41e-07	7.6366	GSE14520
TCGA-LIHC	OVOL2	-1.321	-3.67719	-3.76741	0.00018816	0.00042251	-0.0793428	GSE14520
TCGA-LIHC	SORCS1	-1.31856	-4.32215	-3.7191	0.00022666	0.00050115	-0.238385	GSE14520
TCGA-LIHC	SLC38A2	-1.31848	7.53471	-8.77471	4.17e-17	5.6e-16	27.6132	GSE14520
TCGA-LIHC	KCNH8	-1.3157	-3.73934	-3.84048	0.00014145	0.00032444	0.189445	GSE14520
TCGA-LIHC	ABCA13	-1.31446	-2.56859	-4.08753	5.21e-05	0.00012808	1.09719	GSE14520
TCGA-LIHC	ALDH2	-1.31445	9.09966	-8.38368	7.56e-16	8.76e-15	24.8577	GSE14520
TCGA-LIHC	ELMOD1	-1.31399	-4.45893	-4.23583	2.79e-05	7.2e-05	1.73404	GSE14520
TCGA-LIHC	ACADM	-1.31379	6.41931	-8.32496	1.16e-15	1.31e-14	24.2592	GSE14520
TCGA-LIHC	SOX5	-1.31374	2.72928	-7.15576	3.66e-12	2.61e-11	16.437	GSE14520
TCGA-LIHC	ZNF804A	-1.31163	-3.42387	-4.61671	5.17e-06	1.49e-05	3.31327	GSE14520
TCGA-LIHC	GZMK	-1.31141	-1.48846	-5.11673	4.71e-07	1.6e-06	5.52682	GSE14520
TCGA-LIHC	BMX	-1.31084	-1.36463	-6.30022	7.42e-10	3.84e-09	11.7609	GSE14520
TCGA-LIHC	PIGR	-1.31075	5.35931	-3.01244	0.00274598	0.00502818	-3.42845	GSE14520
TCGA-LIHC	IL1RL2	-1.31062	0.196293	-4.43737	1.16e-05	3.17e-05	2.28131	GSE14520
TCGA-LIHC	TSPAN12	-1.31052	3.78384	-7.95309	1.65e-14	1.61e-13	21.6214	GSE14520
TCGA-LIHC	PKP3	-1.30948	-1.76907	-3.25175	0.00123809	0.00240305	-1.90481	GSE14520
TCGA-LIHC	PYGO1	-1.30916	-2.21881	-5.46728	7.8e-08	2.97e-07	7.30062	GSE14520
TCGA-LIHC	GPR146	-1.30912	-0.62117	-6.24404	1.03e-09	5.24e-09	11.3769	GSE14520
TCGA-LIHC	FCER1A	-1.30798	-1.08677	-5.03557	7.05e-07	2.33e-06	5.1069	GSE14520
TCGA-LIHC	AKAP12	-1.3069	3.99685	-5.27612	2.1e-07	7.5e-07	5.58964	GSE14520
TCGA-LIHC	GATD3A	-1.30528	-0.42688	-4.06533	5.71e-05	0.00013967	0.850787	GSE14520
TCGA-LIHC	FAM160A1	-1.30495	0.109455	-5.86484	9.03e-09	3.96e-08	9.18994	GSE14520
TCGA-LIHC	KCNJ8	-1.30362	4.48386	-5.74495	1.75e-08	7.37e-08	7.98397	GSE14520
TCGA-LIHC	CFD	-1.30361	1.9491	-7.32396	1.21e-12	9.29e-12	17.6512	GSE14520
TCGA-LIHC	ECHDC3	-1.30344	5.75665	-4.60629	5.42e-06	1.56e-05	2.45452	GSE14520
TCGA-LIHC	CDNF	-1.30294	0.967891	-8.15122	4.05e-15	4.28e-14	23.3981	GSE14520
TCGA-LIHC	PHOSPHO1	-1.30281	-2.54543	-7.37849	8.45e-13	6.59e-12	18.423	GSE14520
TCGA-LIHC	PDX1	-1.30239	-1.67655	-2.42599	0.0156808	0.0249258	-4.20054	GSE14520
TCGA-LIHC	ARMH4	-1.30135	-0.789798	-6.37419	4.78e-10	2.55e-09	12.1407	GSE14520
TCGA-LIHC	DACT1	-1.3012	0.533205	-6.67511	7.71e-11	4.63e-10	13.7818	GSE14520
TCGA-LIHC	ADHFE1	-1.30079	2.919	-6.03685	3.42e-09	1.6e-08	9.72332	GSE14520
TCGA-LIHC	ADAMTS2	-1.29941	3.37736	-6.27592	8.56e-10	4.4e-09	11.0003	GSE14520
TCGA-LIHC	STK32A	-1.29826	-3.40868	-5.0527	6.48e-07	2.16e-06	5.29964	GSE14520
TCGA-LIHC	ECM2	-1.29736	4.10276	-6.38682	4.44e-10	2.38e-09	11.5854	GSE14520
TCGA-LIHC	FMOD	-1.2972	2.73392	-5.13874	4.22e-07	1.44e-06	5.05982	GSE14520
TCGA-LIHC	NLGN4X	-1.29697	0.0587717	-3.98226	8.03e-05	0.00019182	0.466268	GSE14520
TCGA-LIHC	FGB	-1.29645	12.0697	-4.18667	3.44e-05	8.73e-05	1.13433	GSE14520
TCGA-LIHC	SYN1	-1.29627	-0.88879	-5.48467	7.11e-08	2.73e-07	7.29771	GSE14520
TCGA-LIHC	ZBTB21	-1.29467	3.51551	-11.8957	2.25e-28	1.03e-26	53.2702	GSE14520
TCGA-LIHC	TPSAB1	-1.29406	-0.967964	-3.82247	0.00015181	0.00034652	-0.0180243	GSE14520
TCGA-LIHC	IQSEC3	-1.29297	-1.33068	-5.16912	3.62e-07	1.25e-06	5.7672	GSE14520
TCGA-LIHC	ID2	-1.29254	7.05754	-8.90078	1.61e-17	2.26e-16	28.5227	GSE14520
TCGA-LIHC	ABHD6	-1.29237	4.81853	-8.19911	2.88e-15	3.1e-14	23.3105	GSE14520
TCGA-LIHC	CPA3	-1.29021	-1.05302	-3.80557	0.0001622	0.00036868	-0.0712738	GSE14520
TCGA-LIHC	CNTNAP2	-1.29019	2.14089	-3.80458	0.00016283	0.00036991	-0.530313	GSE14520
TCGA-LIHC	JUN	-1.28981	6.93425	-8.08272	6.61e-15	6.79e-14	22.5718	GSE14520
TCGA-LIHC	CD274	-1.28844	0.525974	-7.78079	5.5e-14	5.02e-13	20.889	GSE14520
TCGA-LIHC	KLRB1	-1.28821	0.783711	-6.83151	2.91e-11	1.84e-10	14.7162	GSE14520
TCGA-LIHC	CA9	-1.28793	-0.786717	-2.70703	0.00706177	0.0120366	-3.58254	GSE14520
TCGA-LIHC	TLR8	-1.28775	-0.609034	-5.63591	3.17e-08	1.28e-07	8.05696	GSE14520
TCGA-LIHC	TMPRSS13	-1.28755	-2.26624	-5.12024	4.63e-07	1.58e-06	5.58903	GSE14520
TCGA-LIHC	PTPRQ	-1.28718	-4.44186	-4.28555	2.26e-05	5.9e-05	1.93597	GSE14520
TCGA-LIHC	ATP1B2	-1.28678	1.14345	-6.50505	2.18e-10	1.22e-09	12.686	GSE14520
TCGA-LIHC	DEFB1	-1.28667	4.6319	-2.70327	0.00714077	0.0121532	-4.3029	GSE14520
TCGA-LIHC	PCK2	-1.28529	8.23147	-5.93827	5.98e-09	2.69e-08	9.20563	GSE14520
TCGA-LIHC	ACACB	-1.28483	6.13469	-7.50168	3.7e-13	3.02e-12	18.5603	GSE14520
TCGA-LIHC	CAVIN2	-1.28428	3.51271	-6.7034	6.48e-11	3.93e-10	13.5183	GSE14520
TCGA-LIHC	CXCL8	-1.28385	2.14079	-3.76575	0.00018937	0.00042511	-0.673151	GSE14520
TCGA-LIHC	KLF11	-1.28351	4.47619	-9.21988	1.38e-18	2.22e-17	30.8643	GSE14520
TCGA-LIHC	DCHS2	-1.28324	-4.1106	-4.38075	1.49e-05	4e-05	2.32161	GSE14520
TCGA-LIHC	CFAP57	-1.28269	-0.937505	-4.65667	4.3e-06	1.25e-05	3.36163	GSE14520
TCGA-LIHC	PNOC	-1.28048	-4.49235	-4.86959	1.58e-06	4.94e-06	4.46915	GSE14520
TCGA-LIHC	KCNJ13	-1.28003	-5.66581	-6.84433	2.69e-11	1.71e-10	15.0995	GSE14520
TCGA-LIHC	TPD52L1	-1.27893	3.96206	-6.89035	2.01e-11	1.3e-10	14.6257	GSE14520
TCGA-LIHC	COL4A4	-1.27855	1.23075	-5.96632	5.11e-09	2.32e-08	9.60159	GSE14520
TCGA-LIHC	ROPN1B	-1.27809	-2.12833	-4.1877	3.43e-05	8.7e-05	1.4753	GSE14520
TCGA-LIHC	DDX25	-1.27807	-3.16632	-4.66959	4.05e-06	1.19e-05	3.54054	GSE14520
TCGA-LIHC	GPR183	-1.27767	1.39059	-7.04927	7.29e-12	4.98e-11	15.9803	GSE14520
TCGA-LIHC	CYTIP	-1.27739	1.54802	-7.13805	4.11e-12	2.92e-11	16.5219	GSE14520
TCGA-LIHC	GPAT3	-1.27729	3.21895	-6.08547	2.59e-09	1.24e-08	9.9473	GSE14520
TCGA-LIHC	SHD	-1.27698	1.50845	-3.61555	0.00033557	0.00071949	-1.07797	GSE14520
TCGA-LIHC	KRT5	-1.27648	-3.04939	-2.8621	0.00441583	0.00779626	-3.00155	GSE14520
TCGA-LIHC	GLDC	-1.27491	5.70138	-4.84772	1.75e-06	5.44e-06	3.53664	GSE14520
TCGA-LIHC	SLC25A18	-1.27418	4.64167	-4.72986	3.06e-06	9.15e-06	2.98387	GSE14520
TCGA-LIHC	CD180	-1.27412	0.655553	-7.72857	7.89e-14	7.07e-13	20.5234	GSE14520
TCGA-LIHC	FOLR3	-1.27395	-5.08094	-5.7644	1.57e-08	6.66e-08	8.91081	GSE14520
TCGA-LIHC	TGFBR3L	-1.27392	-0.278226	-4.33043	1.86e-05	4.92e-05	1.90041	GSE14520
TCGA-LIHC	TECTA	-1.27329	-0.737357	-7.97442	1.42e-14	1.4e-13	22.3337	GSE14520
TCGA-LIHC	MMUT	-1.2714	6.6188	-9.33684	5.55e-19	9.32e-18	31.8241	GSE14520
TCGA-LIHC	PNMA8B	-1.27083	-0.901995	-7.89108	2.55e-14	2.42e-13	21.7703	GSE14520
TCGA-LIHC	TKFC	-1.27022	6.63562	-6.27728	8.49e-10	4.37e-09	10.9968	GSE14520
TCGA-LIHC	TJP2	-1.2695	-1.29067	-5.27034	2.17e-07	7.71e-07	6.25691	GSE14520
TCGA-LIHC	SCRG1	-1.26825	-4.39525	-6.05949	3.01e-09	1.42e-08	10.5008	GSE14520
TCGA-LIHC	ETNK2	-1.2663	5.60704	-4.46395	1.03e-05	2.84e-05	1.83109	GSE14520
TCGA-LIHC	TNFRSF13B	-1.26434	-3.59293	-4.54982	7.01e-06	1.98e-05	3.02769	GSE14520
TCGA-LIHC	A4GNT	-1.26415	-4.51389	-3.75036	0.00020098	0.00044855	-0.121047	GSE14520
TCGA-LIHC	RGN	-1.26382	6.7239	-5.39026	1.17e-07	4.33e-07	6.21005	GSE14520
TCGA-LIHC	MTRNR2L10	-1.26317	-3.67436	-5.39423	1.14e-07	4.25e-07	6.97254	GSE14520
TCGA-LIHC	RAB36	-1.26247	-1.11527	-5.63476	3.19e-08	1.29e-07	8.09383	GSE14520
TCGA-LIHC	KCNJ3	-1.26237	0.257434	-3.24143	0.00128269	0.00248334	-2.14844	GSE14520
TCGA-LIHC	SAMSN1	-1.26122	1.20245	-7.65022	1.35e-13	1.17e-12	19.9242	GSE14520
TCGA-LIHC	CST7	-1.26016	1.36986	-6.8783	2.17e-11	1.39e-10	14.9232	GSE14520
TCGA-LIHC	GABARAPL1	-1.25975	6.14742	-7.18632	3e-12	2.17e-11	16.5029	GSE14520
TCGA-LIHC	PDE6G	-1.25923	-0.366763	-7.96306	1.54e-14	1.51e-13	22.2274	GSE14520
TCGA-LIHC	PRICKLE2	-1.25818	1.35001	-6.39793	4.15e-10	2.24e-09	12.0305	GSE14520
TCGA-LIHC	GPR37	-1.25807	2.97795	-3.75296	0.00019898	0.00044449	-0.849822	GSE14520
TCGA-LIHC	CLEC4E	-1.25767	-0.992892	-5.26524	2.23e-07	7.9e-07	6.21242	GSE14520
TCGA-LIHC	AGMO	-1.25466	5.46164	-5.50114	6.52e-08	2.51e-07	6.71144	GSE14520
TCGA-LIHC	PTPRB	-1.25343	3.51335	-7.97182	1.45e-14	1.42e-13	21.7808	GSE14520
TCGA-LIHC	SLC18A2	-1.25322	-3.09099	-5.32359	1.65e-07	5.98e-07	6.60757	GSE14520
TCGA-LIHC	STK33	-1.25317	-3.08916	-3.61016	0.00034241	0.00073284	-0.651369	GSE14520
TCGA-LIHC	UGT2A3	-1.25299	3.6444	-4.25041	2.62e-05	6.8e-05	0.977096	GSE14520
TCGA-LIHC	SSTR2	-1.2527	1.15579	-4.96171	1.01e-06	3.26e-06	4.49279	GSE14520
TCGA-LIHC	FHL2	-1.25212	3.02782	-6.84139	2.74e-11	1.74e-10	14.4217	GSE14520
TCGA-LIHC	GAREM1	-1.25184	3.08651	-8.79185	3.66e-17	4.94e-16	27.7306	GSE14520
TCGA-LIHC	CDH15	-1.25112	-1.24036	-2.89388	0.00400044	0.00712858	-3.01425	GSE14520
TCGA-LIHC	SLC52A1	-1.24936	-3.50921	-5.70403	2.19e-08	9.07e-08	8.563	GSE14520
TCGA-LIHC	NTS	-1.24815	-1.36149	-2.22781	0.0264144	0.0401696	-4.67731	GSE14520
TCGA-LIHC	SUMO4	-1.2477	-3.52386	-4.48248	9.5e-06	2.63e-05	2.73767	GSE14520
TCGA-LIHC	HAS1	-1.24726	-3.50119	-3.59629	0.00036061	0.00076897	-0.689284	GSE14520
TCGA-LIHC	RARB	-1.24681	1.0499	-8.26274	1.82e-15	2.01e-14	24.1774	GSE14520
TCGA-LIHC	PLK3	-1.24674	2.54105	-9.99341	2.89e-21	6.3e-20	37.159	GSE14520
TCGA-LIHC	CASS4	-1.24667	0.150913	-7.65933	1.27e-13	1.11e-12	20.1108	GSE14520
TCGA-LIHC	GPR180	-1.24656	3.0199	-7.59969	1.91e-13	1.61e-12	19.3011	GSE14520
TCGA-LIHC	SHPK	-1.2462	2.20572	-9.31366	6.65e-19	1.1e-17	31.8315	GSE14520
TCGA-LIHC	EVC	-1.24465	1.80195	-4.19921	3.26e-05	8.32e-05	1.04443	GSE14520
TCGA-LIHC	SLC5A7	-1.24374	-5.94893	-8.24879	2.01e-15	2.21e-14	24.3738	GSE14520
TCGA-LIHC	DCUN1D3	-1.24342	3.12271	-16.1553	3.86e-46	5.97e-44	94.0147	GSE14520
TCGA-LIHC	CYBB	-1.24309	3.49796	-6.36895	4.94e-10	2.62e-09	11.5325	GSE14520
TCGA-LIHC	SMAD6	-1.24019	2.37712	-9.31991	6.33e-19	1.05e-17	31.8454	GSE14520
TCGA-LIHC	ERLIN1	-1.24002	5.95802	-10.9357	1.06e-24	3.34e-23	44.8444	GSE14520
TCGA-LIHC	GUCA2B	-1.23958	-0.631269	-3.27723	0.00113413	0.00221839	-1.92039	GSE14520
TCGA-LIHC	SGK1	-1.23949	5.52455	-6.25601	9.62e-10	4.91e-09	10.8204	GSE14520
TCGA-LIHC	FMO4	-1.23872	4.14169	-6.28502	8.11e-10	4.18e-09	10.9951	GSE14520
TCGA-LIHC	PDE4B	-1.23802	2.50644	-7.10404	5.12e-12	3.58e-11	16.1509	GSE14520
TCGA-LIHC	FAHD2A	-1.2378	4.83292	-11.6907	1.41e-27	6.06e-26	51.3922	GSE14520
TCGA-LIHC	TCL1A	-1.23744	-3.43503	-4.01537	7.01e-05	0.00016929	0.843249	GSE14520
TCGA-LIHC	CD1C	-1.23625	-0.400997	-5.40813	1.06e-07	3.97e-07	6.87031	GSE14520
TCGA-LIHC	TEX15	-1.23427	-4.92622	-3.84705	0.00013783	0.00031679	0.241235	GSE14520
TCGA-LIHC	SPINT2	-1.23311	0.930906	-4.08734	5.22e-05	0.00012816	0.755228	GSE14520
TCGA-LIHC	CCK	-1.23302	-5.37686	-5.03259	7.15e-07	2.36e-06	5.24418	GSE14520
TCGA-LIHC	CLYBL	-1.23103	4.04642	-7.72809	7.91e-14	7.09e-13	20.0679	GSE14520
TCGA-LIHC	ACAT1	-1.23082	7.52099	-8.40262	6.58e-16	7.69e-15	24.8827	GSE14520
TCGA-LIHC	MPEG1	-1.23075	4.16924	-7.36343	9.34e-13	7.24e-12	17.6305	GSE14520
TCGA-LIHC	PRF1	-1.23052	2.24271	-7.08443	5.81e-12	4.03e-11	16.0772	GSE14520
TCGA-LIHC	SH3GL2	-1.22944	-4.48296	-4.78198	2.4e-06	7.3e-06	4.07128	GSE14520
TCGA-LIHC	TUSC1	-1.22905	2.49434	-7.06052	6.78e-12	4.67e-11	15.8722	GSE14520
TCGA-LIHC	GLB1L2	-1.22778	-1.61382	-3.95143	9.09e-05	0.00021563	0.522879	GSE14520
TCGA-LIHC	DHRS1	-1.22719	5.67941	-7.11847	4.66e-12	3.28e-11	16.0476	GSE14520
TCGA-LIHC	AVPI1	-1.22708	4.38748	-8.87458	1.96e-17	2.72e-16	28.2457	GSE14520
TCGA-LIHC	ZNF462	-1.22686	0.275098	-7.09872	5.3e-12	3.7e-11	16.4389	GSE14520
TCGA-LIHC	CLC	-1.2268	-5.79151	-6.91869	1.68e-11	1.09e-10	15.5586	GSE14520
TCGA-LIHC	DCXR	-1.22621	8.57638	-5.09457	5.26e-07	1.78e-06	4.88456	GSE14520
TCGA-LIHC	CCDC198	-1.22564	3.27176	-5.2713	2.16e-07	7.67e-07	5.64312	GSE14520
TCGA-LIHC	ERN2	-1.22515	-4.85977	-4.03801	6.39e-05	0.00015525	0.961961	GSE14520
TCGA-LIHC	CCL4L2	-1.22463	0.836605	-5.56833	4.56e-08	1.8e-07	7.54636	GSE14520
TCGA-LIHC	LDLR	-1.2241	6.2873	-8.39939	6.74e-16	7.86e-15	24.7838	GSE14520
TCGA-LIHC	FAM167B	-1.22356	2.15398	-9.13439	2.68e-18	4.14e-17	30.4633	GSE14520
TCGA-LIHC	HMCN1	-1.22313	2.3433	-5.5819	4.24e-08	1.68e-07	7.35852	GSE14520
TCGA-LIHC	PRNP	-1.22302	5.12918	-6.67802	7.58e-11	4.56e-10	13.2985	GSE14520
TCGA-LIHC	COBLL1	-1.22186	5.95911	-7.37388	8.71e-13	6.78e-12	17.7078	GSE14520
TCGA-LIHC	SCP2	-1.22075	8.33223	-7.10342	5.14e-12	3.6e-11	16.1134	GSE14520
TCGA-LIHC	HMGCL	-1.22073	7.03878	-8.89397	1.69e-17	2.37e-16	28.4674	GSE14520
TCGA-LIHC	PRRG4	-1.22049	4.4132	-7.68577	1.06e-13	9.36e-13	19.7625	GSE14520
TCGA-LIHC	MBNL2	-1.22022	5.49971	-8.50837	3.03e-16	3.67e-15	25.5411	GSE14520
TCGA-LIHC	SORD	-1.21882	6.95989	-5.84455	1.01e-08	4.39e-08	8.5995	GSE14520
TCGA-LIHC	NSUN6	-1.21833	4.31734	-10.4899	4.7e-23	1.25e-21	41.0655	GSE14520
TCGA-LIHC	NSUN7	-1.2164	-2.67882	-3.36043	0.00084833	0.00169455	-1.50433	GSE14520
TCGA-LIHC	GPR162	-1.21611	1.03394	-6.40387	4.01e-10	2.16e-09	12.1137	GSE14520
TCGA-LIHC	SLC13A2	-1.21575	-0.158103	-3.08589	0.00216174	0.00402216	-2.56787	GSE14520
TCGA-LIHC	NRG4	-1.21549	-0.977642	-4.84952	1.74e-06	5.4e-06	4.23418	GSE14520
TCGA-LIHC	AMOTL2	-1.21529	4.16574	-8.1941	2.98e-15	3.2e-14	23.2907	GSE14520
TCGA-LIHC	SLC45A3	-1.21492	3.28497	-7.38214	8.24e-13	6.44e-12	17.8304	GSE14520
TCGA-LIHC	GEM	-1.21484	2.22972	-5.75242	1.68e-08	7.09e-08	8.28106	GSE14520
TCGA-LIHC	TRIM15	-1.2145	3.23276	-4.72691	3.1e-06	9.28e-06	3.08064	GSE14520
TCGA-LIHC	DUSP10	-1.21411	4.92701	-8.25787	1.88e-15	2.08e-14	23.7276	GSE14520
TCGA-LIHC	ACSM2B	-1.21378	7.24163	-3.49669	0.00052055	0.00107998	-1.78907	GSE14520
TCGA-LIHC	ABHD15	-1.21248	4.1885	-7.60028	1.9e-13	1.61e-12	19.1969	GSE14520
TCGA-LIHC	ID4	-1.2123	1.35088	-5.53722	5.38e-08	2.11e-07	7.30411	GSE14520
TCGA-LIHC	IPCEF1	-1.21195	-0.33886	-7.5307	3.04e-13	2.52e-12	19.3031	GSE14520
TCGA-LIHC	MYCT1	-1.21162	2.39847	-9.50603	1.46e-19	2.61e-18	33.3026	GSE14520
TCGA-LIHC	MYZAP	-1.21161	-1.88479	-6.18147	1.49e-09	7.37e-09	11.1202	GSE14520
TCGA-LIHC	ADM	-1.21106	3.79661	-7.09481	5.44e-12	3.79e-11	15.9244	GSE14520
TCGA-LIHC	F12	-1.21079	7.80172	-3.81155	0.00015845	0.00036073	-0.631071	GSE14520
TCGA-LIHC	NCMAP	-1.21074	1.50133	-4.25814	2.54e-05	6.59e-05	1.36111	GSE14520
TCGA-LIHC	ASCL2	-1.20993	-1.54649	-5.00428	8.22e-07	2.68e-06	5.0003	GSE14520
TCGA-LIHC	CMBL	-1.20978	6.87124	-4.92504	1.21e-06	3.84e-06	3.95518	GSE14520
TCGA-LIHC	RGS11	-1.20951	-2.38727	-5.09568	5.23e-07	1.77e-06	5.4787	GSE14520
TCGA-LIHC	ROBO2	-1.20839	-1.84691	-3.28543	0.00110243	0.0021609	-1.78519	GSE14520
TCGA-LIHC	ACOT2	-1.20826	4.80522	-8.59879	1.55e-16	1.94e-15	26.1927	GSE14520
TCGA-LIHC	RORB	-1.20793	-3.88089	-4.46257	1.04e-05	2.85e-05	2.66169	GSE14520
TCGA-LIHC	SOWAHB	-1.20744	4.02213	-6.25255	9.82e-10	5e-09	10.8167	GSE14520
TCGA-LIHC	PINK1	-1.20711	4.02839	-8.43925	5.03e-16	5.94e-15	25.0542	GSE14520
TCGA-LIHC	B3GNT7	-1.20663	0.544676	-5.65771	2.82e-08	1.15e-07	8.04135	GSE14520
TCGA-LIHC	PTPRN2	-1.20588	1.31092	-7.64983	1.35e-13	1.18e-12	19.9138	GSE14520
TCGA-LIHC	TEKT2	-1.20523	-3.99002	-5.17859	3.45e-07	1.19e-06	5.91649	GSE14520
TCGA-LIHC	SLC15A1	-1.20472	3.56936	-3.56074	0.00041149	0.00086955	-1.60744	GSE14520
TCGA-LIHC	TMEM121	-1.2043	-1.19426	-5.1922	3.23e-07	1.12e-06	5.87045	GSE14520
TCGA-LIHC	ABCG5	-1.20396	4.83791	-4.10651	4.82e-05	0.00011938	0.346433	GSE14520
TCGA-LIHC	AKR1C4	-1.20278	6.43907	-3.6114	0.00034082	0.00072982	-1.44799	GSE14520
TCGA-LIHC	SERPINA10	-1.20154	7.51197	-4.87669	1.53e-06	4.78e-06	3.7765	GSE14520
TCGA-LIHC	SEC14L6	-1.20147	-1.60557	-3.54216	0.00044068	0.00092533	-0.953772	GSE14520
TCGA-LIHC	SRGN	-1.20079	4.69025	-7.20168	2.71e-12	1.98e-11	16.5657	GSE14520
TCGA-LIHC	CCDC68	-1.20073	2.18642	-6.61402	1.12e-10	6.55e-10	13.1792	GSE14520
TCGA-LIHC	PBX1	-1.20039	2.72512	-5.45698	8.23e-08	3.12e-07	6.6515	GSE14520
TCGA-LIHC	EFNA5	-1.19763	-0.980509	-3.39891	0.00074022	0.00149487	-1.49098	GSE14520
TCGA-LIHC	ALAS1	-1.19721	7.67343	-6.75854	4.6e-11	2.85e-10	13.9178	GSE14520
TCGA-LIHC	LILRB2	-1.19648	2.06087	-8.19389	2.99e-15	3.2e-14	23.5584	GSE14520
TCGA-LIHC	MAP3K5	-1.19617	3.34851	-5.87225	8.66e-09	3.81e-08	8.7552	GSE14520
TCGA-LIHC	EPM2A	-1.19598	2.23582	-11.0192	5.14e-25	1.7e-23	45.7609	GSE14520
TCGA-LIHC	C5AR1	-1.19584	2.70154	-8.29385	1.45e-15	1.62e-14	24.1633	GSE14520
TCGA-LIHC	SLC30A4	-1.19583	1.54557	-6.97067	1.21e-11	8e-11	15.4661	GSE14520
TCGA-LIHC	SH2D1A	-1.1947	-0.409167	-5.56135	4.73e-08	1.87e-07	7.6588	GSE14520
TCGA-LIHC	KHK	-1.1942	6.46226	-5.41108	1.05e-07	3.92e-07	6.29474	GSE14520
TCGA-LIHC	CX3CR1	-1.19396	-0.0262311	-7.22904	2.27e-12	1.67e-11	17.3055	GSE14520
TCGA-LIHC	SLCO2B1	-1.19327	7.12119	-5.53974	5.31e-08	2.08e-07	6.99508	GSE14520
TCGA-LIHC	AC136428.1	-1.193	-5.67332	-6.37641	4.72e-10	2.52e-09	12.3154	GSE14520
TCGA-LIHC	BTBD16	-1.19294	1.06012	-5.22118	2.78e-07	9.76e-07	5.76403	GSE14520
TCGA-LIHC	IFI44L	-1.19262	2.30455	-5.11127	4.84e-07	1.64e-06	5.02893	GSE14520
TCGA-LIHC	VWA3B	-1.1926	-3.4583	-4.2127	3.08e-05	7.9e-05	1.62068	GSE14520
TCGA-LIHC	PPL	-1.19155	4.11768	-5.86889	8.83e-09	3.87e-08	8.66714	GSE14520
TCGA-LIHC	ABRACL	-1.19098	3.14788	-7.60045	1.9e-13	1.61e-12	19.2971	GSE14520
TCGA-LIHC	PCOLCE	-1.19096	4.76613	-4.7497	2.79e-06	8.4e-06	3.07191	GSE14520
TCGA-LIHC	RND1	-1.1907	5.24159	-5.35379	1.41e-07	5.18e-07	5.95597	GSE14520
TCGA-LIHC	KCNB1	-1.19058	1.26909	-3.17628	0.00160019	0.00304556	-2.48474	GSE14520
TCGA-LIHC	RIPOR2	-1.19049	1.29046	-7.30745	1.35e-12	1.03e-11	17.6573	GSE14520
TCGA-LIHC	TRIM22	-1.18987	4.05877	-6.09549	2.45e-09	1.18e-08	9.92372	GSE14520
TCGA-LIHC	MAP9	-1.1879	-1.17106	-5.29752	1.89e-07	6.77e-07	6.38849	GSE14520
TCGA-LIHC	DPYD	-1.18762	5.20978	-6.84325	2.71e-11	1.72e-10	14.309	GSE14520
TCGA-LIHC	SLC22A3	-1.18635	4.44866	-4.91121	1.29e-06	4.1e-06	3.819	GSE14520
TCGA-LIHC	C11orf54	-1.18633	5.7034	-8.72635	5.99e-17	7.81e-16	27.1474	GSE14520
TCGA-LIHC	TAFA1	-1.18582	-4.56904	-5.45418	8.35e-08	3.17e-07	7.29342	GSE14520
TCGA-LIHC	APBA1	-1.18535	2.90636	-5.30932	1.77e-07	6.41e-07	5.88917	GSE14520
TCGA-LIHC	MS4A1	-1.18485	-1.60933	-3.38174	0.00078677	0.00158189	-1.48671	GSE14520
TCGA-LIHC	DDC	-1.18387	4.55438	-3.75321	0.00019879	0.00044412	-0.990387	GSE14520
TCGA-LIHC	CCR4	-1.18385	-1.71296	-4.96938	9.75e-07	3.14e-06	4.84959	GSE14520
TCGA-LIHC	GNPNAT1	-1.18383	4.18635	-9.81985	1.18e-20	2.39e-19	35.5895	GSE14520
TCGA-LIHC	ZFP3	-1.18378	0.0388665	-6.10406	2.33e-09	1.12e-08	10.5314	GSE14520
TCGA-LIHC	EPB41L3	-1.18377	1.90782	-7.29487	1.47e-12	1.11e-11	17.4816	GSE14520
TCGA-LIHC	NECTIN3	-1.18351	3.85703	-6.59937	1.23e-10	7.13e-10	12.8613	GSE14520
TCGA-LIHC	CSRNP3	-1.18329	-1.33418	-4.65718	4.29e-06	1.25e-05	3.39969	GSE14520
TCGA-LIHC	IER2	-1.18212	5.17159	-8.89397	1.69e-17	2.37e-16	28.3845	GSE14520
TCGA-LIHC	CBLN3	-1.18194	0.736966	-6.20186	1.32e-09	6.59e-09	10.9977	GSE14520
TCGA-LIHC	MEFV	-1.18105	-1.70072	-7.00687	9.57e-12	6.43e-11	16.025	GSE14520
TCGA-LIHC	CEACAM4	-1.17986	-2.65369	-6.01731	3.82e-09	1.77e-08	10.2348	GSE14520
TCGA-LIHC	SELL	-1.17978	1.78361	-7.05216	7.16e-12	4.9e-11	15.9497	GSE14520
TCGA-LIHC	ANO5	-1.1797	1.42776	-3.83885	0.00014236	0.00032635	-0.268021	GSE14520
TCGA-LIHC	SLC4A10	-1.179	-3.19857	-4.60607	5.43e-06	1.56e-05	3.26447	GSE14520
TCGA-LIHC	CAT	-1.17856	8.25138	-7.47241	4.51e-13	3.63e-12	18.4973	GSE14520
TCGA-LIHC	EDAR	-1.17853	-1.13846	-3.92179	0.00010241	0.00024077	0.375155	GSE14520
TCGA-LIHC	GPR15	-1.17849	-4.15805	-4.63065	4.85e-06	1.4e-05	3.39283	GSE14520
TCGA-LIHC	FCRL3	-1.17828	-1.64655	-4.15583	3.92e-05	9.85e-05	1.32511	GSE14520
TCGA-LIHC	ADK	-1.1778	5.45644	-9.66121	4.24e-20	8.09e-19	34.3154	GSE14520
TCGA-LIHC	RHOB	-1.17766	8.71167	-7.28731	1.55e-12	1.16e-11	17.3188	GSE14520
TCGA-LIHC	BMERB1	-1.17741	3.46386	-6.48166	2.51e-10	1.4e-09	12.2048	GSE14520
TCGA-LIHC	PTPRC	-1.17682	3.40947	-6.01235	3.93e-09	1.82e-08	9.51999	GSE14520
TCGA-LIHC	ADCY5	-1.17617	1.71221	-5.91632	6.77e-09	3.02e-08	9.2575	GSE14520
TCGA-LIHC	ZNF831	-1.17561	-1.09474	-5.17778	3.47e-07	1.2e-06	5.79938	GSE14520
TCGA-LIHC	CYBRD1	-1.175	4.02556	-6.31686	6.72e-10	3.5e-09	11.1861	GSE14520
TCGA-LIHC	SLC6A16	-1.17456	1.51956	-6.32608	6.37e-10	3.33e-09	11.5998	GSE14520
TCGA-LIHC	FTCDNL1	-1.1728	1.82914	-7.73958	7.31e-14	6.57e-13	20.4446	GSE14520
TCGA-LIHC	RAPH1	-1.17235	1.70766	-6.64877	9.07e-11	5.37e-10	13.4666	GSE14520
TCGA-LIHC	ARHGAP15	-1.17164	1.97283	-8.84131	2.52e-17	3.46e-16	28.2826	GSE14520
TCGA-LIHC	STAB1	-1.17028	5.34882	-8.00689	1.13e-14	1.13e-13	21.9639	GSE14520
TCGA-LIHC	CSF1R	-1.17018	4.39184	-6.69078	7e-11	4.23e-10	13.3828	GSE14520
TCGA-LIHC	WNT5B	-1.16984	1.58983	-4.42827	1.21e-05	3.3e-05	2.05999	GSE14520
TCGA-LIHC	GUCY1A1	-1.16961	2.28263	-6.55003	1.66e-10	9.49e-10	12.7778	GSE14520
TCGA-LIHC	MAFF	-1.16947	4.17136	-7.19219	2.89e-12	2.1e-11	16.5228	GSE14520
TCGA-LIHC	RASGRP4	-1.16884	-0.198904	-9.03647	5.7e-18	8.4e-17	29.9889	GSE14520
TCGA-LIHC	RNF144B	-1.16827	3.8566	-8.43442	5.22e-16	6.15e-15	25.0344	GSE14520
TCGA-LIHC	LARP1B	-1.16683	4.62278	-11.3466	2.97e-26	1.11e-24	48.3698	GSE14520
TCGA-LIHC	HDAC9	-1.1663	0.316026	-7.41008	6.84e-13	5.39e-12	18.4454	GSE14520
TCGA-LIHC	FHOD3	-1.16579	-0.979259	-3.44129	0.0006361	0.00130067	-1.34983	GSE14520
TCGA-LIHC	FAM163A	-1.16555	-3.45335	-4.36967	1.56e-05	4.19e-05	2.26279	GSE14520
TCGA-LIHC	SLC25A25	-1.16506	5.76924	-5.68293	2.46e-08	1.01e-07	7.66744	GSE14520
TCGA-LIHC	GPT2	-1.16379	6.96261	-4.78032	2.41e-06	7.35e-06	3.29423	GSE14520
TCGA-LIHC	C1QB	-1.16361	6.28895	-5.26217	2.26e-07	8.01e-07	5.53854	GSE14520
TCGA-LIHC	LGR6	-1.16334	0.311304	-3.76632	0.00018896	0.00042424	-0.351241	GSE14520
TCGA-LIHC	FAAH2	-1.16293	2.61962	-6.24315	1.04e-09	5.26e-09	10.9417	GSE14520
TCGA-LIHC	ATP2C2	-1.15969	-3.40708	-3.64859	0.00029638	0.00064274	-0.507037	GSE14520
TCGA-LIHC	GBP1	-1.15954	5.29937	-6.52223	1.97e-10	1.11e-09	12.3666	GSE14520
TCGA-LIHC	CTBS	-1.15908	1.74049	-9.79422	1.46e-20	2.91e-19	35.6767	GSE14520
TCGA-LIHC	IL18RAP	-1.15905	-0.657084	-6.96688	1.24e-11	8.18e-11	15.7091	GSE14520
TCGA-LIHC	AADAC	-1.15892	7.39681	-3.75161	0.00020001	0.0004465	-0.884945	GSE14520
TCGA-LIHC	TMEM71	-1.15829	-1.06589	-9.40622	3.22e-19	5.57e-18	32.8719	GSE14520
TCGA-LIHC	AKR1C8P	-1.15641	-0.558319	-3.05548	0.00238818	0.00441909	-2.60296	GSE14520
TCGA-LIHC	ZCCHC24	-1.15547	4.74759	-9.32717	5.98e-19	1e-17	31.6894	GSE14520
TCGA-LIHC	CITED2	-1.15527	4.92837	-8.18983	3.07e-15	3.29e-14	23.2441	GSE14520
TCGA-LIHC	LURAP1L	-1.15469	4.56409	-6.27441	8.64e-10	4.43e-09	10.9191	GSE14520
TCGA-LIHC	NT5E	-1.15301	5.21435	-5.98047	4.71e-09	2.15e-08	9.26014	GSE14520
TCGA-LIHC	FA2H	-1.15263	-2.5763	-2.93404	0.00352652	0.00633716	-2.8104	GSE14520
TCGA-LIHC	ABLIM3	-1.15176	5.65866	-7.19646	2.81e-12	2.04e-11	16.5434	GSE14520
TCGA-LIHC	KLHL2	-1.15088	4.042	-9.75452	2.01e-20	3.95e-19	35.0767	GSE14520
TCGA-LIHC	DBT	-1.15043	4.96218	-10.6414	1.31e-23	3.71e-22	42.3244	GSE14520
TCGA-LIHC	MACROD1	-1.14994	4.30434	-6.73305	5.39e-11	3.31e-10	13.6448	GSE14520
TCGA-LIHC	CA1	-1.14991	-4.23338	-3.52248	0.00047372	0.0009888	-0.924104	GSE14520
TCGA-LIHC	PXDC1	-1.14908	6.46557	-9.191	1.73e-18	2.74e-17	30.6851	GSE14520
TCGA-LIHC	SNCA	-1.14896	-2.47147	-5.02511	7.42e-07	2.45e-06	5.14853	GSE14520
TCGA-LIHC	KLF9	-1.14861	6.30825	-6.17882	1.51e-09	7.48e-09	10.4105	GSE14520
TCGA-LIHC	DPEP3	-1.14841	-4.0636	-4.56073	6.67e-06	1.89e-05	3.08697	GSE14520
TCGA-LIHC	NKG7	-1.1483	2.2228	-5.70648	2.16e-08	8.95e-08	8.06045	GSE14520
TCGA-LIHC	SPNS2	-1.14631	2.3627	-5.73153	1.89e-08	7.88e-08	8.15956	GSE14520
TCGA-LIHC	LILRA4	-1.14596	-3.28855	-4.83367	1.87e-06	5.8e-06	4.28196	GSE14520
TCGA-LIHC	FILIP1L	-1.14588	3.35022	-7.68895	1.04e-13	9.16e-13	19.8688	GSE14520
TCGA-LIHC	ENPP3	-1.14562	0.774566	-3.42848	0.00066604	0.00135778	-1.5994	GSE14520
TCGA-LIHC	BHLHE40	-1.1444	6.78343	-7.08874	5.65e-12	3.93e-11	15.9099	GSE14520
TCGA-LIHC	KIRREL3	-1.14389	-2.80529	-5.04084	6.87e-07	2.28e-06	5.23258	GSE14520
TCGA-LIHC	CDC14B	-1.14304	4.6946	-6.91614	1.71e-11	1.11e-10	14.7597	GSE14520
TCGA-LIHC	NPAS3	-1.14252	-2.8404	-4.75919	2.67e-06	8.06e-06	3.93439	GSE14520
TCGA-LIHC	UBXN8	-1.14204	3.76243	-9.84341	9.78e-21	2e-19	35.8097	GSE14520
TCGA-LIHC	RAB39A	-1.14197	-3.57501	-4.858	1.67e-06	5.2e-06	4.3992	GSE14520
TCGA-LIHC	CHRNE	-1.1418	0.401418	-6.37773	4.69e-10	2.5e-09	12.0541	GSE14520
TCGA-LIHC	PLEK	-1.141	3.01061	-6.24707	1.01e-09	5.15e-09	10.9044	GSE14520
TCGA-LIHC	GCOM1	-1.14036	-2.4391	-5.55674	4.85e-08	1.91e-07	7.77215	GSE14520
TCGA-LIHC	ENPP7	-1.14025	3.28787	-3.2353	0.00130985	0.00253127	-2.63344	GSE14520
TCGA-LIHC	C1QC	-1.1401	6.02516	-5.53981	5.31e-08	2.08e-07	6.92886	GSE14520
TCGA-LIHC	TMEM30B	-1.13998	3.63679	-5.31487	1.73e-07	6.24e-07	5.82263	GSE14520
TCGA-LIHC	USP2	-1.1397	2.71805	-5.68914	2.38e-08	9.78e-08	7.88275	GSE14520
TCGA-LIHC	LDB2	-1.13965	3.09582	-8.26662	1.77e-15	1.96e-14	23.9177	GSE14520
TCGA-LIHC	FUT3	-1.13825	-1.70774	-3.8417	0.00014077	0.00032305	0.12423	GSE14520
TCGA-LIHC	SPATA6L	-1.13823	1.15951	-7.39028	7.81e-13	6.12e-12	18.2218	GSE14520
TCGA-LIHC	IGSF5	-1.13808	-5.14214	-4.89827	1.38e-06	4.34e-06	4.61516	GSE14520
TCGA-LIHC	FRMD6	-1.13794	2.93614	-7.4557	5.04e-13	4.04e-12	18.3665	GSE14520
TCGA-LIHC	ATP8B4	-1.13749	1.12962	-8.73253	5.72e-17	7.49e-16	27.5895	GSE14520
TCGA-LIHC	PLPBP	-1.13713	5.35269	-10.4975	4.41e-23	1.17e-21	41.1225	GSE14520
TCGA-LIHC	DGAT2	-1.13639	6.45888	-4.64141	4.61e-06	1.34e-05	2.63771	GSE14520
TCGA-LIHC	ACKR4	-1.13594	-2.76533	-5.67858	2.52e-08	1.03e-07	8.41501	GSE14520
TCGA-LIHC	PFKFB3	-1.13549	4.2162	-5.01165	7.93e-07	2.6e-06	4.29972	GSE14520
TCGA-LIHC	CA13	-1.13524	1.28928	-6.45647	2.92e-10	1.62e-09	12.3972	GSE14520
TCGA-LIHC	BLNK	-1.13515	3.98481	-8.35234	9.5e-16	1.09e-14	24.4357	GSE14520
TCGA-LIHC	FOLR2	-1.13506	3.35901	-5.81065	1.22e-08	5.25e-08	8.43517	GSE14520
TCGA-LIHC	CISH	-1.13492	4.69167	-6.73801	5.22e-11	3.22e-10	13.6627	GSE14520
TCGA-LIHC	ENPP5	-1.13431	-0.697902	-2.89818	0.00394706	0.00704016	-3.04931	GSE14520
TCGA-LIHC	PSD3	-1.1342	4.44065	-6.40668	3.94e-10	2.13e-09	11.6899	GSE14520
TCGA-LIHC	APCDD1	-1.13377	1.01867	-3.67787	0.00026528	0.00058015	-0.783209	GSE14520
TCGA-LIHC	MUC3A	-1.13356	1.86013	-2.95579	0.00329181	0.00594182	-3.25257	GSE14520
TCGA-LIHC	SHISA9	-1.13346	-4.23969	-3.26891	0.00116715	0.00227796	-1.75686	GSE14520
TCGA-LIHC	SHF	-1.1329	3.65579	-5.55782	4.82e-08	1.9e-07	7.06044	GSE14520
TCGA-LIHC	NLRP3	-1.13278	-0.0770292	-7.23245	2.22e-12	1.64e-11	17.3392	GSE14520
TCGA-LIHC	CFAP74	-1.13219	-2.11168	-4.84771	1.75e-06	5.44e-06	4.30955	GSE14520
TCGA-LIHC	UST	-1.13131	0.012766	-4.44668	1.11e-05	3.05e-05	2.36583	GSE14520
TCGA-LIHC	KLF6	-1.1307	6.75073	-7.52348	3.19e-13	2.64e-12	18.7331	GSE14520
TCGA-LIHC	FGR	-1.13047	2.00052	-8.90949	1.5e-17	2.12e-16	28.7899	GSE14520
TCGA-LIHC	CTSO	-1.13032	5.63255	-7.49372	3.9e-13	3.18e-12	18.4819	GSE14520
TCGA-LIHC	RAB20	-1.12945	4.52687	-8.01042	1.1e-14	1.1e-13	21.9891	GSE14520
TCGA-LIHC	NUDT7	-1.12775	1.73188	-6.49696	2.29e-10	1.28e-09	12.5731	GSE14520
TCGA-LIHC	FYN	-1.12737	4.1803	-9.0679	4.48e-18	6.69e-17	29.7167	GSE14520
TCGA-LIHC	CSAD	-1.1272	4.20209	-7.04566	7.46e-12	5.09e-11	15.5894	GSE14520
TCGA-LIHC	PXMP2	-1.12612	2.42315	-6.38952	4.37e-10	2.34e-09	11.8322	GSE14520
TCGA-LIHC	CD8A	-1.1245	1.64821	-4.73363	3.01e-06	9.01e-06	3.39094	GSE14520
TCGA-LIHC	FOSL1	-1.12329	-0.0998476	-5.23662	2.57e-07	9.07e-07	5.99126	GSE14520
TCGA-LIHC	PRKAG2	-1.12324	4.31431	-8.53119	2.56e-16	3.12e-15	25.7109	GSE14520
TCGA-LIHC	TRANK1	-1.12262	4.3466	-8.0698	7.24e-15	7.39e-14	22.41	GSE14520
TCGA-LIHC	LTBP1	-1.1222	3.90506	-5.92542	6.43e-09	2.87e-08	8.99066	GSE14520
TCGA-LIHC	FPR3	-1.12163	2.53654	-7.00551	9.66e-12	6.48e-11	15.5382	GSE14520
TCGA-LIHC	FGD4	-1.12132	4.06498	-7.81938	4.21e-14	3.89e-13	20.6902	GSE14520
TCGA-LIHC	EVI2B	-1.12035	1.91446	-7.27492	1.68e-12	1.26e-11	17.3609	GSE14520
TCGA-LIHC	SLC2A12	-1.1202	1.25458	-3.60763	0.00034566	0.00073933	-1.05551	GSE14520
TCGA-LIHC	THEMIS2	-1.12009	3.03656	-7.228	2.28e-12	1.68e-11	16.8759	GSE14520
TCGA-LIHC	FANCC	-1.11968	3.8247	-8.51417	2.9e-16	3.52e-15	25.6166	GSE14520
TCGA-LIHC	RORA	-1.1188	4.61992	-7.00975	9.4e-12	6.33e-11	15.347	GSE14520
TCGA-LIHC	PROS1	-1.11864	7.29704	-7.13202	4.27e-12	3.03e-11	16.2178	GSE14520
TCGA-LIHC	CCDC158	-1.11846	-0.189	-5.47789	7.37e-08	2.82e-07	7.20936	GSE14520
TCGA-LIHC	H3-2	-1.11681	-4.8662	-4.84125	1.81e-06	5.6e-06	4.34924	GSE14520
TCGA-LIHC	MLF1	-1.11634	-0.660097	-4.99656	8.53e-07	2.78e-06	4.89426	GSE14520
TCGA-LIHC	ACER2	-1.11611	-0.749777	-5.42688	9.64e-08	3.63e-07	7.00253	GSE14520
TCGA-LIHC	CNR2	-1.11604	-3.49065	-4.7827	2.39e-06	7.28e-06	4.05574	GSE14520
TCGA-LIHC	OPCML	-1.11597	-3.78128	-4.7372	2.96e-06	8.87e-06	3.85762	GSE14520
TCGA-LIHC	PAPSS2	-1.11588	5.79275	-6.87693	2.19e-11	1.41e-10	14.5311	GSE14520
TCGA-LIHC	MTRNR2L8	-1.11536	-1.32248	-5.36627	1.32e-07	4.87e-07	6.7472	GSE14520
TCGA-LIHC	MAP2K3	-1.11527	5.72859	-10.9009	1.43e-24	4.43e-23	44.536	GSE14520
TCGA-LIHC	ETFRF1	-1.11522	4.63314	-10.0746	1.48e-21	3.36e-20	37.6343	GSE14520
TCGA-LIHC	SYPL2	-1.11522	2.09265	-3.68088	0.00026226	0.00057414	-0.937665	GSE14520
TCGA-LIHC	NOTUM	-1.11499	3.1654	-2.28864	0.0225888	0.034839	-5.18955	GSE14520
TCGA-LIHC	TBXAS1	-1.11362	2.54887	-8.20599	2.74e-15	2.95e-14	23.5746	GSE14520
TCGA-LIHC	PIPOX	-1.11328	7.81553	-4.35999	1.63e-05	4.36e-05	1.52059	GSE14520
TCGA-LIHC	POU2F2	-1.11326	0.827189	-7.44973	5.25e-13	4.19e-12	18.6546	GSE14520
TCGA-LIHC	ANKRD37	-1.11185	1.01673	-5.82895	1.1e-08	4.77e-08	8.90625	GSE14520
TCGA-LIHC	PLEKHA4	-1.11054	3.96905	-6.16346	1.65e-09	8.13e-09	10.3164	GSE14520
TCGA-LIHC	ISM1	-1.10979	1.27393	-4.0502	6.08e-05	0.00014809	0.569872	GSE14520
TCGA-LIHC	AGMAT	-1.10842	5.93419	-5.77483	1.49e-08	6.32e-08	8.16113	GSE14520
TCGA-LIHC	CBS	-1.10841	1.85209	-3.60701	0.00034647	0.00074078	-1.15649	GSE14520
TCGA-LIHC	KCNIP1	-1.10834	-4.23794	-4.23625	2.79e-05	7.19e-05	1.73444	GSE14520
TCGA-LIHC	PDZD4	-1.1081	0.42341	-5.6903	2.36e-08	9.72e-08	8.2455	GSE14520
TCGA-LIHC	ZNF470	-1.10758	1.54745	-6.1519	1.77e-09	8.66e-09	10.6059	GSE14520
TCGA-LIHC	PID1	-1.1075	5.10264	-6.69227	6.94e-11	4.2e-10	13.383	GSE14520
TCGA-LIHC	CYP4F3	-1.10702	7.0785	-4.11184	4.71e-05	0.00011692	0.457268	GSE14520
TCGA-LIHC	PKNOX2	-1.10691	-1.35971	-4.57355	6.29e-06	1.79e-05	3.04291	GSE14520
TCGA-LIHC	LRRC25	-1.10641	2.07468	-7.40516	7.07e-13	5.56e-12	18.1832	GSE14520
TCGA-LIHC	PDGFC	-1.10612	3.50648	-7.80634	4.61e-14	4.24e-13	20.6493	GSE14520
TCGA-LIHC	PEAK3	-1.10577	-2.60989	-6.67291	7.82e-11	4.69e-10	14.0129	GSE14520
TCGA-LIHC	SLC23A3	-1.10454	-1.43952	-3.87863	0.00012165	0.0002828	0.24401	GSE14520
TCGA-LIHC	APOC3	-1.10429	10.9925	-3.18568	0.00155029	0.00295726	-2.52502	GSE14520
TCGA-LIHC	PDE1A	-1.10351	0.728398	-5.50589	6.36e-08	2.46e-07	7.2417	GSE14520
TCGA-LIHC	PGM1	-1.103	7.12149	-8.68537	8.14e-17	1.04e-15	26.9128	GSE14520
TCGA-LIHC	LONRF1	-1.10298	2.80595	-10.2673	3.02e-22	7.4e-21	39.3678	GSE14520
TCGA-LIHC	FZD8	-1.10197	1.50489	-6.07245	2.79e-09	1.33e-08	10.162	GSE14520
TCGA-LIHC	LINGO2	-1.09909	-5.66992	-6.11906	2.13e-09	1.03e-08	10.8538	GSE14520
TCGA-LIHC	NCOR1	-1.09904	5.64629	-10.0981	1.22e-21	2.8e-20	37.8333	GSE14520
TCGA-LIHC	CCDC25	-1.09864	4.65851	-10.6738	9.93e-24	2.85e-22	42.5994	GSE14520
TCGA-LIHC	ARMCX3	-1.09742	3.77719	-4.85952	1.66e-06	5.16e-06	3.62185	GSE14520
TCGA-LIHC	PALM2AKAP2	-1.09721	5.65326	-9.30809	6.95e-19	1.15e-17	31.5514	GSE14520
TCGA-LIHC	HCK	-1.09714	2.74308	-7.08909	5.64e-12	3.92e-11	16.0349	GSE14520
TCGA-LIHC	TPK1	-1.09672	1.37289	-8.44697	4.76e-16	5.63e-15	25.4724	GSE14520
TCGA-LIHC	SLC16A5	-1.09601	0.558196	-7.54512	2.76e-13	2.3e-12	19.3175	GSE14520
TCGA-LIHC	ARHGAP42	-1.09552	3.4451	-8.98883	8.21e-18	1.18e-16	29.1788	GSE14520
TCGA-LIHC	CHSY3	-1.09548	0.252607	-6.51281	2.08e-10	1.17e-09	12.865	GSE14520
TCGA-LIHC	ZADH2	-1.09449	4.47504	-12.2415	9.84e-30	5.32e-28	56.3345	GSE14520
TCGA-LIHC	IRAK3	-1.09428	0.944292	-7.29	1.52e-12	1.15e-11	17.5977	GSE14520
TCGA-LIHC	MST1	-1.09407	7.04751	-5.01492	7.8e-07	2.56e-06	4.38469	GSE14520
TCGA-LIHC	FAS	-1.09325	3.19439	-6.47157	2.67e-10	1.48e-09	12.1883	GSE14520
TCGA-LIHC	PCP4L1	-1.09234	0.273683	-3.31987	0.00097804	0.00193371	-1.87636	GSE14520
TCGA-LIHC	DACT3	-1.09149	0.327248	-5.7121	2.1e-08	8.69e-08	8.37085	GSE14520
TCGA-LIHC	HMGCS2	-1.09127	9.61512	-3.64561	0.00029973	0.00064921	-1.10201	GSE14520
TCGA-LIHC	REPS2	-1.09126	3.65251	-7.2912	1.51e-12	1.14e-11	17.2064	GSE14520
TCGA-LIHC	PHLDB2	-1.09054	4.71125	-8.8226	2.9e-17	3.97e-16	27.8501	GSE14520
TCGA-LIHC	RHCE	-1.08965	-0.738858	-4.00739	7.25e-05	0.00017444	0.673674	GSE14520
TCGA-LIHC	C4orf19	-1.08853	4.00715	-6.66431	8.25e-11	4.92e-10	13.247	GSE14520
TCGA-LIHC	TRO	-1.08816	2.54316	-4.95148	1.06e-06	3.41e-06	4.23596	GSE14520
TCGA-LIHC	TAPT1	-1.08743	4.92654	-11.1376	1.84e-25	6.33e-24	46.5535	GSE14520
TCGA-LIHC	ADGRV1	-1.0863	3.36113	-4.3515	1.69e-05	4.52e-05	1.44667	GSE14520
TCGA-LIHC	NKAIN3	-1.08578	-0.395919	-3.82831	0.00014837	0.00033936	-0.0349764	GSE14520
TCGA-LIHC	ACSL5	-1.08561	6.09905	-4.65293	4.38e-06	1.27e-05	2.66754	GSE14520
TCGA-LIHC	GFRA3	-1.08558	-4.14172	-3.11461	0.0019662	0.00368723	-2.23647	GSE14520
TCGA-LIHC	CD300C	-1.08557	-0.863035	-6.05182	3.14e-09	1.48e-08	10.3336	GSE14520
TCGA-LIHC	PRRT1B	-1.0851	-0.580588	-3.54387	0.00043792	0.00092044	-1.03712	GSE14520
TCGA-LIHC	SIGIRR	-1.08436	5.26555	-6.2687	8.93e-10	4.57e-09	10.8836	GSE14520
TCGA-LIHC	CYB5D2	-1.08392	4.26474	-8.40726	6.36e-16	7.46e-15	24.816	GSE14520
TCGA-LIHC	TSHR	-1.08384	-3.48128	-4.90633	1.32e-06	4.18e-06	4.62011	GSE14520
TCGA-LIHC	BDH1	-1.08374	6.91097	-4.4856	9.36e-06	2.59e-05	1.98592	GSE14520
TCGA-LIHC	PIGV	-1.0834	4.27636	-9.91297	5.56e-21	1.18e-19	36.3372	GSE14520
TCGA-LIHC	APOL6	-1.08332	6.51939	-7.42143	6.34e-13	5.01e-12	18.0424	GSE14520
TCGA-LIHC	EBI3	-1.08199	0.827689	-6.10611	2.3e-09	1.11e-08	10.4617	GSE14520
TCGA-LIHC	FOXD3	-1.08153	-5.81643	-6.2816	8.28e-10	4.26e-09	11.7736	GSE14520
TCGA-LIHC	LSAMP	-1.08107	-2.11094	-3.2071	0.0014419	0.00276742	-2.0114	GSE14520
TCGA-LIHC	LST1	-1.0801	2.4965	-7.0827	5.88e-12	4.07e-11	16.0433	GSE14520
TCGA-LIHC	PCBP3	-1.08008	-1.70339	-4.00251	7.39e-05	0.00017764	0.733686	GSE14520
TCGA-LIHC	NXN	-1.07959	2.76412	-4.77641	2.46e-06	7.48e-06	3.38316	GSE14520
TCGA-LIHC	DOCK8	-1.07951	2.93051	-6.20961	1.26e-09	6.33e-09	10.7059	GSE14520
TCGA-LIHC	C9orf72	-1.07905	2.77845	-8.46476	4.18e-16	4.98e-15	25.3912	GSE14520
TCGA-LIHC	CLEC7A	-1.07824	0.937198	-6.1865	1.44e-09	7.18e-09	10.8985	GSE14520
TCGA-LIHC	ABCG4	-1.07808	-3.59363	-5.48599	7.06e-08	2.71e-07	7.43769	GSE14520
TCGA-LIHC	NXPE3	-1.07799	1.37291	-7.26637	1.77e-12	1.33e-11	17.3863	GSE14520
TCGA-LIHC	ARAP2	-1.07793	2.85467	-7.91671	2.13e-14	2.05e-13	21.4996	GSE14520
TCGA-LIHC	IVD	-1.07793	7.17668	-9.14643	2.44e-18	3.79e-17	30.3817	GSE14520
TCGA-LIHC	COL19A1	-1.0777	-4.56647	-4.2464	2.67e-05	6.9e-05	1.78297	GSE14520
TCGA-LIHC	VAT1L	-1.07598	-0.583043	-3.19255	0.00151472	0.00289465	-2.1793	GSE14520
TCGA-LIHC	OXER1	-1.07547	3.97746	-5.16999	3.61e-07	1.24e-06	5.08261	GSE14520
TCGA-LIHC	TNIK	-1.07515	2.18107	-5.00894	8.03e-07	2.63e-06	4.56022	GSE14520
TCGA-LIHC	GRHPR	-1.07514	8.04816	-7.48458	4.15e-13	3.37e-12	18.5589	GSE14520
TCGA-LIHC	GFRA2	-1.07513	0.559996	-5.13147	4.38e-07	1.49e-06	5.41118	GSE14520
TCGA-LIHC	SLAMF6	-1.07463	0.3913	-5.2794	2.07e-07	7.38e-07	6.15601	GSE14520
TCGA-LIHC	HLA-DOA	-1.07433	2.84847	-5.52511	5.74e-08	2.24e-07	7.00716	GSE14520
TCGA-LIHC	AUTS2	-1.07412	4.048	-5.07122	5.91e-07	1.98e-06	4.59787	GSE14520
TCGA-LIHC	TCEAL7	-1.06947	-1.53646	-7.04247	7.62e-12	5.18e-11	16.2435	GSE14520
TCGA-LIHC	KCNK6	-1.06944	2.18239	-7.84405	3.54e-14	3.3e-13	21.1163	GSE14520
TCGA-LIHC	ADGRL2	-1.06932	5.05505	-6.30438	7.24e-10	3.76e-09	11.0871	GSE14520
TCGA-LIHC	HEMGN	-1.06931	-5.38513	-5.22454	2.74e-07	9.61e-07	6.16731	GSE14520
TCGA-LIHC	GZMM	-1.06869	0.0301273	-5.77081	1.52e-08	6.45e-08	8.72395	GSE14520
TCGA-LIHC	SCML4	-1.06843	0.424502	-4.74789	2.81e-06	8.46e-06	3.64034	GSE14520
TCGA-LIHC	C10orf71	-1.06805	-5.70238	-5.47891	7.33e-08	2.8e-07	7.43871	GSE14520
TCGA-LIHC	CRACD	-1.06756	-1.60713	-3.4043	0.00072614	0.0014696	-1.40897	GSE14520
TCGA-LIHC	DHRS4L2	-1.06738	4.32341	-7.34004	1.09e-12	8.39e-12	17.4759	GSE14520
TCGA-LIHC	PFN2	-1.06533	2.75545	-4.80742	2.12e-06	6.52e-06	3.51584	GSE14520
TCGA-LIHC	NGF	-1.06477	-0.867766	-5.79671	1.32e-08	5.65e-08	8.94492	GSE14520
TCGA-LIHC	ROPN1L	-1.06472	-3.56564	-5.11564	4.74e-07	1.61e-06	5.60694	GSE14520
TCGA-LIHC	GADD45A	-1.06458	5.68377	-6.7183	5.91e-11	3.61e-10	13.5523	GSE14520
TCGA-LIHC	C16orf54	-1.06401	-0.0286196	-6.02854	3.59e-09	1.67e-08	10.1317	GSE14520
TCGA-LIHC	CLEC4F	-1.06379	-2.27813	-4.12485	4.46e-05	0.00011118	1.24086	GSE14520
TCGA-LIHC	WLS	-1.0634	3.65494	-4.27759	2.33e-05	6.09e-05	1.10225	GSE14520
TCGA-LIHC	DSC3	-1.06258	-4.06676	-3.2553	0.0012231	0.00237724	-1.80273	GSE14520
TCGA-LIHC	POU2AF1	-1.06234	-0.104363	-3.79936	0.00016618	0.00037712	-0.173635	GSE14520
TCGA-LIHC	ANGPTL4	-1.06188	6.29113	-3.89346	0.00011468	0.00026775	-0.437614	GSE14520
TCGA-LIHC	QDPR	-1.06149	6.57891	-7.30363	1.39e-12	1.05e-11	17.2747	GSE14520
TCGA-LIHC	C1QA	-1.06138	6.30798	-5.02109	7.57e-07	2.49e-06	4.36699	GSE14520
TCGA-LIHC	RUNX3	-1.06111	1.86458	-6.52131	1.98e-10	1.11e-09	12.7042	GSE14520
TCGA-LIHC	IFIT1	-1.05998	4.72793	-4.75352	2.74e-06	8.26e-06	3.09029	GSE14520
TCGA-LIHC	SEC24B	-1.05997	5.04882	-9.30834	6.93e-19	1.15e-17	31.5423	GSE14520
TCGA-LIHC	SNTG1	-1.05969	-2.58948	-2.3563	0.0189099	0.0296313	-4.30241	GSE14520
TCGA-LIHC	KCNK1	-1.05929	3.08647	-3.72846	0.00021867	0.00048501	-0.933489	GSE14520
TCGA-LIHC	GPRASP1	-1.0591	0.837638	-8.10919	5.47e-15	5.68e-14	23.1367	GSE14520
TCGA-LIHC	C11orf1	-1.05842	2.96114	-7.67139	1.17e-13	1.03e-12	19.8183	GSE14520
TCGA-LIHC	PCCA	-1.05731	5.27402	-7.85535	3.28e-14	3.06e-13	20.9124	GSE14520
TCGA-LIHC	ARHGAP24	-1.05728	1.91771	-6.97336	1.19e-11	7.87e-11	15.44	GSE14520
TCGA-LIHC	NRBF2	-1.05716	4.44575	-13.4719	1.04e-34	8.52e-33	67.7355	GSE14520
TCGA-LIHC	RAI2	-1.05612	1.3977	-5.98073	4.71e-09	2.15e-08	9.68026	GSE14520
TCGA-LIHC	AOAH	-1.05571	1.96749	-6.28873	7.94e-10	4.1e-09	11.3319	GSE14520
TCGA-LIHC	KIF6	-1.05564	-1.65113	-3.61886	0.00033143	0.00071152	-0.677094	GSE14520
TCGA-LIHC	GPR88	-1.05556	1.91067	-2.13165	0.0336075	0.0499902	-5.3041	GSE14520
TCGA-LIHC	MS4A2	-1.05536	-3.54692	-3.50439	0.00050613	0.00105213	-0.999647	GSE14520
TCGA-LIHC	GLI2	-1.05516	-1.62981	-3.75549	0.00019704	0.00044069	-0.192164	GSE14520
TCGA-LIHC	PTGS1	-1.05414	1.66205	-5.74596	1.74e-08	7.33e-08	8.36337	GSE14520
TCGA-LIHC	P2RX6	-1.05406	-2.05289	-3.82729	0.00014897	0.00034046	0.0964391	GSE14520
TCGA-LIHC	CFL2	-1.05401	5.95121	-8.71031	6.76e-17	8.72e-16	27.0338	GSE14520
TCGA-LIHC	AMZ1	-1.05386	-2.20534	-3.49938	0.00051547	0.00107023	-1.0563	GSE14520
TCGA-LIHC	C4BPA	-1.05356	9.32345	-3.34483	0.00089618	0.00178254	-2.14765	GSE14520
TCGA-LIHC	SOWAHC	-1.05326	5.12462	-9.10859	3.27e-18	4.99e-17	30.0073	GSE14520
TCGA-LIHC	RGS2	-1.05291	3.38456	-4.82038	2e-06	6.15e-06	3.49355	GSE14520
TCGA-LIHC	C10orf90	-1.05279	-4.54316	-3.19073	0.00152409	0.00291091	-1.99368	GSE14520
TCGA-LIHC	CLDN11	-1.05257	0.143547	-4.28732	2.24e-05	5.86e-05	1.69193	GSE14520
TCGA-LIHC	GDF7	-1.05239	2.16725	-4.13186	4.33e-05	0.00010823	0.752816	GSE14520
TCGA-LIHC	MAB21L3	-1.05236	-1.02538	-3.54455	0.00043683	0.00091862	-0.983056	GSE14520
TCGA-LIHC	ACOT1	-1.05224	2.87019	-5.03015	7.24e-07	2.39e-06	4.55881	GSE14520
TCGA-LIHC	MYLK	-1.05075	5.60843	-5.49854	6.61e-08	2.55e-07	6.69735	GSE14520
TCGA-LIHC	GATA6	-1.05063	3.25215	-7.23397	2.2e-12	1.62e-11	16.8898	GSE14520
TCGA-LIHC	FERMT2	-1.05039	5.6484	-9.86787	8.02e-21	1.66e-19	35.9678	GSE14520
TCGA-LIHC	FGF2	-1.0503	0.69014	-3.69495	0.00024859	0.00054614	-0.656175	GSE14520
TCGA-LIHC	CYP2U1	-1.05018	2.49474	-7.51409	3.4e-13	2.79e-12	18.8371	GSE14520
TCGA-LIHC	PLTP	-1.04988	4.16014	-4.78997	2.31e-06	7.05e-06	3.27837	GSE14520
TCGA-LIHC	CHIC1	-1.04975	0.847829	-5.11039	4.86e-07	1.65e-06	5.26531	GSE14520
TCGA-LIHC	KIR2DL1	-1.04888	-4.93832	-4.94415	1.1e-06	3.52e-06	4.82511	GSE14520
TCGA-LIHC	SYCE1	-1.04879	-5.01527	-3.17092	0.00162931	0.00309785	-2.0447	GSE14520
TCGA-LIHC	LAMC3	-1.04707	3.23437	-4.21898	3e-05	7.7e-05	0.919184	GSE14520
TCGA-LIHC	SH3YL1	-1.04588	2.75318	-5.46872	7.74e-08	2.95e-07	6.73342	GSE14520
TCGA-LIHC	ZBTB7C	-1.04548	-0.0049352	-3.97664	8.21e-05	0.00019585	0.476588	GSE14520
TCGA-LIHC	TMEM53	-1.04484	4.58588	-8.75528	4.82e-17	6.43e-16	27.3525	GSE14520
TCGA-LIHC	RAB3IL1	-1.04449	2.75184	-6.25211	9.85e-10	5.01e-09	10.981	GSE14520
TCGA-LIHC	SLC5A3	-1.04385	3.28063	-7.72938	7.84e-14	7.03e-13	20.1555	GSE14520
TCGA-LIHC	DIXDC1	-1.04371	2.89506	-7.44273	5.5e-13	4.38e-12	18.3016	GSE14520
TCGA-LIHC	TESK2	-1.04362	1.84684	-8.40448	6.49e-16	7.6e-15	25.1047	GSE14520
TCGA-LIHC	IFNLR1	-1.04354	2.34314	-4.36134	1.62e-05	4.34e-05	1.6595	GSE14520
TCGA-LIHC	AIM2	-1.04248	-2.01497	-3.90768	0.00010836	0.00025379	0.394161	GSE14520
TCGA-LIHC	SIGLEC6	-1.04164	-4.05535	-4.16893	3.71e-05	9.37e-05	1.46158	GSE14520
TCGA-LIHC	GYG2	-1.04128	4.09632	-4.33954	1.79e-05	4.75e-05	1.32309	GSE14520
TCGA-LIHC	CCN6	-1.04125	-3.88596	-4.49327	9.05e-06	2.51e-05	2.79508	GSE14520
TCGA-LIHC	TMEM86B	-1.041	3.52429	-4.5652	6.54e-06	1.85e-05	2.34472	GSE14520
TCGA-LIHC	MAN1A1	-1.0404	7.00071	-6.91627	1.71e-11	1.11e-10	14.8345	GSE14520
TCGA-LIHC	ZNF330	-1.03946	4.3575	-12.2182	1.22e-29	6.43e-28	56.1283	GSE14520
TCGA-LIHC	CHAD	-1.03895	2.79674	-4.09335	5.09e-05	0.00012543	0.498152	GSE14520
TCGA-LIHC	DHTKD1	-1.03878	6.95197	-6.45679	2.92e-10	1.61e-09	12.05	GSE14520
TCGA-LIHC	FGFBP2	-1.03845	-1.99934	-4.22989	2.86e-05	7.37e-05	1.64923	GSE14520
TCGA-LIHC	FRMD7	-1.03832	-4.28558	-3.0834	0.0021795	0.00405252	-2.32623	GSE14520
TCGA-LIHC	RNF175	-1.03796	-2.21924	-5.10182	5.08e-07	1.72e-06	5.50709	GSE14520
TCGA-LIHC	SERPINF2	-1.0379	9.69639	-4.0588	5.87e-05	0.00014323	0.43986	GSE14520
TCGA-LIHC	FOXA3	-1.03755	5.24012	-4.07575	5.47e-05	0.00013415	0.225661	GSE14520
TCGA-LIHC	SLC39A8	-1.03733	4.71074	-6.98487	1.1e-11	7.35e-11	15.1898	GSE14520
TCGA-LIHC	SLC16A9	-1.03687	-0.341667	-2.50762	0.0125257	0.0202831	-4.11059	GSE14520
TCGA-LIHC	CPAMD8	-1.03626	0.120642	-6.45302	2.99e-10	1.64e-09	12.5332	GSE14520
TCGA-LIHC	FCMR	-1.03614	1.04677	-6.26322	9.22e-10	4.71e-09	11.3242	GSE14520
TCGA-LIHC	RSAD2	-1.03471	1.79314	-5.27754	2.09e-07	7.45e-07	5.94672	GSE14520
TCGA-LIHC	LAG3	-1.034	1.35773	-4.92922	1.18e-06	3.77e-06	4.33887	GSE14520
TCGA-LIHC	MAP2K1	-1.03346	4.92181	-14.3803	1.67e-38	1.63e-36	76.4236	GSE14520
TCGA-LIHC	MSX2	-1.03321	-4.48972	-3.77307	0.00018407	0.00041388	-0.0352489	GSE14520
TCGA-LIHC	TIGD2	-1.03212	3.6753	-6.18279	1.48e-09	7.32e-09	10.4605	GSE14520
TCGA-LIHC	SLC47A1	-1.0308	6.03955	-4.3133	2e-05	5.28e-05	1.20762	GSE14520
TCGA-LIHC	ABCA10	-1.03076	0.819893	-4.82131	1.99e-06	6.13e-06	3.92582	GSE14520
TCGA-LIHC	ITK	-1.03039	0.525481	-5.04327	6.78e-07	2.25e-06	4.99743	GSE14520
TCGA-LIHC	SLC25A15	-1.03032	6.03869	-4.84392	1.78e-06	5.54e-06	3.5249	GSE14520
TCGA-LIHC	SLC25A20	-1.03006	5.81814	-7.64621	1.39e-13	1.2e-12	19.5035	GSE14520
TCGA-LIHC	LNP1	-1.02969	1.27175	-6.73095	5.46e-11	3.35e-10	14.0491	GSE14520
TCGA-LIHC	TANGO6	-1.02952	3.8834	-9.71824	2.69e-20	5.19e-19	34.8047	GSE14520
TCGA-LIHC	LCP2	-1.02834	3.17432	-7.3091	1.34e-12	1.02e-11	17.3896	GSE14520
TCGA-LIHC	EFS	-1.02833	-1.05217	-4.7568	2.7e-06	8.14e-06	3.83298	GSE14520
TCGA-LIHC	ADCYAP1	-1.02829	-3.60666	-3.28575	0.00110118	0.00215871	-1.71636	GSE14520
TCGA-LIHC	SCNN1A	-1.02829	2.14417	-4.38259	1.48e-05	3.98e-05	1.78917	GSE14520
TCGA-LIHC	PEX3	-1.02802	3.1498	-9.88976	6.72e-21	1.4e-19	36.2576	GSE14520
TCGA-LIHC	DPEP2	-1.02799	0.0436909	-7.97079	1.46e-14	1.43e-13	22.2612	GSE14520
TCGA-LIHC	MS4A4A	-1.02778	2.56846	-6.06055	2.99e-09	1.41e-08	9.94029	GSE14520
TCGA-LIHC	RGPD3	-1.02771	-2.05637	-4.99209	8.72e-07	2.84e-06	4.98086	GSE14520
TCGA-LIHC	UBE2QL1	-1.02769	0.586646	-3.0238	0.00264704	0.00486074	-2.82995	GSE14520
TCGA-LIHC	IL10RA	-1.02761	3.48126	-6.31209	6.92e-10	3.6e-09	11.2255	GSE14520
TCGA-LIHC	REEP6	-1.0272	7.68433	-4.20024	3.25e-05	8.29e-05	0.848789	GSE14520
TCGA-LIHC	PNRC1	-1.02626	6.43201	-8.8593	2.2e-17	3.04e-16	28.1628	GSE14520
TCGA-LIHC	MCTP2	-1.02609	0.253285	-3.62949	0.00031847	0.00068606	-0.830072	GSE14520
TCGA-LIHC	TLR1	-1.02608	1.59728	-6.2161	1.22e-09	6.1e-09	10.9677	GSE14520
TCGA-LIHC	CLEC10A	-1.02484	1.66932	-5.95727	5.37e-09	2.43e-08	9.52005	GSE14520
TCGA-LIHC	LILRA6	-1.02408	-0.283079	-6.66863	8.03e-11	4.81e-10	13.8578	GSE14520
TCGA-LIHC	SNAI1	-1.02399	0.961335	-5.34638	1.47e-07	5.36e-07	6.41018	GSE14520
TCGA-LIHC	HIVEP1	-1.02379	3.85599	-9.37023	4.27e-19	7.25e-18	32.0665	GSE14520
TCGA-LIHC	PRODH	-1.02375	1.12779	-2.48991	0.0131577	0.0212232	-4.35601	GSE14520
TCGA-LIHC	SEMA5A	-1.02285	3.26325	-5.45152	8.47e-08	3.21e-07	6.56278	GSE14520
TCGA-LIHC	SPTLC3	-1.0227	3.973	-5.33948	1.52e-07	5.54e-07	5.92031	GSE14520
TCGA-LIHC	PTPN3	-1.02267	5.34554	-7.8792	2.77e-14	2.61e-13	21.0769	GSE14520
TCGA-LIHC	SIRPB2	-1.02251	-0.646217	-5.03028	7.23e-07	2.39e-06	5.06177	GSE14520
TCGA-LIHC	TAC1	-1.02215	-5.80716	-5.20164	3.07e-07	1.07e-06	6.06249	GSE14520
TCGA-LIHC	CABCOCO1	-1.02215	-3.96019	-4.64314	4.58e-06	1.33e-05	3.44575	GSE14520
TCGA-LIHC	TMEM232	-1.02163	-1.83222	-4.49134	9.13e-06	2.53e-05	2.72582	GSE14520
TCGA-LIHC	CTCFL	-1.02143	-3.7584	-3.33154	0.00093896	0.0018606	-1.5656	GSE14520
TCGA-LIHC	FGG	-1.0211	11.8829	-3.61587	0.00033516	0.0007187	-1.04239	GSE14520
TCGA-LIHC	ACKR2	-1.02083	2.44407	-3.94717	9.25e-05	0.00021912	0.00284321	GSE14520
TCGA-LIHC	NRIP1	-1.02066	4.19336	-6.15899	1.69e-09	8.33e-09	10.2774	GSE14520
TCGA-LIHC	SOCS6	-1.02043	4.72567	-11.54	5.39e-27	2.19e-25	50.0638	GSE14520
TCGA-LIHC	SLA	-1.0204	2.65094	-5.987	4.54e-09	2.08e-08	9.51542	GSE14520
TCGA-LIHC	SPIRE1	-1.02018	1.13072	-4.49621	8.93e-06	2.48e-05	2.42734	GSE14520
TCGA-LIHC	FIGN	-1.02007	1.63674	-5.03941	6.91e-07	2.29e-06	4.80601	GSE14520
TCGA-LIHC	LDOC1	-1.01988	1.23157	-4.35373	1.68e-05	4.48e-05	1.81483	GSE14520
TCGA-LIHC	CHST8	-1.01871	-3.59151	-2.95338	0.0033171	0.00598492	-2.72439	GSE14520
TCGA-LIHC	NCALD	-1.0174	3.44273	-5.51018	6.22e-08	2.41e-07	6.84256	GSE14520
TCGA-LIHC	SEMA3C	-1.0171	-0.495038	-3.41624	0.00069587	0.00141277	-1.47001	GSE14520
TCGA-LIHC	CRPPA	-1.01633	1.34552	-6.90623	1.82e-11	1.18e-10	15.1181	GSE14520
TCGA-LIHC	IZUMO4	-1.01631	0.819732	-5.11592	4.73e-07	1.61e-06	5.30556	GSE14520
TCGA-LIHC	SLPI	-1.01548	5.23811	-2.24499	0.0252811	0.0386273	-5.42343	GSE14520
TCGA-LIHC	CPB2	-1.01548	8.54005	-4.18484	3.47e-05	8.8e-05	0.851107	GSE14520
TCGA-LIHC	CLEC17A	-1.01525	-3.77493	-4.04479	6.22e-05	0.00015117	0.968433	GSE14520
TCGA-LIHC	TSKU	-1.01486	7.16797	-3.85834	0.00013183	0.00030432	-0.517179	GSE14520
TCGA-LIHC	CHIC2	-1.01451	2.8943	-14.2673	4.99e-38	4.78e-36	75.4602	GSE14520
TCGA-LIHC	ENC1	-1.01434	4.28153	-6.05769	3.04e-09	1.43e-08	9.70451	GSE14520
TCGA-LIHC	MSR1	-1.01414	3.03813	-6.20149	1.32e-09	6.6e-09	10.6553	GSE14520
TCGA-LIHC	MANEA	-1.01335	4.06948	-7.29222	1.5e-12	1.13e-11	17.1788	GSE14520
TCGA-LIHC	AMIGO2	-1.01313	1.68941	-5.21872	2.82e-07	9.87e-07	5.66606	GSE14520
TCGA-LIHC	NCOA7	-1.01273	4.91107	-6.39531	4.22e-10	2.27e-09	11.6151	GSE14520
TCGA-LIHC	NECAB2	-1.0123	2.5322	-2.706	0.00708319	0.0120658	-4.02937	GSE14520
[truncated: 1,828 more rows]

## Sheet: Table S6
Table S6. Cell markers for different cell types in single-cell transcriptome
Cell Type	Cell marker
Myeloid cell	S100A9
Myeloid cell	S100A8
Myeloid cell	LYZ
Myeloid cell	FCN1
Myeloid cell	IL1B
T cell	CCL5
T cell	CD69
T cell	NK7G
T cell	KLRB1
T cell	IL7R
Mesenchymal cell	ACTA2
Mesenchymal cell	TAGLN
Mesenchymal cell	RGS5
Mesenchymal cell	MYL9
Mesenchymal cell	ADIRF
Endothelial cell	FCN3
Endothelial cell	DNASE1L3
Endothelial cell	CRHBP
Endothelial cell	CAVIN2
Endothelial cell	AKAP12
Macrophage cell	C1QB
Macrophage cell	C1QC
Macrophage cell	C1QA
Macrophage cell	MARCO
Macrophage cell	CD5L
Hepatocyte	ALB
Hepatocyte	MT1G
Hepatocyte	APOA2
Hepatocyte	HP
Hepatocyte	TTR
Tumor cell	HIST1H4C
Tumor cell	STMN1
Tumor cell	HMGB2
Tumor cell	MKI67
Tumor cell	TOP2A
Mast cell	TPSB2
Mast cell	TPSAB1
Mast cell	CPA3
Mast cell	CTSG
Mast cell	KIT

## Sheet: Table S7
Table S7.Immune-related pathway genes were obtained from the KEGG (Kyoto Encyclopedia of Genes and Genomes) database.
KEGG_ANTIGEN_PROCESSING_AND_PRESENTATION.v7.5.1.gmt
KEGG_B_CELL_RECEPTOR_SIGNALING_PATHWAY.v7.5.1.gmt
KEGG_CHEMOKINE_SIGNALING_PATHWAY.v7.5.1.gmt
KEGG_COMPLEMENT_AND_COAGULATION_CASCADES.v7.5.1.gmt
KEGG_CYTOSOLIC_DNA_SENSING_PATHWAY.v7.5.1.gmt
KEGG_FC_EPSILON_RI_SIGNALING_PATHWAY.v7.5.1.gmt
KEGG_FC_GAMMA_R_MEDIATED_PHAGOCYTOSIS.v7.5.1.gmt
KEGG_HEMATOPOIETIC_CELL_LINEAGE.v7.5.1.gmt
KEGG_INTESTINAL_IMMUNE_NETWORK_FOR_IGA_PRODUCTION.v7.5.1.gmt
KEGG_LEUKOCYTE_TRANSENDOTHELIAL_MIGRATION.v7.5.1.gmt
KEGG_NATURAL_KILLER_CELL_MEDIATED_CYTOTOXICITY.v7.5.1.gmt
KEGG_NOD_LIKE_RECEPTOR_SIGNALING_PATHWAY.v7.5.1.gmt
KEGG_RIG_I_LIKE_RECEPTOR_SIGNALING_PATHWAY.v7.5.1.gmt
KEGG_T_CELL_RECEPTOR_SIGNALING_PATHWAY.v7.5.1.gmt
KEGG_TOLL_LIKE_RECEPTOR_SIGNALING_PATHWAY.v7.5.1.gmt

## Sheet: Table S8
Table S8.The primer sequences of the PMRS genes.
Primer	forward primer (5 ′-3′)	reverse primer (5 ′-3′)
ADH1C	CAAACTTGTGGCTGACTTTATGGC	TACTCTTTCCAGAGCGAAGCA
ApoA-1	TGCCCACTCTATTTGCCCAG	TCTCTGCCGCTGTCTTTGAG
CFHR1	GGGGAGAAGCAACATTTTGTGA	ACAGGAAGTGTCAGTGGACCT
CYP2C9	CAGAGACGACAAGCACAACCCT	ATGTGGCTCCTGTCTTGCATGC
CYP2D6	TAG​TGG​TGG​CTG​ACC​TGT​TCT​CT	TCG​TCG​ATC​TCC​TGT​TGG​ACA
FGA	AGACATCAATCTGCCTGCAAA	AGTGGTCAACGAATGAGAATCC
G6PC	ACGAATCTACCTTGCTGCTCA	AAAATCCGATGGCGAAGCTG
HMGCS2	GACTCCAGTGAAGCGCATTCT	CTGGGAAGTAGACCTCCAGG
PON1	ATGCTCTCCGAGAGGTACAACC	GCCAGTCCATTAGGCAGTATCTC

## Sheet: Table S9
Table S9. The genes in the clust1 and clust2 identified through limma analysis.
ID	logFC	AveExpr	t	P.Value	adj.P.Val	B
CA9	-4.482	-0.895702	-13.4073	8.92e-34	8.09e-32	65.8325
CTNND2	-4.36478	-0.699036	-10.9335	2.39e-24	6.26e-23	44.5395
PRAME	-4.34793	-2.03045	-10.5017	8.52e-23	1.83e-21	41.0012
PITX1	-4.04454	-0.415819	-13.0398	2.51e-32	1.85e-30	62.58
WNK2	-4.01645	0.696989	-12.7158	4.62e-31	2.86e-29	59.7745
MISP	-3.85222	-1.20636	-10.9716	1.73e-24	4.64e-23	44.8312
KRT19	-3.56302	0.528838	-9.06092	7.18e-18	8.94e-17	29.9039
DKK1	-3.43923	-0.532987	-9.33464	8.97e-19	1.23e-17	31.9616
FRAS1	-3.36055	0.575581	-11.4565	2.85e-26	9.56e-25	48.9078
PGC	-3.34467	-0.871364	-7.10851	5.93e-12	3.7e-11	16.6533
IGF2BP1	-3.33151	1.10872	-8.76812	6.36e-17	7.19e-16	27.7376
HMGA2	-3.2719	-3.33559	-10.8689	4.09e-24	1.03e-22	43.8709
DMKN	-3.24434	0.275897	-9.66786	6.79e-20	1.06e-18	34.4821
PNCK	-3.24109	-2.98574	-10.2615	6.03e-22	1.18e-20	39.0333
TRIM71	-3.2368	-0.805827	-7.90794	2.94e-14	2.42e-13	21.8132
AFP	-3.18874	3.93721	-7.71193	1.12e-13	8.58e-13	20.1929
EPCAM	-3.16613	1.50201	-7.52765	3.86e-13	2.77e-12	19.176
FOXJ1	-3.16467	-1.80613	-11.2813	1.27e-25	3.87e-24	47.3418
DQX1	-3.14952	-2.62688	-10.102	2.18e-21	4.03e-20	37.7964
AGR2	-3.09026	-1.56817	-7.23518	2.63e-12	1.7e-11	17.4686
PLEKHB1	-3.01039	0.0148757	-12.3898	8.41e-30	4.45e-28	56.8745
PCSK1N	-2.9936	-2.15578	-8.88484	2.68e-17	3.15e-16	28.64
SLC34A2	-2.97886	-1.67899	-7.9614	2.03e-14	1.71e-13	22.1925
B4GALNT4	-2.86077	-2.07697	-9.1988	2.53e-18	3.29e-17	30.936
GAL3ST1	-2.85488	2.16785	-11.3576	6.64e-26	2.1e-24	48.0566
SPHK1	-2.80841	2.65713	-14.014	3.38e-36	4.35e-34	71.4883
HS6ST2	-2.80478	-2.77162	-9.00485	1.09e-17	1.35e-16	29.499
SYT13	-2.79196	-1.64479	-7.7605	8.06e-14	6.31e-13	20.8546
DMBT1	-2.76091	-3.11576	-9.46578	3.27e-19	4.73e-18	32.899
CDCA7	-2.75484	0.277688	-13.0773	1.79e-32	1.35e-30	62.9372
PROM1	-2.73257	-1.93842	-8.37729	1.09e-15	1.06e-14	25.0384
FXYD2	-2.71727	-2.15304	-9.55125	1.69e-19	2.53e-18	33.5697
ESRP1	-2.71698	-2.21769	-7.24071	2.54e-12	1.65e-11	17.5194
NTS	-2.70914	-1.4611	-6.31065	7.82e-10	3.75e-09	11.9624
MNX1	-2.70009	-4.1983	-9.62824	9.26e-20	1.43e-18	34.0979
KCNH2	-2.68995	-1.9608	-10.5747	4.68e-23	1.04e-21	41.5571
CXCL5	-2.67125	-2.3228	-7.70922	1.14e-13	8.73e-13	20.5238
CD24	-2.6651	5.54855	-9.51619	2.21e-19	3.25e-18	33.0663
IL20RA	-2.6567	-3.42567	-9.0066	1.08e-17	1.33e-16	29.4978
EPS8L3	-2.59884	2.3641	-8.88425	2.69e-17	3.16e-16	28.5003
PDX1	-2.58848	-1.7764	-6.57769	1.6e-10	8.37e-10	13.5038
ZIC5	-2.58053	-1.14336	-8.50753	4.26e-16	4.36e-15	25.9492
PEG10	-2.57792	3.45395	-5.97797	5.25e-09	2.27e-08	9.69783
SSTR3	-2.56685	-4.0449	-12.567	1.74e-30	1.01e-28	58.0692
USH1C	-2.56637	-0.105374	-6.34212	6.5e-10	3.15e-09	12.0776
PLPP2	-2.56029	2.08225	-8.25002	2.69e-15	2.5e-14	23.9956
SYT8	-2.54403	-1.68622	-8.76046	6.73e-17	7.58e-16	27.7463
CTSV	-2.53178	-0.195082	-10.7512	1.09e-23	2.61e-22	43.0474
CERS1	-2.53109	-3.06902	-10.6314	2.93e-23	6.7e-22	41.9537
RASAL1	-2.52363	-1.56782	-10.4805	1.01e-22	2.16e-21	40.8157
KCNF1	-2.515	-1.9282	-9.48916	2.73e-19	3.97e-18	33.1045
SLC7A10	-2.50623	-3.23219	-8.41288	8.43e-16	8.32e-15	25.2757
SPINT1	-2.50418	2.48759	-8.82663	4.13e-17	4.78e-16	28.0691
WNT7B	-2.49522	-3.28568	-9.19269	2.65e-18	3.44e-17	30.861
SSTR5	-2.4846	-4.03375	-7.9106	2.89e-14	2.38e-13	21.8516
SIX2	-2.4728	-2.48999	-10.0826	2.54e-21	4.68e-20	37.6368
FDCSP	-2.46961	-3.12687	-7.05549	8.32e-12	5.09e-11	16.3824
PPP2R2C	-2.39592	-1.81683	-6.67613	8.82e-11	4.75e-10	14.0838
TESC	-2.38872	2.97004	-10.6437	2.65e-23	6.12e-22	42.0976
TMC5	-2.38275	-0.00207603	-7.48073	5.27e-13	3.71e-12	18.9863
S100P	-2.38121	1.90255	-6.00672	4.47e-09	1.95e-08	10.0181
MAPK13	-2.38091	2.92443	-13.1518	9.1e-33	7.2e-31	63.6622
C1orf116	-2.36746	0.0460353	-9.26808	1.49e-18	1.99e-17	31.4618
RHOV	-2.36451	-2.48987	-9.43227	4.24e-19	6.04e-18	32.6596
SALL4	-2.36198	-0.326756	-8.78148	5.76e-17	6.56e-16	27.895
GLP1R	-2.35039	-3.10553	-7.62539	2.01e-13	1.5e-12	19.979
BEX2	-2.34665	0.446942	-7.7919	6.51e-14	5.16e-13	21.0014
KLHDC8A	-2.34368	-2.78063	-11.1341	4.42e-25	1.27e-23	46.0436
SLC6A14	-2.34169	-4.57169	-9.42377	4.52e-19	6.43e-18	32.5525
C3orf52	-2.33585	-2.2456	-10.779	8.65e-24	2.1e-22	43.1773
IGDCC4	-2.33199	-1.5227	-11.3511	7.02e-26	2.21e-24	47.9149
IGF2	-2.33194	-0.280963	-4.76077	2.76e-06	8.2e-06	4.06622
MMP12	-2.33106	-1.88421	-7.96292	2.01e-14	1.7e-13	22.2058
GNG4	-2.32325	-0.335206	-6.34822	6.27e-10	3.05e-09	12.1276
DLX6	-2.30733	-4.55772	-8.71707	9.26e-17	1.02e-15	27.4005
EFNA5	-2.30491	-1.0695	-8.76956	6.29e-17	7.12e-16	27.8136
DLK1	-2.30488	-1.86174	-4.297	2.21e-05	5.74e-05	2.19405
PTHLH	-2.29982	-1.51354	-10.1912	1.06e-21	2.03e-20	38.5203
C6orf132	-2.29936	-0.597645	-9.03503	8.72e-18	1.08e-16	29.7411
MUC5B	-2.28875	-0.897099	-5.10808	5.18e-07	1.7e-06	5.70509
PKP3	-2.28666	-1.87185	-8.03325	1.23e-14	1.06e-13	22.6795
IGFBPL1	-2.28275	-0.854512	-6.68269	8.47e-11	4.57e-10	14.0923
TFF2	-2.27676	-3.8083	-7.12084	5.48e-12	3.43e-11	16.7871
TYRO3	-2.27412	2.33998	-15.1464	8.45e-41	1.83e-38	81.9736
PYCR1	-2.27239	2.21986	-9.55875	1.59e-19	2.39e-18	33.5628
RCOR2	-2.27209	-1.9377	-12.3562	1.13e-29	5.85e-28	56.4029
FA2H	-2.27023	-2.66068	-8.23482	3e-15	2.76e-14	24.0498
SPIB	-2.26758	-1.88827	-10.1729	1.23e-21	2.33e-20	38.3626
IGF2BP2	-2.26399	2.74447	-10.3076	4.15e-22	8.28e-21	39.3954
KISS1R	-2.25564	-4.23687	-9.48991	2.71e-19	3.95e-18	33.0523
CYP19A1	-2.25089	-3.10025	-7.81655	5.5e-14	4.39e-13	21.2308
TFF1	-2.24962	-3.90759	-7.07723	7.24e-12	4.46e-11	16.5192
MYBL2	-2.24916	3.49699	-13.8203	2.02e-35	2.35e-33	69.7003
MCOLN3	-2.24001	-1.99542	-7.65617	1.63e-13	1.23e-12	20.176
LAMP5	-2.2358	-2.28357	-9.7165	4.64e-20	7.43e-19	34.8141
ERVMER34-1	-2.23511	-3.18268	-7.95846	2.07e-14	1.75e-13	22.1741
SFRP5	-2.21633	-2.26852	-5.5031	6.91e-08	2.56e-07	7.69478
NXPH4	-2.21492	0.39938	-9.76102	3.27e-20	5.35e-19	35.201
CDH17	-2.20595	-3.35423	-8.15093	5.42e-15	4.86e-14	23.4716
PKM	-2.19781	6.74213	-16.2353	2.66e-45	1.09e-42	92.2644
SNAP25	-2.1969	0.335426	-8.55097	3.11e-16	3.24e-15	26.2315
PCLO	-2.18858	-2.75665	-7.19399	3.43e-12	2.19e-11	17.2358
SPINK1	-2.18544	5.1813	-5.04862	6.95e-07	2.24e-06	4.84167
IGF2BP3	-2.17632	-0.644469	-7.23923	2.56e-12	1.66e-11	17.4809
SLC4A11	-2.17289	-0.615766	-11.9452	4.19e-28	1.77e-26	52.9797
CAPN6	-2.17098	-2.35676	-6.51281	2.37e-10	1.21e-09	13.1472
ARNT2	-2.16801	0.482279	-9.2244	2.08e-18	2.74e-17	31.1283
UPK3A	-2.16524	-1.00417	-5.82201	1.25e-08	5.13e-08	9.2837
CKMT1B	-2.15831	-4.07686	-7.91692	2.76e-14	2.29e-13	21.893
TRIM17	-2.15766	-2.66935	-10.2585	6.17e-22	1.21e-20	39.0007
SPP1	-2.14951	6.4541	-5.68771	2.59e-08	1.02e-07	8.04244
ZPLD1	-2.14759	-3.54733	-7.11246	5.78e-12	3.61e-11	16.735
HOXB13	-2.13624	-4.22723	-7.23285	2.67e-12	1.72e-11	17.4819
SLC6A19	-2.12987	-3.45283	-6.27517	9.62e-10	4.55e-09	11.815
SLC6A8	-2.12946	3.46488	-10.6756	2.04e-23	4.73e-22	42.3244
A4GNT	-2.12122	-4.6174	-9.21226	2.28e-18	2.99e-17	30.9824
CTSE	-2.11496	-2.50468	-6.74944	5.63e-11	3.11e-10	14.5332
SLC6A11	-2.1082	-0.579966	-4.78715	2.44e-06	7.29e-06	4.20977
SGPP2	-2.10247	0.176448	-8.38393	1.04e-15	1.01e-14	25.061
DIRAS1	-2.10108	-1.89211	-8.41881	8.08e-16	7.99e-15	25.327
CYP26B1	-2.10015	-0.545616	-8.85494	3.34e-17	3.89e-16	28.4287
FER1L6	-2.09846	-3.06063	-6.3793	5.23e-10	2.56e-09	12.3962
ELOVL7	-2.09371	1.23944	-7.8448	4.53e-14	3.65e-13	21.3065
NPTX2	-2.08586	-0.347827	-5.93912	6.52e-09	2.79e-08	9.87489
VEPH1	-2.08567	-1.40723	-8.07156	9.45e-15	8.25e-14	22.9374
ARFGEF3	-2.07494	1.42953	-8.62993	1.75e-16	1.89e-15	26.7356
SMIM32	-2.07221	-1.76453	-5.70781	2.32e-08	9.2e-08	8.72074
HOXC10	-2.07126	-4.6399	-7.17874	3.78e-12	2.41e-11	17.1459
CACNG4	-2.07066	-1.59589	-6.0954	2.71e-09	1.21e-08	10.7806
DLX4	-2.06964	-3.32277	-9.7126	4.79e-20	7.63e-19	34.7519
SALL2	-2.06716	0.599976	-10.6428	2.67e-23	6.15e-22	42.1797
TNNT1	-2.06594	-2.50505	-7.93146	2.5e-14	2.08e-13	21.9957
PPFIA4	-2.06051	-2.01453	-10.8991	3.18e-24	8.17e-23	44.1586
HOXC9	-2.05915	-3.65386	-7.10112	6.22e-12	3.87e-11	16.6655
SLC29A4	-2.05711	2.74536	-8.37051	1.14e-15	1.11e-14	24.7786
INAVA	-2.04732	0.851958	-7.64545	1.75e-13	1.31e-12	20.0123
NKX3-2	-2.03905	-4.23173	-9.81055	2.21e-20	3.68e-19	35.4804
INHA	-2.03592	-2.58515	-7.48684	5.06e-13	3.58e-12	19.0845
COL22A1	-2.03273	-1.29393	-6.63352	1.14e-10	6.07e-10	13.8231
SLC4A3	-2.03183	-1.03261	-8.53854	3.41e-16	3.52e-15	26.1683
PIMREG	-2.03153	-0.401325	-12.5451	2.12e-30	1.21e-28	58.1715
PRSS22	-2.03096	-3.2203	-7.10994	5.88e-12	3.67e-11	16.7185
PSAPL1	-2.02294	-4.77523	-9.43013	4.31e-19	6.14e-18	32.5952
COL9A2	-2.02116	0.833259	-12.7437	3.6e-31	2.25e-29	60.0097
BICDL2	-2.01247	-3.07872	-6.85589	2.92e-11	1.67e-10	15.1741
PRSS16	-2.00713	-3.06383	-6.40878	4.39e-10	2.17e-09	12.5639
ANO9	-1.99975	0.968192	-11.173	3.18e-25	9.32e-24	46.5365
SIM2	-1.9968	-4.50727	-7.82352	5.24e-14	4.19e-13	21.2721
DMBX1	-1.99252	-4.0999	-8.2452	2.79e-15	2.58e-14	24.1099
DEPDC1B	-1.98839	1.55553	-12.8531	1.35e-31	8.95e-30	61.0057
MMP10	-1.98697	-2.91056	-7.9213	2.68e-14	2.22e-13	21.9265
MMP7	-1.9864	0.416476	-5.4071	1.14e-07	4.09e-07	7.06096
SAPCD2	-1.9846	0.05747	-13.8768	1.2e-35	1.44e-33	70.0687
LYPD6B	-1.98313	-3.16567	-6.85199	2.99e-11	1.7e-10	15.1516
COLCA2	-1.97917	0.250249	-12.0571	1.57e-28	7.1e-27	53.9951
MEP1A	-1.97414	-1.14261	-5.20413	3.21e-07	1.08e-06	6.18113
ETV4	-1.96794	2.78251	-8.09348	8.11e-15	7.13e-14	22.848
B4GALNT2	-1.96616	-2.33153	-4.91164	1.35e-06	4.2e-06	4.86825
SOX9	-1.96537	4.10443	-9.18739	2.76e-18	3.57e-17	30.6024
MFAP2	-1.95775	-0.743178	-9.19105	2.68e-18	3.48e-17	30.8903
TMPRSS3	-1.9569	0.935802	-6.7279	6.43e-11	3.52e-10	14.2512
NR0B1	-1.95613	-4.51075	-6.83003	3.42e-11	1.94e-10	15.0258
SP8	-1.95555	-4.37476	-7.03608	9.41e-12	5.71e-11	16.2686
MAP7D2	-1.95009	-1.23231	-6.53128	2.12e-10	1.09e-09	13.2262
CLEC2L	-1.94419	-3.87923	-6.29226	8.71e-10	4.15e-09	11.9146
IGDCC3	-1.93277	-3.45841	-6.52429	2.21e-10	1.13e-09	13.2287
OCA2	-1.93242	-2.13411	-6.22896	1.26e-09	5.87e-09	11.5361
SOX4	-1.93126	4.41509	-12.8055	2.07e-31	1.34e-29	60.5095
QSOX1	-1.93109	5.43819	-10.2037	9.61e-22	1.85e-20	38.4301
HAVCR1	-1.93056	-2.97705	-6.85865	2.87e-11	1.64e-10	15.1902
MMP9	-1.92601	2.12363	-9.46099	3.39e-19	4.9e-18	32.8256
GRIK4	-1.92092	-2.12373	-7.96129	2.03e-14	1.71e-13	22.1956
H2AW	-1.91846	-0.9035	-8.03853	1.19e-14	1.03e-13	22.7088
SYNGR3	-1.91712	-2.03198	-10.875	3.89e-24	9.88e-23	43.9581
SULT1C2	-1.90903	2.33767	-6.66248	9.58e-11	5.14e-10	13.7107
EGLN3	-1.90737	1.96159	-9.56696	1.49e-19	2.25e-18	33.6466
LRRC1	-1.90652	2.37846	-12.5423	2.17e-30	1.24e-28	58.2578
SEMA3E	-1.90329	-3.1731	-5.57239	4.8e-08	1.81e-07	8.06946
SPTSSB	-1.89037	-2.17202	-7.62042	2.08e-13	1.54e-12	19.9452
MGAM2	-1.89004	-3.12012	-6.04549	3.59e-09	1.59e-08	10.5486
BICC1	-1.88421	2.80934	-7.38138	1.01e-12	6.92e-12	18.1061
STRA6	-1.88277	-2.39961	-7.7701	7.55e-14	5.94e-13	20.925
B3GNT3	-1.88269	2.0068	-6.08349	2.89e-09	1.29e-08	10.4343
EPS8L1	-1.87965	-0.0959629	-9.08292	6.08e-18	7.61e-17	30.091
HOXC6	-1.8789	-3.73369	-7.28333	1.92e-12	1.27e-11	17.7971
TRNP1	-1.87328	2.94814	-8.82451	4.19e-17	4.84e-16	28.0116
RASGEF1A	-1.87266	-0.955794	-8.12903	6.32e-15	5.62e-14	23.3255
TMSB10	-1.86888	8.36873	-13.9814	4.57e-36	5.79e-34	71.1725
VTCN1	-1.86204	-2.33425	-5.6502	3.17e-08	1.23e-07	8.44778
ARHGAP40	-1.8614	-4.07792	-7.51155	4.29e-13	3.06e-12	19.2437
MELTF	-1.8578	2.10434	-9.85493	1.56e-20	2.65e-19	35.8622
SORCS1	-1.84858	-4.43116	-7.33658	1.36e-12	9.12e-12	18.1318
MSI1	-1.84458	0.693979	-6.03144	3.89e-09	1.71e-08	10.2922
FAM155B	-1.84193	-0.934029	-6.78847	4.43e-11	2.48e-10	14.731
DDR1	-1.84073	4.31222	-10.9421	2.22e-24	5.83e-23	44.4652
FOXO6	-1.83828	-1.78745	-7.32988	1.42e-12	9.49e-12	18.0799
CKMT1A	-1.83801	-3.82197	-7.12762	5.25e-12	3.29e-11	16.8292
DUSP9	-1.83688	2.6906	-6.87218	2.63e-11	1.51e-10	14.9313
DCDC2	-1.83356	3.03895	-5.87489	9.32e-09	3.91e-08	9.17025
CADPS	-1.83333	-3.38227	-6.87295	2.62e-11	1.51e-10	15.2787
NPTX1	-1.83036	-3.76584	-8.26826	2.37e-15	2.21e-14	24.2699
POF1B	-1.82714	-0.918916	-5.59375	4.28e-08	1.63e-07	8.10448
KCTD17	-1.82383	2.85276	-13.4136	8.42e-34	7.68e-32	66.0203
CDCP1	-1.82154	0.432371	-9.36327	7.21e-19	9.93e-18	32.1711
FOXQ1	-1.82151	1.45179	-6.06475	3.22e-09	1.43e-08	10.3986
HTR3A	-1.81977	-4.31465	-7.76552	7.79e-14	6.11e-13	20.8908
CLDN18	-1.81597	-3.66143	-7.76627	7.75e-14	6.09e-13	20.8976
GIPR	-1.81498	-1.31195	-10.6941	1.75e-23	4.09e-22	42.5282
ST6GALNAC5	-1.81073	-3.20309	-8.10021	7.73e-15	6.83e-14	23.1274
ITPR3	-1.8072	2.11791	-9.04875	7.86e-18	9.76e-17	29.7352
SOX11	-1.79907	-3.94595	-8.47032	5.58e-16	5.62e-15	25.6668
LYPD1	-1.79878	-0.563134	-7.90122	3.08e-14	2.53e-13	21.7788
COL11A1	-1.7948	-2.03975	-5.80208	1.39e-08	5.69e-08	9.22841
KRT80	-1.79166	-0.449869	-6.45564	3.33e-10	1.67e-09	12.7616
ZNF239	-1.78883	-0.486438	-9.1899	2.71e-18	3.51e-17	30.883
TMED3	-1.78734	4.24709	-10.1526	1.45e-21	2.73e-20	38.0526
KLC3	-1.78709	-2.99528	-7.6357	1.87e-13	1.4e-12	20.0458
BCAS1	-1.7863	-0.409865	-6.52605	2.19e-10	1.12e-09	13.1636
UBE2C	-1.78469	3.229	-12.2807	2.2e-29	1.1e-27	55.9307
HUNK	-1.78369	0.357884	-7.15119	4.51e-12	2.85e-11	16.8854
BPIFA2	-1.77197	-4.42124	-7.03821	9.28e-12	5.65e-11	16.2818
MMP11	-1.77148	3.71124	-10.6919	1.78e-23	4.16e-22	42.4375
PLEKHG4	-1.77011	0.177574	-9.98961	5.35e-21	9.56e-20	36.9769
SLC1A5	-1.76755	3.74032	-12.5208	2.63e-30	1.48e-28	58.013
PRRX2	-1.7667	-3.73567	-8.59546	2.25e-16	2.39e-15	26.5461
PACSIN1	-1.7662	-0.370796	-7.80069	6.13e-14	4.88e-13	21.1033
ITGB8	-1.76376	-1.21984	-6.43053	3.86e-10	1.92e-09	12.6504
PNMA8A	-1.76205	-2.04758	-6.45341	3.37e-10	1.69e-09	12.8027
BPIFB2	-1.75608	-1.09458	-4.18678	3.53e-05	8.88e-05	1.72307
LHFPL3	-1.75539	-4.98495	-9.06392	7.02e-18	8.75e-17	29.8895
CYBA	-1.75349	5.0524	-11.1647	3.41e-25	9.97e-24	46.295
EPO	-1.75201	-1.48048	-5.31529	1.83e-07	6.36e-07	6.73975
CDC20	-1.75172	3.4931	-11.6234	6.81e-27	2.51e-25	50.239
MDK	-1.74903	6.48291	-9.60241	1.13e-19	1.74e-18	33.7243
INPP5J	-1.7393	-0.689301	-11.4054	4.42e-26	1.45e-24	48.4046
C1QL4	-1.73754	-3.2827	-7.44098	6.85e-13	4.76e-12	18.7931
KIF5A	-1.73501	-3.33197	-9.08884	5.82e-18	7.3e-17	30.0932
CEP55	-1.73425	1.37324	-14.1526	9.35e-37	1.31e-34	72.7146
HK2	-1.72848	1.77984	-8.34201	1.4e-15	1.34e-14	24.6726
NRSN2	-1.72775	2.87538	-11.0596	8.28e-25	2.29e-23	45.5274
BMP7	-1.72715	-3.87825	-5.87454	9.34e-09	3.91e-08	9.64242
ABCB5	-1.72652	-3.76502	-6.05601	3.38e-09	1.5e-08	10.613
RUNDC3A	-1.72594	-2.37599	-11.2209	2.12e-25	6.29e-24	46.7659
DUOX2	-1.72252	-0.185977	-4.51569	8.46e-06	2.35e-05	3.01121
COL2A1	-1.7201	-2.34041	-3.92781	0.000101977	0.000240115	0.800705
ARID3A	-1.71903	3.14237	-10.4003	1.95e-22	4.04e-21	40.109
SLC7A1	-1.71885	2.43751	-10.6227	3.15e-23	7.15e-22	41.9603
TMEM132A	-1.71784	2.6691	-10.9229	2.61e-24	6.8e-23	44.4074
UCHL1	-1.71495	0.187441	-6.41974	4.12e-10	2.04e-09	12.5159
MUC1	-1.7145	0.10787	-7.56843	2.94e-13	2.14e-12	19.5594
DSCAML1	-1.707	-2.54778	-6.86097	2.82e-11	1.62e-10	15.2008
TMEM51	-1.70552	2.23954	-14.9419	5.82e-40	1.12e-37	80.0587
SPDEF	-1.70365	-2.84602	-6.10859	2.51e-09	1.13e-08	10.889
EVC2	-1.70357	-0.0898043	-8.78305	5.69e-17	6.49e-16	27.9059
ITIH5	-1.69953	1.61567	-6.00734	4.45e-09	1.94e-08	10.072
EPHA10	-1.69943	-2.28388	-5.76347	1.72e-08	6.93e-08	9.03336
NEURL3	-1.69838	1.18289	-8.33545	1.47e-15	1.4e-14	24.6744
PI3	-1.69572	-1.44026	-5.37248	1.36e-07	4.83e-07	7.02251
PKIA	-1.69559	-1.98478	-8.41092	8.55e-16	8.44e-15	25.27
HOXB9	-1.69532	-4.36228	-7.35862	1.18e-12	7.94e-12	18.2707
TAFA5	-1.68954	-0.199367	-5.41217	1.11e-07	3.99e-07	7.1438
KIF2C	-1.68243	2.57961	-12.3158	1.62e-29	8.27e-28	56.266
ACAN	-1.6824	-0.756057	-7.77687	7.21e-14	5.69e-13	20.956
NKAIN1	-1.679	-4.43235	-9.07689	6.36e-18	7.94e-17	29.9908
DBN1	-1.67837	4.13064	-12.8899	9.68e-32	6.53e-30	61.2683
PAK6	-1.67718	-1.63584	-8.3032	1.85e-15	1.75e-14	24.5243
POPDC3	-1.67525	-4.07236	-5.44454	9.39e-08	3.41e-07	7.44118
PITX2	-1.67357	-4.65127	-6.56157	1.77e-10	9.17e-10	13.4504
ACP4	-1.67064	-3.2089	-7.2149	3e-12	1.93e-11	17.3688
APCDD1	-1.67038	0.937626	-6.91276	2.04e-11	1.2e-10	15.372
LIF	-1.67002	1.15725	-7.97341	1.87e-14	1.59e-13	22.185
OBSCN	-1.66972	1.5282	-8.62593	1.8e-16	1.93e-15	26.7046
NRG3	-1.66505	-3.32672	-7.20634	3.17e-12	2.03e-11	17.3159
ENO2	-1.66475	1.46558	-11.5455	1.33e-26	4.73e-25	49.6626
G6PD	-1.6642	4.59452	-12.5162	2.74e-30	1.53e-28	57.9377
ERFL	-1.66387	-3.59571	-8.38125	1.06e-15	1.03e-14	25.05
ANXA13	-1.66289	2.98011	-5.82251	1.24e-08	5.12e-08	8.89711
VSIG1	-1.66242	-1.63871	-5.8273	1.21e-08	4.99e-08	9.34898
DRP2	-1.65958	-4.12836	-9.93681	8.15e-21	1.43e-19	36.4494
SMIM22	-1.65625	-3.72848	-6.96845	1.44e-11	8.58e-11	15.8561
LBHD2	-1.6557	-4.3781	-6.95641	1.56e-11	9.23e-11	15.7847
CTHRC1	-1.64411	1.60559	-8.51486	4.04e-16	4.15e-15	25.907
BIRC7	-1.64358	-3.30039	-7.71806	1.07e-13	8.27e-13	20.5823
GRM4	-1.63918	-4.55064	-8.77565	6.01e-17	6.83e-16	27.8154
SEL1L3	-1.63841	4.1843	-9.37204	6.74e-19	9.38e-18	31.9842
GPRIN2	-1.63514	-4.31344	-6.48227	2.84e-10	1.44e-09	12.993
GCNT3	-1.63094	0.863942	-5.99955	4.65e-09	2.02e-08	10.1109
S100A14	-1.62852	2.82871	-6.10429	2.57e-09	1.16e-08	10.4476
FHOD3	-1.6284	-1.06631	-6.38191	5.15e-10	2.52e-09	12.3703
MMP1	-1.6271	-1.03009	-6.75162	5.56e-11	3.08e-10	14.518
PAFAH1B3	-1.62646	3.11949	-13.2045	5.64e-33	4.6e-31	64.128
EPHB3	-1.62513	-0.0675833	-8.86533	3.1e-17	3.62e-16	28.5008
TTYH1	-1.62477	-1.19846	-7.1797	3.76e-12	2.4e-11	17.1289
B3GALT5	-1.62163	-3.50354	-6.22492	1.29e-09	6e-09	11.5375
CXCL1	-1.62117	0.386257	-5.18547	3.53e-07	1.18e-06	5.99138
TEX15	-1.62005	-5.02946	-7.03146	9.69e-12	5.87e-11	16.2413
GAREM2	-1.61807	0.539277	-11.3267	8.64e-26	2.68e-24	47.8088
SLC16A3	-1.61761	3.17358	-11.2743	1.35e-25	4.09e-24	47.3026
RIBC2	-1.61633	-0.742126	-8.88235	2.73e-17	3.2e-16	28.6276
S100A6	-1.61519	5.45384	-9.51059	2.31e-19	3.39e-18	33.0016
PPP1R9A	-1.61201	1.09399	-7.97039	1.91e-14	1.62e-13	22.17
VANGL2	-1.61124	-0.519845	-7.73862	9.35e-14	7.27e-13	20.6986
PRR15L	-1.60817	0.831873	-5.73873	1.96e-08	7.86e-08	8.72261
CCL20	-1.60706	3.55926	-5.93113	6.82e-09	2.91e-08	9.41316
DLL3	-1.60637	-5.00226	-9.09943	5.37e-18	6.77e-17	30.1476
MYEF2	-1.60257	-0.49249	-6.92787	1.86e-11	1.09e-10	15.5578
OVOL2	-1.60208	-3.78431	-6.28831	8.91e-10	4.24e-09	11.8926
GTSE1	-1.60198	1.77027	-12.5092	2.91e-30	1.62e-28	57.9745
HMX3	-1.59796	-4.91647	-6.98579	1.29e-11	7.72e-11	15.9636
PLK1	-1.59656	2.61882	-12.3916	8.27e-30	4.39e-28	56.9279
SEC14L6	-1.59618	-1.69275	-6.35607	5.99e-10	2.92e-09	12.2423
BCL11A	-1.59501	-0.878934	-8.37269	1.12e-15	1.09e-14	25.0056
GDF10	-1.59394	-3.45414	-5.54635	5.51e-08	2.06e-07	7.94331
KIF18B	-1.59375	1.9937	-11.359	6.56e-26	2.08e-24	48.0782
FHDC1	-1.59337	-0.376783	-11.0272	1.09e-24	2.98e-23	45.2846
GP2	-1.59292	-3.12769	-4.14292	4.24e-05	0.000105604	1.64953
CEACAM7	-1.59088	-4.97133	-5.34256	1.59e-07	5.58e-07	6.94935
PAQR5	-1.58936	1.46081	-5.86613	9.78e-09	4.09e-08	9.32741
PTGES	-1.58774	0.0496899	-5.89715	8.24e-09	3.49e-08	9.63108
TDRD5	-1.58496	-4.44463	-6.45706	3.3e-10	1.66e-09	12.8496
CDHR2	-1.58483	2.42264	-4.99226	9.15e-07	2.91e-06	4.8175
KRT23	-1.58101	1.39729	-3.7738	0.00018673	0.000421209	-0.0928342
GRIN2A	-1.57771	-2.54243	-5.71553	2.23e-08	8.85e-08	8.79241
FABP6	-1.57567	-4.23783	-6.38574	5.03e-10	2.47e-09	12.4433
TFAP2A	-1.57475	-1.31168	-6.62715	1.19e-10	6.29e-10	13.7931
NRCAM	-1.57357	0.846966	-5.38452	1.28e-07	4.56e-07	6.91313
TMC6	-1.57231	3.98067	-12.4846	3.63e-30	1.99e-28	57.6807
NSUN7	-1.57159	-2.77149	-5.89557	8.31e-09	3.52e-08	9.74098
PIFO	-1.56912	-2.86499	-7.92932	2.54e-14	2.11e-13	21.9796
PPP1R14C	-1.56724	-3.97264	-6.7418	5.9e-11	3.25e-10	14.5009
TGFA	-1.56546	1.13404	-8.14444	5.67e-15	5.07e-14	23.3562
GLDN	-1.56522	-0.0380216	-5.88118	9e-09	3.78e-08	9.55261
STK33	-1.56254	-3.18647	-6.18488	1.62e-09	7.48e-09	11.3131
LRP2	-1.56063	-1.89111	-4.68803	3.86e-06	1.13e-05	3.86156
ANKS6	-1.55897	2.81002	-8.53818	3.41e-16	3.53e-15	25.9601
FOLR1	-1.55685	-2.16076	-5.48365	7.66e-08	2.82e-07	7.60226
GJA3	-1.55645	-4.08654	-8.15545	5.25e-15	4.72e-14	23.4968
POU2AF1	-1.55527	-0.166673	-7.79055	6.57e-14	5.21e-13	21.0314
MBOAT4	-1.55415	-2.87921	-7.44533	6.66e-13	4.63e-12	18.8205
TMEM163	-1.55413	-1.19114	-5.74213	1.93e-08	7.74e-08	8.88744
FAXC	-1.55125	-3.67232	-6.8152	3.75e-11	2.12e-10	14.9351
PDE9A	-1.55066	2.34332	-8.43043	7.43e-16	7.4e-15	25.242
CENPA	-1.5498	0.992995	-10.6192	3.24e-23	7.33e-22	41.9883
FAM3B	-1.54631	1.26945	-4.13236	4.43e-05	0.000110091	1.27983
AURKB	-1.54534	2.44233	-11.2899	1.18e-25	3.61e-24	47.4777
GAD1	-1.5449	-2.51745	-5.67963	2.7e-08	1.06e-07	8.6068
TRIM50	-1.5433	-1.00825	-4.31989	2e-05	5.23e-05	2.26142
GNAZ	-1.54252	2.29063	-8.13075	6.24e-15	5.56e-14	23.1566
FCHO1	-1.54208	0.341752	-10.2013	9.79e-22	1.89e-20	38.6418
RFLNA	-1.53624	-1.71765	-5.91282	7.55e-09	3.21e-08	9.8067
TICRR	-1.53566	0.652367	-11.4838	2.26e-26	7.7e-25	49.1293
TTC39A	-1.53357	2.41651	-7.54171	3.51e-13	2.54e-12	19.1909
TNFAIP6	-1.53319	-2.51609	-7.44676	6.59e-13	4.59e-12	18.8288
MIXL1	-1.53182	-4.44956	-8.14999	5.45e-15	4.89e-14	23.4575
MARCKSL1	-1.52996	5.7398	-14.784	2.57e-39	4.66e-37	78.5625
OR12D2	-1.52844	-5.58338	-8.93053	1.91e-17	2.29e-16	28.9151
PTK7	-1.52606	2.62197	-7.86708	3.89e-14	3.16e-13	21.3263
TROAP	-1.52569	2.33768	-10.8273	5.79e-24	1.43e-22	43.6406
NT5DC2	-1.52492	3.83686	-11.4564	2.86e-26	9.56e-25	48.7966
IL4I1	-1.52488	1.04183	-9.6343	8.83e-20	1.36e-18	34.2152
S100A11	-1.52383	5.43562	-10.925	2.56e-24	6.71e-23	44.2913
LMX1B	-1.52351	-4.11819	-5.81851	1.27e-08	5.23e-08	9.35016
KCNG1	-1.52323	-3.03364	-6.43829	3.69e-10	1.84e-09	12.7335
DPP10	-1.52293	-4.63295	-5.35724	1.48e-07	5.2e-07	7.01794
BIRC5	-1.51973	3.95459	-10.422	1.63e-22	3.42e-21	40.225
HOXA10	-1.51962	-1.65497	-4.72069	3.32e-06	9.76e-06	3.99381
KRT15	-1.51677	-4.09583	-5.89802	8.2e-09	3.47e-08	9.76926
ISL2	-1.51572	-3.66677	-6.87899	2.52e-11	1.45e-10	15.3165
TRPV6	-1.51299	-2.8642	-5.19012	3.45e-07	1.16e-06	6.1874
PAPLN	-1.51152	2.0644	-7.41339	8.22e-13	5.66e-12	18.4
UGT8	-1.50594	-3.47354	-5.77882	1.58e-08	6.41e-08	9.13632
UAP1L1	-1.50358	2.16032	-10.017	4.3e-21	7.73e-20	37.1306
LPAR2	-1.50337	1.39153	-11	1.37e-24	3.69e-23	45.1002
NAT8L	-1.5026	-1.80938	-6.41105	4.33e-10	2.14e-09	12.5578
DNM1	-1.50258	1.69349	-8.65079	1.5e-16	1.63e-15	26.8727
HID1	-1.50229	3.22562	-10.6331	2.89e-23	6.61e-22	41.989
GOLGA7B	-1.50146	-0.178837	-6.26516	1.02e-09	4.8e-09	11.6678
TEAD2	-1.50126	3.44938	-13.9429	6.52e-36	7.91e-34	70.8201
VIL1	-1.50016	4.43509	-5.50781	6.75e-08	2.5e-07	7.11184
ATP2C2	-1.4977	-3.4934	-6.66186	9.62e-11	5.16e-10	14.0287
KCNJ16	-1.49711	-3.17848	-4.66347	4.33e-06	1.25e-05	3.79617
BRSK2	-1.49692	-2.04283	-6.18939	1.58e-09	7.3e-09	11.3191
TMEM179	-1.49286	-4.17278	-5.17247	3.76e-07	1.26e-06	6.123
P2RX5	-1.49223	-1.66415	-7.53879	3.58e-13	2.58e-12	19.414
SLC6A6	-1.48968	2.36182	-8.62955	1.76e-16	1.89e-15	26.6608
EVC	-1.4841	1.70742	-6.3249	7.19e-10	3.47e-09	11.8332
TLL2	-1.48361	-2.44782	-8.7515	7.19e-17	8.07e-16	27.6672
SLC38A1	-1.48282	4.45439	-8.03498	1.22e-14	1.05e-13	22.2996
ZIC2	-1.48222	0.968897	-5.23218	2.79e-07	9.49e-07	6.15441
LYPD6	-1.48214	-1.99624	-5.72164	2.16e-08	8.59e-08	8.81172
SLC35F3	-1.48048	-3.9358	-6.85209	2.99e-11	1.7e-10	15.1563
PLEKHH2	-1.47805	-0.0859277	-8.48779	4.92e-16	4.99e-15	25.8025
MIOX	-1.47728	-2.14361	-5.86569	9.8e-09	4.1e-08	9.5693
RTKN2	-1.4766	-0.1162	-8.72578	8.68e-17	9.64e-16	27.4952
HPDL	-1.47575	-2.03021	-8.4257	7.69e-16	7.63e-15	25.3721
KIF23	-1.47202	2.09457	-11.4147	4.08e-26	1.35e-24	48.5446
ZNF296	-1.47144	-0.267235	-10.967	1.8e-24	4.79e-23	44.7955
ARL14	-1.47123	-2.28901	-5.17108	3.79e-07	1.27e-06	6.08243
ZNF695	-1.47088	-4.31185	-6.75482	5.45e-11	3.02e-10	14.5791
ANLN	-1.46921	2.95004	-10.7925	7.73e-24	1.88e-22	43.3145
FBXO41	-1.46873	0.223876	-10.6751	2.04e-23	4.74e-22	42.4329
SRC	-1.4651	4.52528	-11.902	6.1e-28	2.51e-26	52.5759
SLC39A4	-1.46484	2.59869	-6.01918	4.16e-09	1.82e-08	10.0089
ADAM12	-1.46427	0.0513572	-7.96269	2.01e-14	1.7e-13	22.1768
PRR11	-1.46387	2.60949	-12.3074	1.74e-29	8.85e-28	56.192
C11orf53	-1.46261	-5.19965	-6.37914	5.23e-10	2.56e-09	12.4108
CENPF	-1.45955	4.05086	-10.8507	4.76e-24	1.19e-22	43.7181
MKI67	-1.45407	4.46327	-10.8381	5.29e-24	1.31e-22	43.5931
MUC12	-1.45385	-3.11389	-6.76912	4.99e-11	2.78e-10	14.6585
PODXL2	-1.45342	0.754666	-5.00906	8.43e-07	2.7e-06	5.11558
RAP1GAP2	-1.45304	1.21003	-8.27778	2.21e-15	2.07e-14	24.2737
LGALS3BP	-1.45048	8.00029	-7.61231	2.19e-13	1.62e-12	19.5115
FBLN1	-1.44935	4.45232	-7.52701	3.87e-13	2.78e-12	18.8982
MATN3	-1.44593	-1.63359	-5.64896	3.19e-08	1.24e-07	8.42479
ADAP1	-1.44546	0.333629	-8.54655	3.21e-16	3.34e-15	26.2058
CREG2	-1.44177	-2.80725	-8.72294	8.86e-17	9.84e-16	27.4581
TCN1	-1.44046	-4.5482	-5.79014	1.48e-08	6.04e-08	9.20567
SUSD4	-1.43928	2.03297	-4.49042	9.47e-06	2.61e-05	2.6409
EN2	-1.43915	-4.32656	-5.64815	3.2e-08	1.24e-07	8.47009
DLX5	-1.4382	-3.79568	-5.98594	5.02e-09	2.17e-08	10.236
SLC16A9	-1.43671	-0.403934	-4.60641	5.62e-06	1.6e-05	3.42334
H2BU1	-1.43438	-4.01168	-6.32403	7.23e-10	3.48e-09	12.0945
IKBKE	-1.43403	2.18478	-12.5961	1.34e-30	7.84e-29	58.7368
UHRF1	-1.4337	1.96679	-10.3918	2.09e-22	4.31e-21	40.1241
PDCD1	-1.43305	-0.378784	-6.81817	3.68e-11	2.08e-10	14.8916
LAMC2	-1.43198	-0.0651578	-5.16716	3.86e-07	1.29e-06	5.94786
NUF2	-1.43136	2.09203	-10.1397	1.61e-21	3.01e-20	38.1057
FAM131C	-1.43005	-3.23799	-5.63572	3.42e-08	1.32e-07	8.39481
CDS1	-1.42985	0.682875	-5.84656	1.09e-08	4.53e-08	9.31088
LAMA1	-1.42759	-2.42961	-5.56139	5.08e-08	1.92e-07	8.0025
GULP1	-1.4271	-0.55075	-5.19122	3.43e-07	1.15e-06	6.09904
TOP2A	-1.42577	4.85951	-9.37187	6.74e-19	9.39e-18	31.9503
KIFC1	-1.4247	3.40499	-10.7017	1.64e-23	3.85e-22	42.5358
CCNB2	-1.42337	2.83471	-10.877	3.82e-24	9.74e-23	44.0182
AQP10	-1.42172	-3.96618	-4.98493	9.48e-07	3.01e-06	5.24473
CCL26	-1.42137	-3.23018	-6.79101	4.36e-11	2.44e-10	14.7892
WIF1	-1.42078	-4.91828	-5.44334	9.45e-08	3.43e-07	7.44469
MDFI	-1.41973	0.435494	-7.534	3.7e-13	2.66e-12	19.3217
C12orf75	-1.41769	2.47805	-7.06852	7.66e-12	4.7e-11	16.1705
PRR36	-1.41722	-0.0813863	-7.93116	2.5e-14	2.08e-13	21.9692
DNER	-1.41624	-3.78628	-4.38941	1.48e-05	3.96e-05	2.65009
HMGA1	-1.41445	6.03737	-13.4997	3.83e-34	3.76e-32	66.7331
BPIFB1	-1.41425	-4.08731	-5.25261	2.52e-07	8.61e-07	6.50501
CYP2W1	-1.41384	-2.61335	-7.02581	1e-11	6.07e-11	16.2004
LGALS14	-1.41377	-5.66249	-6.90285	2.18e-11	1.27e-10	15.4638
DLGAP5	-1.41175	2.03358	-10.5313	6.69e-23	1.45e-21	41.2449
MACROH2A2	-1.41015	3.63105	-8.80455	4.86e-17	5.58e-16	27.8009
SRSF12	-1.40633	-0.611999	-9.3269	9.52e-19	1.3e-17	31.9012
SHISAL2A	-1.40629	-2.00918	-7.36719	1.11e-12	7.54e-12	18.3201
EPHA6	-1.40619	-5.00603	-6.28136	9.28e-10	4.4e-09	11.8614
ZC3HAV1L	-1.40483	-1.67486	-8.28519	2.1e-15	1.97e-14	24.3995
HJURP	-1.40419	2.46798	-10.468	1.12e-22	2.38e-21	40.7066
PTTG1	-1.40409	3.49813	-10.0073	4.65e-21	8.34e-20	36.9474
LRFN1	-1.40301	0.543125	-9.96604	6.46e-21	1.14e-19	36.793
FKBP10	-1.40298	3.91268	-8.62819	1.77e-16	1.9e-15	26.5005
CENPM	-1.40221	2.16149	-10.0659	2.91e-21	5.31e-20	37.5172
ZBED2	-1.40213	-3.19983	-6.20152	1.47e-09	6.83e-09	11.4057
TNFRSF21	-1.40088	4.42661	-10.5167	7.53e-23	1.63e-21	40.9647
GUCA2A	-1.39971	-3.67789	-5.03029	7.6e-07	2.44e-06	5.45019
BUB1B	-1.39768	1.53754	-9.89518	1.13e-20	1.97e-19	36.2148
GJB6	-1.39752	-4.20056	-5.43532	9.85e-08	3.57e-07	7.39789
CR2	-1.39717	-3.68637	-5.52071	6.3e-08	2.35e-07	7.81791
TRIP13	-1.39657	1.89372	-10.8126	6.54e-24	1.6e-22	43.5441
CHAF1B	-1.39573	2.09688	-11.3902	5.03e-26	1.63e-24	48.3388
SMOX	-1.39555	3.01619	-11.4741	2.45e-26	8.31e-25	48.9984
LPCAT1	-1.39535	4.92374	-12.7023	5.21e-31	3.19e-29	59.5737
CD1A	-1.39324	-3.65345	-7.41979	7.88e-13	5.45e-12	18.6583
RAB34	-1.39286	3.33413	-7.93814	2.39e-14	1.99e-13	21.7291
ZG16B	-1.38943	-1.61546	-5.68259	2.66e-08	1.04e-07	8.59821
EPPK1	-1.38917	1.7123	-5.24437	2.62e-07	8.96e-07	6.12294
NANOS1	-1.38913	-0.386368	-7.73251	9.74e-14	7.54e-13	20.656
MCCD1	-1.38814	-3.47589	-4.07323	5.66e-05	0.000138384	1.38875
RGS2	-1.38788	3.33131	-8.90837	2.25e-17	2.67e-16	28.5876
KIF20A	-1.38754	2.80758	-10.2569	6.25e-22	1.22e-20	38.9857
BMF	-1.38606	3.1821	-11.0815	6.89e-25	1.92e-23	45.689
CDH10	-1.38597	-5.30333	-6.26472	1.02e-09	4.81e-09	11.77
ZNF280B	-1.38586	-3.11629	-7.32575	1.46e-12	9.74e-12	18.0631
BACE2	-1.38386	3.61022	-6.51279	2.37e-10	1.21e-09	12.681
NFE2L3	-1.38176	1.71808	-11.7366	2.56e-27	9.91e-26	51.2849
CDCA2	-1.38168	0.630038	-9.96777	6.37e-21	1.13e-19	36.806
SELENOM	-1.38005	4.33264	-7.87536	3.68e-14	2.99e-13	21.219
LRRN1	-1.37999	-3.51523	-5.55086	5.38e-08	2.02e-07	7.9677
LINGO1	-1.377	1.75053	-7.83292	4.92e-14	3.94e-13	21.1905
SRRM3	-1.37651	-0.33429	-5.6215	3.69e-08	1.42e-07	8.21912
SKA1	-1.37557	1.72126	-9.02354	9.5e-18	1.18e-16	29.5842
TNFSF15	-1.37359	0.155576	-8.29978	1.89e-15	1.79e-14	24.4814
CCNB1	-1.37353	4.01377	-11.4927	2.09e-26	7.18e-25	49.0934
SMPDL3B	-1.3727	-1.51543	-6.19997	1.49e-09	6.89e-09	11.3655
ZNF888	-1.37191	0.860425	-7.98573	1.72e-14	1.46e-13	22.2934
ISM2	-1.37171	-5.18815	-6.53655	2.05e-10	1.06e-09	13.3084
MTCL1	-1.37112	1.54199	-7.54767	3.38e-13	2.44e-12	19.3284
ZNF488	-1.37074	-4.32553	-8.32044	1.63e-15	1.55e-14	24.6238
PLEKHS1	-1.36964	-3.11654	-5.43403	9.92e-08	3.59e-07	7.37833
BPIFA1	-1.36784	-5.52239	-6.51571	2.32e-10	1.19e-09	13.1896
CNTN1	-1.36758	-3.43922	-4.08016	5.5e-05	0.000134727	1.41486
SLFN13	-1.36758	1.33394	-6.52532	2.19e-10	1.13e-09	13.0333
MS4A8	-1.36745	-4.63872	-5.09633	5.49e-07	1.79e-06	5.77005
GPR84	-1.36677	-2.89719	-7.34616	1.28e-12	8.58e-12	18.1914
PFKP	-1.36617	2.80767	-7.9582	2.08e-14	1.75e-13	21.9233
MCM10	-1.36602	1.3027	-9.86396	1.45e-20	2.47e-19	35.9817
ILDR1	-1.36589	-1.16197	-4.8204	2.08e-06	6.31e-06	4.41732
DUOXA2	-1.36432	-2.36731	-3.77557	0.000185457	0.000418618	0.254621
HCN4	-1.36317	-4.47673	-6.31397	7.67e-10	3.68e-09	12.041
ASPHD1	-1.36263	0.539849	-4.77082	2.63e-06	7.84e-06	4.05619
REEP2	-1.36256	-1.01547	-7.53721	3.62e-13	2.61e-12	19.3957
MFSD10	-1.36194	4.37756	-15.9997	2.53e-44	8.38e-42	90.0227
CAPG	-1.36055	4.34442	-9.09268	5.65e-18	7.1e-17	29.8711
PRSS21	-1.36037	-4.00999	-5.74747	1.87e-08	7.53e-08	8.97902
S100A2	-1.36018	-1.7878	-6.70778	7.27e-11	3.96e-10	14.2799
GLRB	-1.35982	-0.990019	-4.45206	1.12e-05	3.06e-05	2.81325
CDK1	-1.35841	3.43744	-10.8603	4.4e-24	1.11e-22	43.8363
LRP8	-1.35818	-0.76155	-9.27115	1.46e-18	1.95e-17	31.4828
ACSL4	-1.35627	6.93495	-5.31056	1.87e-07	6.5e-07	6.12451
NCK2	-1.35544	3.71451	-11.3452	7.38e-26	2.32e-24	47.8625
CRMP1	-1.35483	1.67891	-8.62667	1.79e-16	1.92e-15	26.7034
EVPL	-1.35297	-0.941109	-4.35009	1.75e-05	4.64e-05	2.38529
TMEM72	-1.35254	-2.92695	-5.168	3.85e-07	1.28e-06	6.08465
DZIP1L	-1.35151	-0.283634	-10.7105	1.53e-23	3.59e-22	42.7
ZNF711	-1.35095	-0.482577	-6.72077	6.71e-11	3.67e-10	14.3174
CPA2	-1.34902	-4.98649	-5.63827	3.38e-08	1.31e-07	8.42563
FAM241B	-1.34827	1.4107	-7.54497	3.44e-13	2.48e-12	19.321
PKIB	-1.3476	1.47019	-6.31417	7.66e-10	3.68e-09	11.8013
GABRA2	-1.34743	-4.34457	-3.98422	8.13e-05	0.000194534	1.06628
NRXN3	-1.34693	-0.17387	-5.62292	3.67e-08	1.41e-07	8.21551
ADGRB2	-1.34691	-1.54778	-7.41971	7.88e-13	5.45e-12	18.6501
CD207	-1.34617	-2.51746	-6.56704	1.71e-10	8.88e-10	13.4688
C4orf48	-1.34466	-0.202874	-8.18066	4.4e-15	3.99e-14	23.6684
PLXNA3	-1.34411	3.51059	-11.7821	1.73e-27	6.81e-26	51.5936
SH3BP1	-1.34406	0.94979	-11.2346	1.89e-25	5.63e-24	47.0479
ACTL8	-1.34374	-3.80167	-4.05444	6.11e-05	0.000148982	1.32308
MYO3A	-1.34317	-5.2485	-6.02645	4e-09	1.75e-08	10.4646
PTP4A3	-1.34096	4.12203	-9.79605	2.48e-20	4.1e-19	35.2455
SIX3	-1.34061	-5.45369	-7.67451	1.44e-13	1.1e-12	20.292
STEAP1B	-1.34041	-3.08805	-7.47153	5.6e-13	3.93e-12	18.988
NEURL1	-1.33962	-0.580796	-7.27382	2.05e-12	1.34e-11	17.704
FIBCD1	-1.33898	-3.56914	-5.19994	3.28e-07	1.11e-06	6.24655
CPNE7	-1.33811	0.013707	-5.96014	5.8e-09	2.49e-08	9.97623
KIF18A	-1.33557	0.806021	-9.90672	1.03e-20	1.8e-19	36.3281
ART5	-1.33518	-3.90739	-5.81506	1.3e-08	5.32e-08	9.33064
GAL	-1.33268	-4.41616	-5.33631	1.64e-07	5.75e-07	6.91412
CDCA3	-1.33205	2.36269	-10.457	1.23e-22	2.6e-21	40.6249
PGAP4	-1.33137	2.00877	-6.5393	2.02e-10	1.04e-09	13.0359
SPATA12	-1.32886	-4.86306	-8.82664	4.13e-17	4.78e-16	28.1754
CHST10	-1.32732	0.95858	-9.36411	7.16e-19	9.89e-18	32.166
GPC4	-1.32572	1.37373	-5.79977	1.41e-08	5.75e-08	8.99014
TTK	-1.32546	1.73981	-9.10335	5.21e-18	6.59e-17	30.1741
CDT1	-1.32472	3.09829	-10.1621	1.34e-21	2.54e-20	38.2059
ARMC3	-1.3246	-5.13636	-8.03941	1.18e-14	1.02e-13	22.706
ADGRF4	-1.32431	-5.11124	-6.89108	2.34e-11	1.36e-10	15.3926
CHST4	-1.32289	-2.74506	-3.75398	0.000201554	0.000452651	0.191077
VEGFB	-1.32251	4.90064	-8.84536	3.59e-17	4.17e-16	28.0222
SPATA17	-1.32196	-2.94807	-5.93293	6.75e-09	2.88e-08	9.94393
OLFM4	-1.32159	-4.23776	-4.44769	1.14e-05	3.12e-05	2.89835
CACNA1G	-1.32149	-4.37358	-7.28482	1.91e-12	1.26e-11	17.8067
ANKRD18B	-1.3214	-4.29097	-6.03127	3.89e-09	1.71e-08	10.4844
SLC28A3	-1.31821	-3.72458	-5.37482	1.35e-07	4.78e-07	7.09466
PPP1R1B	-1.31812	-2.79065	-4.37928	1.55e-05	4.12e-05	2.58943
KRBA1	-1.31698	1.64276	-11.2577	1.55e-25	4.7e-24	47.2391
KCNH3	-1.31685	-1.78195	-6.90961	2.09e-11	1.22e-10	15.4858
SLC22A15	-1.3153	0.581474	-6.09911	2.65e-09	1.19e-08	10.6897
KIF4A	-1.31381	2.88984	-9.36482	7.12e-19	9.85e-18	32.034
IBSP	-1.31316	-3.70601	-4.69402	3.76e-06	1.1e-05	3.93877
MZB1	-1.31282	0.039623	-5.08096	5.93e-07	1.93e-06	5.52961
HTR1D	-1.31265	-1.96427	-3.97958	8.28e-05	0.000198022	0.987066
VAX2	-1.31075	-2.57542	-6.47554	2.96e-10	1.49e-09	12.9422
PLBD1	-1.30981	1.81618	-8.0027	1.53e-14	1.3e-13	22.3333
FFAR2	-1.30782	-2.27771	-7.51526	4.19e-13	2.99e-12	19.2671
CCNE1	-1.3077	1.52147	-8.6288	1.77e-16	1.9e-15	26.7307
IMPDH1	-1.3076	3.27597	-11.12	4.98e-25	1.41e-23	46.0027
CLDN4	-1.30654	2.74037	-3.89723	0.00011517	0.000269	0.167832
DIRAS2	-1.30555	-2.47942	-4.32945	1.92e-05	5.04e-05	2.3775
ASIC1	-1.30511	0.0967657	-5.8753	9.3e-09	3.9e-08	9.51668
SIX4	-1.30499	-0.700119	-6.04307	3.64e-09	1.61e-08	10.4719
ASCL2	-1.30461	-1.6333	-7.59372	2.48e-13	1.83e-12	19.7699
POSTN	-1.30377	2.60765	-5.08518	5.8e-07	1.89e-06	5.23594
HACD1	-1.30346	-1.46583	-6.75075	5.59e-11	3.09e-10	14.528
CCNJL	-1.30302	-0.770353	-7.89213	3.28e-14	2.68e-13	21.7255
FZD9	-1.30288	-2.7956	-4.99962	8.82e-07	2.82e-06	5.29385
LIN28B	-1.30281	-3.73336	-3.23304	0.00133294	0.00261047	-1.52003
SEMA3C	-1.30204	-0.56222	-5.81193	1.32e-08	5.41e-08	9.22797
REG1A	-1.30107	-1.48288	-2.63129	0.00885586	0.0150234	-3.30768
CLIC1	-1.30093	7.33699	-16.2144	3.25e-45	1.27e-42	92.0663
HOXC13	-1.30058	-5.24012	-6.67061	9.12e-11	4.9e-10	14.0867
NEK2	-1.30055	2.46279	-9.00734	1.07e-17	1.32e-16	29.402
CTXN1	-1.29965	-1.58609	-7.50754	4.41e-13	3.14e-12	19.2131
BAMBI	-1.29856	4.44524	-6.95841	1.54e-11	9.12e-11	15.286
PPP1R14D	-1.29695	-2.76289	-4.93467	1.21e-06	3.78e-06	4.99528
MARCKS	-1.29657	6.20367	-12.9588	5.2e-32	3.64e-30	61.8592
KIF26B	-1.29604	0.651867	-6.39368	4.8e-10	2.36e-09	12.3388
RAB42	-1.29344	-0.0813388	-10.5412	6.16e-23	1.35e-21	41.3418
HKDC1	-1.29341	4.18438	-5.50615	6.8e-08	2.52e-07	7.11653
PLEKHG4B	-1.29303	-2.51924	-4.99414	9.06e-07	2.89e-06	5.26232
DUSP13	-1.29239	-4.204	-5.42531	1.04e-07	3.75e-07	7.34874
FZD7	-1.29188	1.00702	-8.24453	2.8e-15	2.59e-14	24.0595
GINS1	-1.29159	2.666	-10.5289	6.81e-23	1.48e-21	41.1859
CLIC3	-1.29079	-1.01213	-7.57786	2.76e-13	2.02e-12	19.6596
SLCO4C1	-1.28926	-0.636622	-3.92041	0.000105032	0.000246825	0.686265
CHGB	-1.28919	-3.99732	-4.71783	3.37e-06	9.89e-06	4.04722
TPX2	-1.2886	4.45361	-10.3174	3.83e-22	7.68e-21	39.3527
CCDC74B	-1.288	-3.64406	-7.31901	1.52e-12	1.02e-11	18.0212
KIF15	-1.28766	1.20626	-8.82903	4.05e-17	4.7e-16	28.1963
BLACAT1	-1.28761	-4.91562	-7.28287	1.93e-12	1.27e-11	17.7942
BUB1	-1.28687	2.52718	-10.043	3.49e-21	6.33e-20	37.311
SMIM24	-1.28648	0.415993	-3.63417	0.000317624	0.000690429	-0.451518
RNFT2	-1.2849	0.337616	-9.11086	4.93e-18	6.26e-17	30.2932
CLSPN	-1.28409	1.15986	-10.1612	1.35e-21	2.55e-20	38.3191
MCIDAS	-1.28393	-4.75705	-6.55708	1.81e-10	9.41e-10	13.4254
CREB3L1	-1.283	1.12463	-5.95647	5.92e-09	2.54e-08	9.86005
SHCBP1	-1.28166	1.40266	-9.26669	1.51e-18	2.01e-17	31.415
ATP10B	-1.28101	-3.33978	-4.58541	6.18e-06	1.75e-05	3.46422
RAB25	-1.28045	-2.7675	-3.87919	0.000123697	0.000287032	0.644892
TCF24	-1.27834	-5.3723	-7.67162	1.47e-13	1.11e-12	20.2734
BLMH	-1.27745	4.20559	-10.7813	8.48e-24	2.06e-22	43.1356
WDR62	-1.27692	2.37628	-11.4582	2.81e-26	9.45e-25	48.901
TNFSF9	-1.27627	-1.43837	-6.56164	1.76e-10	9.17e-10	13.4173
DUSP4	-1.27617	1.50591	-8.34656	1.36e-15	1.3e-14	24.7353
RGS1	-1.27541	3.28417	-7.01292	1.09e-11	6.55e-11	15.7272
PMAIP1	-1.27504	-1.12216	-8.08127	8.83e-15	7.74e-14	23.0035
ISYNA1	-1.27006	3.71273	-7.8616	4.04e-14	3.27e-13	21.1731
LRRC36	-1.26999	-3.66399	-6.59723	1.42e-10	7.47e-10	13.6531
CDC6	-1.26996	3.24909	-10.1491	1.49e-21	2.8e-20	38.0906
DLG3	-1.26909	1.95108	-8.12811	6.36e-15	5.66e-14	23.1796
SBK2	-1.26903	-5.19336	-8.12347	6.57e-15	5.83e-14	23.2726
RAB3D	-1.26857	1.07591	-7.14127	4.81e-12	3.03e-11	16.7786
TFAP2E	-1.26764	-2.00381	-9.58316	1.32e-19	2e-18	33.7964
GPR35	-1.267	0.629534	-5.82777	1.21e-08	4.98e-08	9.21797
ZDHHC13	-1.26626	1.68735	-11.3549	6.79e-26	2.15e-24	48.0539
TPBG	-1.26593	-0.0355927	-6.55757	1.81e-10	9.39e-10	13.3363
HAGHL	-1.26487	0.0853353	-7.90997	2.9e-14	2.39e-13	21.8221
ASF1B	-1.26448	2.70522	-10.1859	1.11e-21	2.11e-20	38.4287
ESYT3	-1.26268	-1.0731	-5.83554	1.16e-08	4.78e-08	9.37765
SPATC1L	-1.26199	1.68119	-7.13614	4.97e-12	3.13e-11	16.685
FUT4	-1.26082	1.35412	-8.51576	4.02e-16	4.13e-15	25.9391
SLC44A3	-1.25958	3.42909	-7.55812	3.15e-13	2.29e-12	19.1847
OTX1	-1.25776	-0.731621	-5.64054	3.34e-08	1.29e-07	8.34477
GAS2L3	-1.25763	2.24968	-13.4692	5.07e-34	4.86e-32	66.5299
HRK	-1.25755	-5.08249	-7.30916	1.63e-12	1.08e-11	17.9587
NCAPH	-1.25666	2.23953	-10.4939	9.08e-23	1.94e-21	40.9327
APLP1	-1.25592	0.0849945	-5.60203	4.1e-08	1.57e-07	8.09168
FCGBP	-1.25502	2.25681	-6.72587	6.51e-11	3.56e-10	14.1084
VWDE	-1.25466	-4.5067	-5.4651	8.44e-08	3.09e-07	7.54939
DMRT2	-1.25415	-5.48748	-7.28026	1.96e-12	1.29e-11	17.7773
PHLDA2	-1.25237	1.95182	-7.26881	2.11e-12	1.38e-11	17.4909
HTRA3	-1.25156	1.7959	-6.39796	4.68e-10	2.31e-09	12.2435
FAM166C	-1.25049	-5.0787	-6.75487	5.45e-11	3.02e-10	14.5816
SEZ6L2	-1.24706	3.03557	-3.9915	7.89e-05	0.000189327	0.480676
OR13A1	-1.24693	-5.15372	-7.49804	4.7e-13	3.33e-12	19.1549
ENPP5	-1.2458	-0.776797	-4.10858	4.89e-05	0.000120841	1.41487
ARHGEF38	-1.24577	-1.67888	-6.46676	3.11e-10	1.57e-09	12.8768
ITM2C	-1.24565	5.39417	-9.81978	2.06e-20	3.44e-19	35.388
CHEK1	-1.24446	2.348	-12.1225	8.87e-29	4.16e-27	54.5933
ATP8A2	-1.24419	-2.54087	-6.95185	1.6e-11	9.48e-11	15.7506
SKA3	-1.24406	1.5707	-9.32089	9.97e-19	1.35e-17	31.812
PIF1	-1.24277	0.979857	-9.80442	2.32e-20	3.86e-19	35.5302
PLXNA1	-1.2414	4.14435	-14.6135	1.27e-38	2.21e-36	76.9904
ASCL5	-1.24067	-4.73197	-7.87533	3.68e-14	2.99e-13	21.6128
CEACAM6	-1.24038	-3.99502	-3.95519	9.14e-05	0.00021691	0.952219
KEL	-1.23943	-1.74118	-5.18129	3.6e-07	1.21e-06	6.1156
TRIM59	-1.23887	0.588189	-11.7818	1.73e-27	6.81e-26	51.6466
FOXM1	-1.23819	3.20951	-8.73926	7.86e-17	8.78e-16	27.3663
CA12	-1.23787	2.16864	-4.04665	6.31e-05	0.000153458	0.824101
LTB	-1.23776	2.52216	-7.2287	2.74e-12	1.77e-11	17.1705
SYNGR1	-1.23524	2.72667	-5.9456	6.29e-09	2.69e-08	9.59503
MPP2	-1.23517	-1.64437	-7.18768	3.57e-12	2.28e-11	17.1899
TACC3	-1.23386	4.55976	-12.8127	1.94e-31	1.27e-29	60.5618
CDC25A	-1.23374	1.50825	-9.45897	3.45e-19	4.97e-18	32.8594
RELN	-1.23365	3.4811	-3.21053	0.00143881	0.00280446	-2.29403
AP3B2	-1.23339	-3.94297	-5.47206	8.14e-08	2.98e-07	7.57808
DDN	-1.23212	-4.26086	-7.08546	6.87e-12	4.25e-11	16.5709
FRMD1	-1.23206	-2.5823	-4.66944	4.21e-06	1.22e-05	3.81007
DLX2	-1.23108	-4.8213	-5.7052	2.36e-08	9.32e-08	8.76783
MAGEA10	-1.22976	-5.37135	-5.5469	5.49e-08	2.06e-07	7.96597
ZNF320	-1.22967	2.25189	-6.91514	2.01e-11	1.18e-10	15.2547
SLC22A31	-1.22924	-1.16288	-2.79911	0.00538824	0.00950012	-2.88845
MELK	-1.22909	2.29374	-9.35074	7.93e-19	1.09e-17	31.9837
POU3F2	-1.22819	-4.0691	-5.92846	6.92e-09	2.95e-08	9.9315
GLB1L2	-1.22366	-1.70518	-5.1812	3.6e-07	1.21e-06	6.11342
FAM81A	-1.22342	-0.658098	-8.39534	9.56e-16	9.38e-15	25.1629
CALB2	-1.22327	-4.25584	-6.17657	1.7e-09	7.83e-09	11.2767
TMEM151A	-1.22313	-1.05828	-4.93905	1.18e-06	3.71e-06	4.9506
GGT6	-1.22244	-2.87	-4.05479	6.1e-05	0.000148791	1.30633
CPEB1	-1.22183	-4.05893	-5.77423	1.62e-08	6.56e-08	9.119
PCYT1B	-1.22181	-3.84849	-6.08761	2.83e-09	1.27e-08	10.7867
SMIM31	-1.22049	-3.67199	-3.57135	0.000401223	0.000857351	-0.422596
DCHS2	-1.21925	-4.21437	-5.80614	1.36e-08	5.57e-08	9.28709
ROR1	-1.2182	-0.599554	-5.85689	1.03e-08	4.29e-08	9.46879
DAGLA	-1.218	1.29661	-7.21851	2.93e-12	1.88e-11	17.2432
ZNF714	-1.21662	-0.198736	-7.36969	1.09e-12	7.42e-12	18.2997
SPOCD1	-1.21613	-1.96915	-6.83011	3.42e-11	1.94e-10	15.0114
ARHGEF2	-1.21608	4.5893	-13.6066	1.44e-34	1.49e-32	67.7103
NCAPG	-1.21582	2.3798	-8.61004	2.03e-16	2.16e-15	26.522
CNKSR1	-1.2156	-1.01385	-4.72602	3.24e-06	9.54e-06	3.99343
FGFR2	-1.21436	4.09266	-3.61016	0.00034743	0.000750769	-1.04258
GRAMD1B	-1.21436	1.89303	-5.80953	1.34e-08	5.47e-08	8.97958
UMODL1	-1.21432	-4.04577	-5.21254	3.08e-07	1.04e-06	6.31319
HOXC8	-1.21346	-4.77626	-5.15154	4.18e-07	1.39e-06	6.03172
SH2D5	-1.21313	-3.31912	-6.30394	8.13e-10	3.89e-09	11.9774
GJB3	-1.21227	-2.54681	-4.86952	1.65e-06	5.06e-06	4.69563
STK39	-1.21169	2.87849	-8.00179	1.54e-14	1.31e-13	22.213
ADORA1	-1.21128	-0.286617	-4.94839	1.13e-06	3.56e-06	4.9438
SLCO5A1	-1.21006	-2.28055	-5.88434	8.84e-09	3.72e-08	9.67456
BLM	-1.2094	0.731456	-9.78501	2.71e-20	4.45e-19	35.3852
SCGB2A1	-1.20893	-3.87754	-4.98588	9.43e-07	3e-06	5.24874
ELF4	-1.20781	2.13864	-10.5476	5.84e-23	1.28e-21	41.3742
MINAR1	-1.20752	-2.71862	-6.94449	1.68e-11	9.91e-11	15.7073
HOMER3	-1.20696	1.82456	-11.3727	5.84e-26	1.88e-24	48.2007
TRPC1	-1.20674	0.214288	-9.64513	8.12e-20	1.26e-18	34.3131
KCNK9	-1.20646	-2.63155	-3.85807	0.000134442	0.000310191	0.564099
SPINK4	-1.20548	-5.03208	-5.57082	4.84e-08	1.83e-07	8.08395
CDH16	-1.20539	-1.39267	-3.73891	0.000213562	0.000476824	0.0778617
HAPLN1	-1.20504	-4.1016	-4.79167	2.38e-06	7.16e-06	4.37454
PTGES3L	-1.20432	-3.12832	-8.96793	1.44e-17	1.75e-16	29.2134
FAM72D	-1.20423	-1.94115	-7.30774	1.64e-12	1.09e-11	17.9447
CTLA4	-1.20379	-0.917884	-6.13645	2.14e-09	9.75e-09	10.9946
WNT10A	-1.20339	-2.50558	-6.9424	1.7e-11	1e-10	15.6932
GAST	-1.20324	-5.10489	-4.64257	4.76e-06	1.37e-05	3.73524
LHFPL4	-1.20228	-3.78586	-3.7661	0.000192363	0.000433278	0.258094
RAD54L	-1.20163	-0.0119475	-7.86654	3.91e-14	3.17e-13	21.5363
PCNX2	-1.19957	1.18031	-8.24949	2.7e-15	2.5e-14	24.0837
TGFB1	-1.19927	4.647	-9.02945	9.09e-18	1.13e-16	29.3851
FOXF2	-1.19747	-2.31844	-6.45984	3.24e-10	1.63e-09	12.8496
SLC45A4	-1.19727	2.4822	-7.61133	2.21e-13	1.63e-12	19.6437
PFKFB3	-1.19688	4.14652	-7.41217	8.28e-13	5.7e-12	18.1682
NCCRP1	-1.19525	-3.54308	-6.17809	1.69e-09	7.77e-09	11.2799
DPYSL4	-1.19464	-1.96052	-5.29174	2.06e-07	7.11e-07	6.65473
KIF12	-1.19416	3.95201	-6.27788	9.47e-10	4.49e-09	11.2923
BPIFB6	-1.19296	-5.61665	-6.83819	3.25e-11	1.85e-10	15.077
ECEL1	-1.1917	-2.53083	-3.58931	0.000375416	0.000806329	-0.390081
TTLL4	-1.19061	4.1292	-11.4725	2.49e-26	8.4e-25	48.9143
KIAA1549L	-1.19009	-2.99353	-5.69986	2.42e-08	9.56e-08	8.72208
SCTR	-1.18696	-0.181843	-4.73302	3.14e-06	9.26e-06	3.96486
EPN3	-1.18676	-2.74302	-5.4836	7.66e-08	2.82e-07	7.61992
ADAMDEC1	-1.18435	-1.15948	-4.92889	1.24e-06	3.88e-06	4.91328
KAAG1	-1.18279	-3.34097	-5.43074	1.01e-07	3.65e-07	7.36596
BAIAP2L2	-1.18264	2.60473	-6.02815	3.96e-09	1.74e-08	10.0623
VWA5B2	-1.18226	-2.37193	-7.0742	7.38e-12	4.54e-11	16.4957
FZD2	-1.18135	-0.307727	-8.73634	8.03e-17	8.95e-16	27.5741
ALOX5	-1.18089	1.82977	-7.23041	2.71e-12	1.75e-11	17.2662
TLR10	-1.18086	-1.97276	-6.06705	3.18e-09	1.41e-08	10.6501
UGT1A10	-1.17964	-4.00368	-3.68364	0.000263626	0.000579702	-0.0288133
SLC35F2	-1.17839	-0.0382166	-8.06123	1.02e-14	8.84e-14	22.8499
SLC26A9	-1.17797	-3.38472	-4.82819	2.01e-06	6.09e-06	4.52687
FMNL2	-1.17726	2.93677	-8.74421	7.58e-17	8.5e-16	27.431
LHFPL2	-1.17717	3.27811	-10.6494	2.53e-23	5.85e-22	42.1187
KLF5	-1.17677	1.98284	-5.47924	7.84e-08	2.88e-07	7.26055
CDCA5	-1.17669	3.23403	-9.80427	2.33e-20	3.86e-19	35.3784
RGS20	-1.17559	-3.53575	-6.46833	3.08e-10	1.55e-09	12.9096
TMPRSS13	-1.17547	-2.36471	-6.37617	5.32e-10	2.6e-09	12.374
CIP2A	-1.17361	1.24799	-10.071	2.79e-21	5.11e-20	37.6057
KHDC1	-1.17339	-3.79319	-6.30389	8.13e-10	3.89e-09	11.9807
KCNE5	-1.17324	-1.98699	-4.79119	2.39e-06	7.17e-06	4.3266
CHD3	-1.17259	4.52064	-10.0581	3.1e-21	5.63e-20	37.2807
ITGA3	-1.1722	3.33393	-6.88613	2.41e-11	1.4e-10	14.9424
PTPRS	-1.17173	1.26224	-4.85382	1.78e-06	5.43e-06	4.35429
SPINT2	-1.1717	0.84168	-4.76012	2.76e-06	8.22e-06	3.98408
ITGB4	-1.17138	3.48032	-7.71332	1.11e-13	8.52e-13	20.2034
BCAS4	-1.17104	1.63511	-9.53022	1.99e-19	2.94e-18	33.395
RPL8	-1.17102	10.3346	-11.6664	4.7e-27	1.78e-25	50.6513
WNT9A	-1.17027	-2.55613	-5.33878	1.62e-07	5.68e-07	6.90091
CERKL	-1.16983	-3.92568	-5.79265	1.46e-08	5.97e-08	9.21407
IL2RG	-1.16835	1.94521	-7.2058	3.18e-12	2.04e-11	17.0959
KIF11	-1.16787	2.71683	-11.2201	2.14e-25	6.32e-24	46.8789
SLC6A15	-1.16622	-5.2687	-4.72382	3.27e-06	9.63e-06	4.09027
SLCO4A1	-1.16497	-0.792017	-5.75758	1.77e-08	7.15e-08	8.95515
FAM171A2	-1.16192	-0.29511	-8.10196	7.64e-15	6.75e-14	23.1339
RNF183	-1.16048	-3.55399	-5.3481	1.55e-07	5.44e-07	6.96226
SLC2A1	-1.15954	2.53437	-7.1245	5.36e-12	3.35e-11	16.5159
CACNA1E	-1.15858	-3.11457	-4.2857	2.32e-05	6e-05	2.21787
CBX6	-1.15806	4.01307	-8.76596	6.46e-17	7.3e-16	27.487
SERPINE2	-1.15724	3.52322	-5.74599	1.89e-08	7.59e-08	8.42442
LIMK1	-1.15658	3.8639	-13.4622	5.4e-34	5.09e-32	66.4231
COL1A1	-1.15657	7.60723	-4.97879	9.76e-07	3.1e-06	4.56102
SSTR2	-1.15605	1.07257	-5.78897	1.49e-08	6.08e-08	8.97047
PLA2G4F	-1.15479	-4.29694	-4.85624	1.76e-06	5.37e-06	4.66562
CDCA8	-1.15335	2.6491	-9.38063	6.31e-19	8.82e-18	32.1783
ORC6	-1.15328	1.20468	-9.6393	8.49e-20	1.31e-18	34.2513
CBY2	-1.15243	-4.88729	-5.18772	3.49e-07	1.17e-06	6.20458
NDRG1	-1.15195	7.31922	-8.65703	1.44e-16	1.56e-15	26.6898
ECT2	-1.15141	3.31164	-10.2863	4.93e-22	9.79e-21	39.1798
GPC3	-1.15037	7.64628	-3.38206	0.000794939	0.00161438	-1.80153
EXO1	-1.14705	1.74486	-8.5032	4.4e-16	4.49e-15	25.8208
CCNI2	-1.14397	-3.11838	-6.60116	1.39e-10	7.3e-10	13.673
FUT2	-1.14325	-0.0104815	-5.7146	2.24e-08	8.89e-08	8.68106
INSL3	-1.14205	-4.09448	-7.15588	4.38e-12	2.77e-11	17.0043
TMEM63C	-1.1412	-2.62452	-4.88732	1.52e-06	4.68e-06	4.77842
ACRV1	-1.13897	-3.64944	-7.3631	1.14e-12	7.73e-12	18.2991
OXTR	-1.13887	-0.616202	-6.89069	2.35e-11	1.36e-10	15.3429
SPC25	-1.13622	1.24989	-9.18587	2.79e-18	3.61e-17	30.8203
MYB	-1.13516	-1.51905	-7.00122	1.17e-11	7.04e-11	16.0386
MACC1	-1.13425	-1.81052	-4.85961	1.73e-06	5.29e-06	4.62855
TMEM61	-1.13367	-4.0031	-5.26487	2.36e-07	8.1e-07	6.56408
NPFFR1	-1.13359	-4.8159	-7.47907	5.33e-13	3.75e-12	19.0344
TEX19	-1.13345	-3.65701	-5.78791	1.5e-08	6.11e-08	9.18674
MTFR2	-1.13293	0.186296	-9.07985	6.22e-18	7.79e-17	30.0674
TNFRSF18	-1.13286	-0.0585145	-7.38311	1e-12	6.84e-12	18.3792
BSND	-1.13267	-4.46108	-5.41324	1.1e-07	3.97e-07	7.29237
PLAUR	-1.1325	2.19815	-9.2956	1.21e-18	1.63e-17	31.5779
LIMD2	-1.13235	3.38478	-8.7749	6.05e-17	6.86e-16	27.6075
SCG3	-1.13223	-4.16847	-5.40995	1.12e-07	4.03e-07	7.2731
TNIK	-1.13202	2.11919	-6.91697	1.99e-11	1.17e-10	15.2851
TOR4A	-1.13178	2.38211	-9.77545	2.92e-20	4.78e-19	35.2307
AP1M2	-1.13092	0.999841	-2.95626	0.00331018	0.00605514	-2.67868
IFITM10	-1.12835	-0.917106	-5.62771	3.57e-08	1.38e-07	8.28943
RXFP4	-1.12745	-5.17987	-7.07628	7.29e-12	4.49e-11	16.5153
BHLHE41	-1.12736	0.55264	-6.18357	1.63e-09	7.54e-09	11.165
GLIS2	-1.12725	2.75976	-8.03414	1.23e-14	1.06e-13	22.4489
IGFBP3	-1.12716	6.8709	-7.91232	2.85e-14	2.36e-13	21.4613
TLCD3A	-1.12707	1.88756	-11.5656	1.12e-26	3.99e-25	49.8286
GPRIN1	-1.12642	1.26882	-8.02511	1.31e-14	1.12e-13	22.5364
YBX3	-1.12524	4.41914	-8.4301	7.45e-16	7.42e-15	25.0495
CHST11	-1.1246	2.87035	-8.28987	2.03e-15	1.91e-14	24.2045
KIRREL2	-1.12386	-4.7086	-5.48388	7.65e-08	2.82e-07	7.64513
BEND3	-1.12359	1.64564	-12.9135	7.83e-32	5.32e-30	61.5401
RAP1GAP	-1.12272	4.98521	-7.02189	1.03e-11	6.22e-11	15.6539
SLC7A11	-1.12257	1.19569	-4.67281	4.14e-06	1.2e-05	3.55328
PNMA1	-1.12256	3.44041	-13.3985	9.66e-34	8.71e-32	65.8643
PLA2G2D	-1.12233	-1.19934	-3.91529	0.000107194	0.000251417	0.709778
ZNF813	-1.12182	0.821781	-6.29559	8.54e-10	4.07e-09	11.7676
ADAM28	-1.12078	0.156964	-6.85285	2.97e-11	1.7e-10	15.0777
H2AX	-1.12015	4.54309	-12.8121	1.95e-31	1.27e-29	60.5557
CDC45	-1.11944	2.135	-8.91776	2.1e-17	2.51e-16	28.7766
CLSTN1	-1.11884	5.39479	-10.492	9.22e-23	1.97e-21	40.7382
ABCC1	-1.11845	3.39201	-8.05105	1.09e-14	9.45e-14	22.4931
PCLAF	-1.11839	1.44576	-8.59362	2.28e-16	2.42e-15	26.4876
IGSF3	-1.11779	3.07335	-6.10512	2.56e-09	1.15e-08	10.4242
INSM1	-1.11717	-5.43591	-6.32037	7.39e-10	3.56e-09	12.0817
LAPTM4B	-1.11713	6.39453	-7.54592	3.42e-13	2.47e-12	19.0042
MEX3A	-1.11628	2.11479	-8.15736	5.18e-15	4.67e-14	23.3663
CKAP2L	-1.11475	1.62374	-8.27013	2.33e-15	2.18e-14	24.1947
FGFR3	-1.11423	5.76705	-7.85275	4.29e-14	3.47e-13	21.0302
RSPH14	-1.11354	-2.19139	-6.53747	2.04e-10	1.05e-09	13.2943
ERCC6L	-1.11309	0.0861788	-8.22585	3.2e-15	2.94e-14	23.9741
LONRF2	-1.11222	0.056428	-4.05838	6.01e-05	0.000146696	1.15032
ERP27	-1.11143	-1.01647	-5.73128	2.05e-08	8.17e-08	8.83135
HOXC4	-1.11135	-2.70029	-6.09923	2.65e-09	1.19e-08	10.8391
CASKIN1	-1.1112	-3.45478	-5.04668	7.01e-07	2.26e-06	5.52435
CD7	-1.11115	2.14432	-6.34602	6.36e-10	3.08e-09	11.9038
LOXL4	-1.11053	3.26027	-4.12254	4.61e-05	0.000114392	0.958131
PAEP	-1.10972	-3.15875	-2.80696	0.00526136	0.00929487	-2.76777
B3GALT2	-1.10893	-2.08172	-5.34818	1.55e-07	5.44e-07	6.93512
C2orf50	-1.10812	-3.79978	-7.37363	1.07e-12	7.25e-12	18.3656
E2F2	-1.10749	0.911928	-8.45829	6.08e-16	6.11e-15	25.561
SEMA4A	-1.10617	1.35393	-9.70267	5.17e-20	8.2e-19	34.7328
NPPB	-1.10556	-5.03778	-5.75513	1.8e-08	7.24e-08	9.02807
DLX1	-1.10501	-4.09858	-4.75237	2.87e-06	8.5e-06	4.20111
KRT17	-1.10419	-0.136784	-4.57182	6.57e-06	1.85e-05	3.2597
HLA-DQB2	-1.10331	1.40918	-5.65348	3.11e-08	1.21e-07	8.22786
PRELID3A	-1.10247	-1.70053	-8.57954	2.53e-16	2.66e-15	26.453
ZNF496	-1.10199	3.67574	-9.57296	1.42e-19	2.15e-18	33.5502
FRMD5	-1.10192	-4.57105	-6.41233	4.3e-10	2.13e-09	12.5965
IER3	-1.10184	2.9023	-7.3335	1.39e-12	9.29e-12	17.7928
SPACA6	-1.10146	-0.58571	-8.42659	7.64e-16	7.59e-15	25.3811
SPRING1	-1.09969	4.2366	-12.6814	6.28e-31	3.8e-29	59.4052
COMP	-1.09961	-1.26207	-3.27433	0.00115729	0.0022888	-1.4827
LRRIQ1	-1.09912	-5.06259	-5.87805	9.16e-09	3.85e-08	9.672
PMEPA1	-1.09768	3.20515	-5.91216	7.58e-09	3.22e-08	9.35169
LAD1	-1.09725	4.48688	-4.34683	1.78e-05	4.7e-05	1.73535
CEP126	-1.09684	-1.30971	-7.74225	9.12e-14	7.1e-13	20.7388
ZNF93	-1.09681	-0.0501376	-7.65902	1.6e-13	1.21e-12	20.1648
KIF3C	-1.09601	1.368	-9.23935	1.86e-18	2.45e-17	31.2152
TRIM31	-1.09565	1.75642	-4.29104	2.26e-05	5.87e-05	1.85908
MGAM	-1.09484	-1.96936	-3.94953	9.35e-05	0.000221548	0.879603
MYLK2	-1.09481	-3.2811	-7.42006	7.86e-13	5.44e-12	18.66
CLIP2	-1.09479	3.69199	-7.90738	2.95e-14	2.43e-13	21.4838
XRCC2	-1.09459	0.798589	-8.62988	1.75e-16	1.89e-15	26.7849
RAD51	-1.09201	1.32053	-9.67584	6.38e-20	1e-18	34.5278
FXYD3	-1.09157	-4.80692	-5.87065	9.54e-09	3.99e-08	9.63115
NRM	-1.09101	3.43407	-11.0654	7.89e-25	2.18e-23	45.5368
ZNF860	-1.09009	-4.0081	-6.28984	8.83e-10	4.2e-09	11.9037
SHOX2	-1.08992	-2.76852	-5.29047	2.08e-07	7.16e-07	6.67077
GRHL2	-1.08922	-3.07379	-3.88424	0.000121255	0.000282041	0.67253
SLC7A7	-1.08884	2.86816	-9.55992	1.58e-19	2.37e-18	33.5249
SLC5A1	-1.08879	-2.84838	-3.48964	0.000540979	0.00112965	-0.714714
PRKAA2	-1.08869	2.62474	-4.49497	9.28e-06	2.56e-05	2.57801
MYBPC2	-1.08869	-4.22138	-5.88955	8.59e-09	3.62e-08	9.72656
TET1	-1.08834	-0.0475827	-7.73272	9.73e-14	7.53e-13	20.6495
FOXL1	-1.08787	-1.25531	-6.55202	1.87e-10	9.69e-10	13.3589
SLC1A7	-1.08786	0.623649	-3.84522	0.000141401	0.000325358	0.286756
GPR27	-1.08782	-3.27055	-4.23217	2.91e-05	7.43e-05	2.00753
TSPAN15	-1.08772	3.4425	-8.1147	6.99e-15	6.2e-14	22.9253
EPHB6	-1.0867	1.44471	-5.7184	2.19e-08	8.73e-08	8.56235
LGALS2	-1.08651	0.536747	-6.32955	7e-10	3.38e-09	11.9854
RAB36	-1.08581	-1.20962	-6.39271	4.83e-10	2.38e-09	12.4422
CXCL8	-1.08521	2.05143	-3.99467	7.79e-05	0.00018702	0.652248
RENBP	-1.08502	2.70966	-6.83708	3.28e-11	1.86e-10	14.7225
ADORA2B	-1.08354	-0.888801	-6.51395	2.35e-10	1.2e-09	13.127
ATP6V0D2	-1.08185	-2.39772	-4.7019	3.62e-06	1.06e-05	3.94839
CAMKV	-1.08072	-5.08546	-5.44793	9.23e-08	3.35e-07	7.46991
CENPO	-1.08042	1.95369	-12.0409	1.81e-28	8.03e-27	53.896
FAM227A	-1.07975	-2.33055	-6.50036	2.55e-10	1.3e-09	13.083
CENPE	-1.07962	1.93469	-8.62698	1.79e-16	1.92e-15	26.6887
SCRN1	-1.07897	2.52094	-6.93999	1.72e-11	1.02e-10	15.3766
KCNJ10	-1.07886	-1.35233	-5.365	1.42e-07	5.01e-07	6.992
NAP1L1	-1.07836	7.37109	-16.0678	1.32e-44	4.55e-42	90.6719
RBP2	-1.07824	-3.54571	-3.99972	7.64e-05	0.00018352	1.11199
ACSS1	-1.07813	3.58686	-7.90717	2.95e-14	2.44e-13	21.4928
C3orf80	-1.07784	-2.11287	-5.59274	4.31e-08	1.64e-07	8.15735
TLDC2	-1.07778	-0.663337	-6.79427	4.27e-11	2.4e-10	14.7656
FERMT1	-1.07671	0.59984	-3.77753	0.000184051	0.000415501	0.0441115
CNGB1	-1.076	-4.06535	-5.09828	5.44e-07	1.78e-06	5.77342
TMSB4X	-1.07595	8.82279	-9.79755	2.45e-20	4.05e-19	35.3131
PAQR8	-1.0758	1.95529	-8.27908	2.19e-15	2.06e-14	24.2274
CHRNA1	-1.07548	-4.04388	-5.2874	2.11e-07	7.26e-07	6.67349
C11orf45	-1.07438	-0.761688	-7.70186	1.2e-13	9.16e-13	20.466
ST18	-1.07425	-4.08777	-5.37657	1.34e-07	4.74e-07	7.10828
ANKRD22	-1.07363	-0.588668	-4.24665	2.74e-05	7.01e-05	1.94904
IGFL2	-1.07339	-4.96135	-6.27003	9.91e-10	4.68e-09	11.7986
DKKL1	-1.07338	-2.89571	-5.46919	8.26e-08	3.02e-07	7.55112
HOMER1	-1.07145	1.21768	-6.09804	2.66e-09	1.2e-08	10.6266
RPS19	-1.0706	9.3032	-12.046	1.73e-28	7.7e-27	53.8906
HASPIN	-1.0706	-0.922754	-8.17338	4.63e-15	4.19e-14	23.6307
HELLS	-1.07044	2.44306	-8.91793	2.09e-17	2.5e-16	28.7496
ACOT11	-1.07032	-1.42233	-5.92574	7.03e-09	2.99e-08	9.87329
FBLL1	-1.07011	-1.35867	-3.72456	0.000225624	0.000501963	0.0272876
TIMP1	-1.06986	7.28283	-5.05909	6.6e-07	2.14e-06	4.91918
FBLIM1	-1.06981	4.29749	-8.79629	5.16e-17	5.92e-16	27.6874
FREM1	-1.0697	-2.68314	-3.98592	8.07e-05	0.000193287	1.04174
KREMEN2	-1.06868	-2.59908	-5.85259	1.05e-08	4.39e-08	9.51379
TEAD4	-1.06859	1.95748	-8.32821	1.54e-15	1.47e-14	24.5701
ITGB6	-1.06644	-2.57281	-3.97743	8.36e-05	0.000199634	1.00676
PNMA3	-1.06621	-0.103759	-3.70994	0.000238561	0.000528513	-0.125922
SOX12	-1.06603	4.4611	-9.87439	1.34e-20	2.3e-19	35.8361
RAB3IL1	-1.066	2.70056	-8.59494	2.26e-16	2.39e-15	26.3815
APCDD1L	-1.0659	-4.76139	-5.53506	5.84e-08	2.18e-07	7.90196
PBK	-1.06586	2.00052	-7.57307	2.85e-13	2.08e-12	19.4521
S100B	-1.06527	-1.37138	-6.4528	3.38e-10	1.69e-09	12.7908
ORAI2	-1.06486	2.77405	-11.0458	9.3e-25	2.56e-23	45.4223
LEF1	-1.06484	1.67709	-5.51239	6.58e-08	2.44e-07	7.4684
FOXN1	-1.06237	-5.44138	-6.98654	1.29e-11	7.68e-11	15.9687
FAM163A	-1.06142	-3.54237	-5.56096	5.1e-08	1.92e-07	8.02004
B3GNT8	-1.06117	-1.4295	-7.28853	1.86e-12	1.23e-11	17.8187
RRM2	-1.06054	4.47093	-8.06551	9.86e-15	8.59e-14	22.5025
P3H4	-1.06042	3.37645	-9.62859	9.24e-20	1.42e-18	34.0048
POLQ	-1.05914	0.961543	-7.90587	2.98e-14	2.45e-13	21.7528
NDC80	-1.0588	2.55495	-8.58239	2.48e-16	2.61e-15	26.3078
CLEC5A	-1.05765	-2.33858	-5.19618	3.34e-07	1.13e-06	6.20845
DLX3	-1.05761	-4.90781	-5.00599	8.55e-07	2.73e-06	5.35457
MAGED1	-1.05599	7.15696	-9.46577	3.27e-19	4.73e-18	32.6875
GUCY2C	-1.05543	-1.75994	-3.17359	0.00162955	0.00315039	-1.7656
NEIL3	-1.0552	0.100443	-6.37899	5.24e-10	2.56e-09	12.3006
PRR19	-1.05319	-0.637896	-5.7332	2.02e-08	8.09e-08	8.82107
TPM4	-1.05267	6.77301	-9.99192	5.25e-21	9.39e-20	36.7591
LINC00634	-1.05235	-3.94264	-5.85401	1.05e-08	4.36e-08	9.53647
RPLP0	-1.0515	10.149	-14.4193	7.81e-38	1.24e-35	75.2183
GFPT2	-1.05116	-0.2718	-4.78802	2.43e-06	7.27e-06	4.21945
ZNF280A	-1.05112	-5.68517	-7.40641	8.6e-13	5.91e-12	18.5708
SERPINH1	-1.04978	6.43632	-11.3723	5.86e-26	1.88e-24	48.0411
PLP2	-1.04831	3.69359	-7.38536	9.88e-13	6.75e-12	18.0348
NKAIN4	-1.04662	-4.70408	-6.43494	3.76e-10	1.87e-09	12.7256
EGFL6	-1.04645	-2.73021	-5.32712	1.72e-07	6e-07	6.84844
KLHL38	-1.04469	-4.01116	-5.51668	6.44e-08	2.39e-07	7.80239
PAK5	-1.04463	-5.35386	-5.45337	8.97e-08	3.27e-07	7.4992
NTM	-1.04429	-0.883711	-4.01586	7.15e-05	0.000172617	1.07083
ADAM22	-1.04336	-0.380533	-5.856	1.03e-08	4.31e-08	9.45374
SINHCAF	-1.04309	2.7477	-8.50175	4.44e-16	4.53e-15	25.7135
UBASH3B	-1.04309	1.1822	-7.94355	2.3e-14	1.92e-13	21.992
ORC1	-1.04286	1.50196	-8.32057	1.63e-15	1.55e-14	24.5576
CERCAM	-1.04267	2.29534	-6.49061	2.7e-10	1.37e-09	12.7205
TMC4	-1.04178	1.89303	-4.31762	2.02e-05	5.28e-05	1.95379
CDH6	-1.04105	2.13765	-6.01459	4.27e-09	1.87e-08	10.0572
HS3ST5	-1.04044	-5.66286	-6.33751	6.68e-10	3.23e-09	12.1787
FER1L5	-1.04003	-3.02493	-5.94915	6.17e-09	2.64e-08	10.0326
SMARCD3	-1.03989	2.07052	-7.76138	8.01e-14	6.27e-13	20.6874
MLLT3	-1.03946	1.11416	-6.92043	1.95e-11	1.14e-10	15.4171
PLXNB3	-1.03924	-0.511089	-4.50343	8.93e-06	2.47e-05	3.00281
NKPD1	-1.03827	-3.6274	-5.71803	2.2e-08	8.74e-08	8.82367
GPR119	-1.03258	-5.64458	-6.40642	4.45e-10	2.2e-09	12.5672
NOVA1	-1.03202	-0.386099	-4.76671	2.68e-06	7.98e-06	4.13253
CMTM3	-1.03173	3.65777	-10.273	5.49e-22	1.08e-20	39.0451
TLCD5	-1.03166	1.20351	-9.47296	3.09e-19	4.49e-18	32.9829
MUC6	-1.03161	-1.33291	-2.83776	0.00478919	0.0085241	-2.76133
ULBP1	-1.03071	-3.01841	-5.09781	5.45e-07	1.78e-06	5.75682
MMD	-1.03048	3.84344	-10.9848	1.55e-24	4.17e-23	44.8378
DPEP1	-1.02965	-1.56743	-3.62372	0.000330293	0.00071603	-0.310939
CDKN1C	-1.02928	1.74797	-5.85242	1.05e-08	4.39e-08	9.23057
ITGA2	-1.02806	2.40501	-6.3909	4.88e-10	2.4e-09	12.1304
TESMIN	-1.02604	0.800818	-6.67949	8.64e-11	4.66e-10	13.9949
SPECC1	-1.02598	2.30827	-6.98443	1.3e-11	7.78e-11	15.6773
EIF5A2	-1.02591	1.81582	-5.62451	3.63e-08	1.4e-07	8.02655
CRACD	-1.02563	-1.67783	-4.40598	1.38e-05	3.7e-05	2.66555
TFF3	-1.02562	1.34227	-4.57052	6.61e-06	1.86e-05	3.08972
IRF4	-1.02553	-0.929256	-4.9803	9.69e-07	3.08e-06	5.13767
PIWIL4	-1.02552	-0.297622	-6.34955	6.23e-10	3.02e-09	12.1595
ARL4C	-1.02504	3.96192	-8.19539	3.96e-15	3.61e-14	23.4342
RECQL4	-1.02483	3.71844	-8.68433	1.18e-16	1.29e-15	26.9195
TMEM156	-1.0247	0.644223	-4.64111	4.79e-06	1.37e-05	3.48403
RNF144A	-1.02386	2.24466	-9.30359	1.14e-18	1.53e-17	31.6358
YWHAZ	-1.02334	8.22609	-12.9849	4.11e-32	2.93e-30	62.1344
HAPLN3	-1.02307	1.08351	-7.36477	1.13e-12	7.65e-12	18.1937
CCDC136	-1.02143	-2.17324	-8.08816	8.41e-15	7.38e-14	23.0497
GALNT5	-1.02041	-3.4158	-4.44176	1.17e-05	3.2e-05	2.86201
MAL2	-1.02019	5.30985	-5.61745	3.77e-08	1.45e-07	7.636
SLC2A6	-1.02	2.75846	-7.20721	3.15e-12	2.02e-11	17.0086
VCAN	-1.01977	3.26763	-4.33181	1.9e-05	4.99e-05	1.80124
BICD1	-1.01953	1.38893	-9.93684	8.14e-21	1.43e-19	36.55
ALDH3B2	-1.01905	-4.7511	-4.20996	3.2e-05	8.11e-05	1.94428
EMILIN2	-1.01886	2.33586	-8.58944	2.35e-16	2.49e-15	26.3819
PDP1	-1.0186	2.18317	-7.64856	1.72e-13	1.29e-12	19.9286
CENPW	-1.0185	2.20387	-8.33386	1.48e-15	1.42e-14	24.5856
HOXD1	-1.01839	-4.90466	-5.38038	1.31e-07	4.65e-07	7.13553
DSG2	-1.01825	4.38932	-5.24664	2.59e-07	8.86e-07	5.80393
UPK1A	-1.01821	-2.97326	-4.4328	1.22e-05	3.31e-05	2.81656
SH2D2A	-1.01698	0.891361	-7.40116	8.9e-13	6.12e-12	18.4409
H2BC9	-1.01693	-3.59558	-4.92155	1.29e-06	4.01e-06	4.95152
ADM2	-1.01669	3.42749	-5.9562	5.93e-09	2.55e-08	9.56167
ASPM	-1.01601	3.78154	-6.93031	1.83e-11	1.08e-10	15.1636
RPL13A	-1.01575	10.0545	-12.5018	3.11e-30	1.73e-28	57.8872
CHI3L2	-1.01547	-1.71968	-5.35429	1.5e-07	5.27e-07	6.95482
MARCHF3	-1.01547	0.959937	-9.15194	3.61e-18	4.64e-17	30.582
SPINDOC	-1.01462	2.91005	-13.0653	1.99e-32	1.49e-30	62.8873
CDX2	-1.01447	-3.81421	-4.42538	1.26e-05	3.41e-05	2.80065
SEMA4D	-1.01386	2.54131	-9.25541	1.64e-18	2.18e-17	31.2459
LPCAT4	-1.01333	2.50794	-10.6337	2.88e-23	6.59e-22	42.0511
UBE2T	-1.01277	2.84486	-9.3912	5.81e-19	8.16e-18	32.241
B3GAT1	-1.01272	-0.387398	-3.49726	0.000526236	0.00110104	-0.828255
RNF24	-1.01264	2.73999	-13.6418	1.04e-34	1.11e-32	68.0919
GPR160	-1.01244	1.49499	-7.88345	3.48e-14	2.84e-13	21.5612
FAM83B	-1.01239	-4.85362	-4.185	3.55e-05	8.94e-05	1.84755
FAM83F	-1.01237	-2.29067	-3.64593	0.000303915	0.000662167	-0.200328
COL8A2	-1.01154	0.0205243	-5.58679	4.44e-08	1.69e-07	8.02437
SLC6A3	-1.01044	-4.5955	-4.46914	1.04e-05	2.85e-05	2.99412
SGO2	-1.01039	1.76824	-9.52222	2.11e-19	3.11e-18	33.3287
OSBP2	-1.0096	1.58345	-7.42258	7.73e-13	5.35e-12	18.5197
BCL2L14	-1.00947	-0.839403	-4.86003	1.73e-06	5.28e-06	4.58312
DTL	-1.00919	2.99457	-7.7502	8.64e-14	6.75e-13	20.5049
OR14J1	-1.00873	-5.7493	-7.29745	1.75e-12	1.16e-11	17.8845
SFN	-1.00849	3.16326	-3.50349	0.00051447	0.00107816	-1.29578
IGF1R	-1.0079	1.72536	-6.30233	8.21e-10	3.93e-09	11.7138
NRSN1	-1.0072	-5.32619	-5.91694	7.38e-09	3.14e-08	9.87971
C7orf31	-1.00651	0.958172	-7.36113	1.16e-12	7.82e-12	18.1813
ZNF233	-1.0062	-0.847465	-6.57129	1.67e-10	8.68e-10	13.4581
MAPK15	-1.00598	-2.71913	-4.48885	9.53e-06	2.63e-05	3.0449
ZWINT	-1.00439	3.74205	-8.789	5.45e-17	6.23e-16	27.6763
GLS	-1.00411	4.74007	-8.34477	1.37e-15	1.32e-14	24.4312
MAGEA4	-1.0039	-5.35314	-3.85484	0.000136156	0.000313975	0.604745
TOX	-1.00328	-0.0706957	-4.63328	4.97e-06	1.42e-05	3.52251
DEPDC1	-1.00328	1.55544	-6.37885	5.24e-10	2.56e-09	12.1699
TMEM178B	-1.00315	-0.77195	-3.97645	8.39e-05	0.000200278	0.91405
FAM72C	-1.00277	-2.51018	-5.73464	2.01e-08	8.03e-08	8.89542
FANCD2	-1.00205	2.33053	-9.67345	6.5e-20	1.02e-18	34.4473
MTHFD1L	-1.0018	3.35801	-11.2455	1.72e-25	5.17e-24	47.0477
RBBP8NL	-1.00067	-5.00592	-4.34664	1.78e-05	4.71e-05	2.49546
MAD2L1	-1.00048	2.69829	-9.44861	3.73e-19	5.36e-18	32.6919
NT5DC4	-1.00031	-4.68411	-6.19826	1.5e-09	6.95e-09	11.3993
OLFML3	-1.00017	2.44694	-6.63043	1.16e-10	6.18e-10	13.522
CCNA2	-1.00008	2.73844	-7.08049	7.09e-12	4.38e-11	16.2172
C11orf65	1.00004	-1.13236	8.74374	7.61e-17	8.52e-16	27.618
PLAAT2	1.00011	-1.54795	3.20968	0.00144296	0.0028119	-1.6329
LCN12	1.00122	2.69353	7.27726	2e-12	1.31e-11	17.521
POR	1.00122	8.96137	11.9015	6.13e-28	2.51e-26	52.615
ST3GAL1	1.00169	6.73627	7.88281	3.49e-14	2.85e-13	21.2353
MPZ	1.00267	2.11071	4.04212	6.43e-05	0.000156037	0.900953
LBX2	1.00322	1.65581	6.25091	1.11e-09	5.2e-09	11.4899
HADH	1.00332	6.60712	12.6933	5.64e-31	3.45e-29	59.4867
SLC35D1	1.00425	5.92343	12.382	9e-30	4.72e-28	56.7333
LONP2	1.00454	6.74339	15.3041	1.9e-41	4.33e-39	83.4357
GCH1	1.00513	4.75777	7.55278	3.26e-13	2.37e-12	19.0644
NCAN	1.00615	-3.95329	4.82858	2e-06	6.08e-06	4.54534
ZNF366	1.00631	-1.10559	5.33302	1.67e-07	5.84e-07	6.85212
FAM151A	1.00697	-1.14852	3.00958	0.00279234	0.00517535	-2.2496
MSRA	1.00782	4.46306	9.99621	5.08e-21	9.09e-20	36.8147
NFIA	1.00814	5.7053	14.5347	2.66e-38	4.4e-36	76.2358
BSN	1.00835	1.37892	6.17551	1.71e-09	7.87e-09	11.0955
GLYATL3	1.00836	-4.36662	4.45376	1.11e-05	3.04e-05	2.93498
AL845331.1	1.00949	-3.10473	5.02913	7.64e-07	2.45e-06	5.44625
ALB	1.00955	14.7752	5.45371	8.95e-08	3.26e-07	7.21917
TMEM30B	1.00962	3.57549	6.07781	2.99e-09	1.33e-08	10.2707
TMC3	1.01008	-3.33699	6.09374	2.73e-09	1.23e-08	10.821
XYLB	1.01074	5.03073	8.81064	4.64e-17	5.34e-16	27.7704
AC009690.1	1.01086	-3.48404	4.92072	1.29e-06	4.03e-06	4.95417
TFPI	1.01138	7.52765	6.90406	2.16e-11	1.26e-10	14.9516
PIK3R1	1.01159	6.20974	10.6236	3.13e-23	7.1e-22	41.804
STIMATE	1.01167	1.28648	8.0396	1.18e-14	1.02e-13	22.6707
SMOC1	1.0119	6.08615	8.01658	1.39e-14	1.19e-13	22.1352
ILDR2	1.01212	1.17755	3.43864	0.000650065	0.00134281	-1.12938
FAM186B	1.01365	-1.36622	8.43919	6.98e-16	6.97e-15	25.4644
TRIM73	1.01413	-3.14451	5.96623	5.61e-09	2.42e-08	10.1307
KANK3	1.0146	1.78504	9.84005	1.75e-20	2.96e-19	35.8007
ANKRD37	1.01552	0.955577	6.73291	6.23e-11	3.42e-10	14.3439
FGF14	1.01583	-0.425939	4.01807	7.09e-05	0.00017115	1.08819
PCDH20	1.01603	-5.28934	5.535	5.85e-08	2.19e-07	7.91024
ADGRA3	1.01638	5.22895	9.37831	6.42e-19	8.97e-18	31.9915
FAM13A	1.01673	3.30891	6.43555	3.75e-10	1.87e-09	12.3327
NAP1L2	1.01682	-0.63728	3.79429	0.000172488	0.000391388	0.273257
TF	1.01742	12.0228	4.8891	1.5e-06	4.65e-06	4.36422
KLF12	1.01813	4.27679	10.1986	1e-21	1.92e-20	38.4352
HTR2B	1.01856	-1.14329	4.52051	8.28e-06	2.3e-05	3.14848
ADAMTSL1	1.01865	0.877178	6.44005	3.65e-10	1.82e-09	12.6364
NAMPT	1.01868	6.77238	8.0217	1.34e-14	1.15e-13	22.181
ITGB3	1.01934	1.55983	7.6032	2.33e-13	1.72e-12	19.7418
MTARC1	1.01979	4.82238	7.10299	6.15e-12	3.83e-11	16.178
AL049839.2	1.01992	1.38208	6.08096	2.94e-09	1.31e-08	10.5741
TMEM150B	1.02226	2.55692	4.84219	1.88e-06	5.72e-06	4.19326
LILRB5	1.02253	2.01644	7.36568	1.12e-12	7.61e-12	18.1649
PPL	1.02267	4.04547	6.62246	1.22e-10	6.46e-10	13.3292
SLC22A18AS	1.02334	1.4573	5.55675	5.21e-08	1.96e-07	7.78605
TCAP	1.02418	-0.799516	4.95451	1.1e-06	3.46e-06	5.04549
SPRYD4	1.02452	5.25913	12.1134	9.61e-29	4.45e-27	54.3916
GPR75	1.02495	-0.874849	5.41526	1.09e-07	3.93e-07	7.24799
IRS2	1.02595	6.11629	8.54697	3.2e-16	3.33e-15	25.8474
LGALS4	1.02686	6.99246	3.26345	0.00120135	0.00236983	-2.24652
NKAPL	1.0289	-2.73781	5.42055	1.06e-07	3.83e-07	7.31578
CTSF	1.02959	6.62747	9.49532	2.6e-19	3.8e-18	32.8788
IFIT2	1.03049	3.92422	8.22462	3.22e-15	2.96e-14	23.6836
NRN1	1.03095	1.3315	7.23995	2.55e-12	1.65e-11	17.4255
SPSB3	1.03214	-2.6143	6.08942	2.8e-09	1.25e-08	10.7915
FGF7	1.03297	-1.37843	4.08966	5.29e-05	0.000129856	1.41614
COQ10A	1.03378	3.89787	9.58633	1.28e-19	1.95e-18	33.6712
HMGCLL1	1.03384	-4.26059	5.45374	8.95e-08	3.26e-07	7.49692
DMD	1.0343	4.62461	8.48538	5e-16	5.07e-15	25.4538
UGP2	1.03463	7.82269	12.2559	2.75e-29	1.36e-27	55.659
NUDT12	1.03503	3.90155	7.1814	3.72e-12	2.37e-11	16.7622
SFTPD	1.03513	-2.1064	4.77484	2.58e-06	7.7e-06	4.27819
C11orf97	1.03525	-3.25365	4.39332	1.45e-05	3.89e-05	2.66877
TCTEX1D4	1.03571	-2.80708	5.91682	7.39e-09	3.14e-08	9.86392
RGPD2	1.04005	-2.89622	5.71392	2.25e-08	8.92e-08	8.80088
MAOA	1.04105	6.97145	9.82501	1.98e-20	3.31e-19	35.4356
PITPNM2	1.04137	4.57329	11.4188	3.94e-26	1.31e-24	48.4561
MAP3K5	1.04199	3.27726	6.28498	9.08e-10	4.32e-09	11.4767
IQSEC3	1.04221	-1.42491	5.41334	1.1e-07	3.97e-07	7.25721
LTB4R2	1.04317	-1.6034	7.01112	1.1e-11	6.62e-11	16.1093
TBX3	1.04333	4.7232	4.67198	4.16e-06	1.2e-05	3.13259
SLC2A4	1.0434	1.71183	5.57925	4.63e-08	1.75e-07	7.8728
SLC2A10	1.04356	4.87825	6.97409	1.39e-11	8.29e-11	15.3752
ATF7IP2	1.04498	4.16881	9.70291	5.16e-20	8.19e-19	34.5459
DHRS4L2	1.0452	4.27572	10.3183	3.8e-22	7.63e-21	39.3918
ACAA1	1.04526	6.94926	11.4782	2.37e-26	8.06e-25	48.9345
MGAT2	1.04672	-2.68837	6.2571	1.07e-09	5.02e-09	11.7159
MAS1	1.04722	-4.13597	5.6491	3.19e-08	1.24e-07	8.47975
MCC	1.04751	3.0962	6.43729	3.71e-10	1.85e-09	12.3755
GPAT3	1.04914	3.14597	6.27651	9.54e-10	4.52e-09	11.4477
RMDN2	1.04958	3.0193	12.1092	9.97e-29	4.59e-27	54.4735
MNS1	1.04987	0.701483	4.99524	9.01e-07	2.88e-06	5.13001
MAGEC2	1.05037	-1.95229	2.17642	0.0301455	0.0461331	-4.30581
GCAT	1.05082	5.07878	7.25099	2.37e-12	1.55e-11	17.0978
NR0B2	1.0509	5.16361	5.0563	6.69e-07	2.16e-06	4.86364
GAS2	1.05248	3.56913	7.96802	1.94e-14	1.64e-13	21.9595
CSAD	1.0529	4.14392	9.00355	1.1e-17	1.36e-16	29.2538
PRSS53	1.05315	-1.73505	6.02761	3.97e-09	1.74e-08	10.4457
BTD	1.05386	6.1908	14.1718	7.82e-37	1.12e-34	72.8759
GABARAPL1	1.05425	6.0598	9.10406	5.18e-18	6.56e-17	29.9166
TTC39B	1.05442	2.77083	9.52252	2.11e-19	3.11e-18	33.2954
SLCO1B3-SLCO1B7	1.05451	-4.80522	4.86529	1.68e-06	5.16e-06	4.71978
IDNK	1.05528	3.54494	9.6546	7.54e-20	1.17e-18	34.2337
F10	1.05594	7.26429	7.07431	7.38e-12	4.54e-11	15.9931
A1CF	1.05626	7.1091	7.17835	3.79e-12	2.41e-11	16.6405
TLX1	1.05634	0.582117	4.11624	4.74e-05	0.000117234	1.38051
ACOX1	1.05692	7.53955	13.536	2.75e-34	2.78e-32	67.0731
ITPR2	1.05799	6.45832	9.45219	3.63e-19	5.22e-18	32.5463
DHRS4	1.05803	3.99991	10.747	1.13e-23	2.7e-22	42.8945
LHPP	1.05811	5.16095	9.10326	5.22e-18	6.59e-17	29.9242
AC007906.2	1.05856	-1.99286	6.74185	5.9e-11	3.25e-10	14.4947
GPHN	1.0588	4.39723	10.3738	2.42e-22	4.96e-21	39.8309
CYP27C1	1.05961	-1.65207	4.91092	1.35e-06	4.21e-06	4.87864
SHC4	1.06016	-2.38521	5.09607	5.5e-07	1.8e-06	5.74812
RNF152	1.06019	4.59779	9.8078	2.26e-20	3.76e-19	35.3302
NAP1L5	1.06073	1.25662	7.89357	3.24e-14	2.66e-13	21.6876
ORM1	1.061	10.3548	5.21022	3.11e-07	1.05e-06	5.78116
MROH8	1.06101	0.229082	8.82643	4.13e-17	4.78e-16	28.223
TMEM88	1.0614	1.18112	8.58659	2.4e-16	2.54e-15	26.4846
ZNF99	1.06148	-3.07476	3.628	0.000325049	0.000705479	-0.227922
ANKRD29	1.06186	2.40034	5.71216	2.27e-08	9e-08	8.47721
SLC10A5	1.06271	0.996072	8.16518	4.9e-15	4.43e-14	23.5446
DBNDD1	1.06278	4.44614	6.74361	5.84e-11	3.22e-10	14.0065
FAM110D	1.06298	0.236146	8.9818	1.3e-17	1.59e-16	29.3515
NLGN4X	1.06345	-0.0366551	3.89928	0.00011424	0.000266866	0.613083
MEIOB	1.06694	-2.53846	5.53746	5.77e-08	2.16e-07	7.89666
THSD1	1.06736	1.48806	7.20712	3.15e-12	2.02e-11	17.2084
BOK	1.06743	6.19594	8.28713	2.07e-15	1.95e-14	24.009
SIK1B	1.06816	3.18336	5.45893	8.71e-08	3.18e-07	7.06033
BOC	1.06842	0.051978	6.96059	1.51e-11	9e-11	15.7657
AGMAT	1.06886	5.86698	8.07418	9.28e-15	8.12e-14	22.5305
CR589904.2	1.06897	-2.63122	2.98717	0.00300021	0.00553264	-2.26309
FAH	1.07086	7.21775	13.097	1.49e-32	1.14e-30	63.101
SHF	1.07094	3.60078	6.80581	3.98e-11	2.24e-10	14.4772
ADGRV1	1.07173	3.30791	5.48783	7.49e-08	2.76e-07	7.18606
SLC5A2	1.07208	-2.79282	6.02046	4.14e-09	1.81e-08	10.4192
LMOD1	1.07221	2.23163	6.42077	4.09e-10	2.03e-09	12.3934
AL160269.1	1.07248	-2.15713	5.77183	1.64e-08	6.64e-08	9.09301
HNF4A	1.07623	7.93896	7.67159	1.47e-13	1.11e-12	19.8639
PLA2G2C	1.07651	-2.46244	5.11416	5.03e-07	1.65e-06	5.83419
XKR9	1.07686	-0.956058	4.04227	6.42e-05	0.000155977	1.21484
RND1	1.07781	5.16872	6.90231	2.18e-11	1.27e-10	14.9195
NOS1	1.0789	-4.32808	4.9541	1.1e-06	3.47e-06	5.11697
MAMDC2	1.08023	-2.00997	5.93598	6.64e-09	2.83e-08	9.9574
LIPC	1.08024	6.13876	6.04088	3.69e-09	1.63e-08	9.89246
PNPO	1.08085	5.51376	13.6357	1.1e-34	1.17e-32	67.9626
ASTN1	1.08094	-2.31625	5.63637	3.41e-08	1.32e-07	8.39567
GREB1L	1.08178	2.57262	6.46933	3.07e-10	1.55e-09	12.6323
RNF165	1.08182	-0.58777	5.58832	4.41e-08	1.68e-07	8.10505
FAM83A	1.08276	-2.30771	4.16351	3.89e-05	9.73e-05	1.72981
CBLN3	1.08339	0.66181	7.56269	3.05e-13	2.22e-12	19.5318
CYP2U1	1.08359	2.44493	10.2639	5.91e-22	1.16e-20	39.1094
OXER1	1.08365	3.92729	6.80655	3.96e-11	2.23e-10	14.4412
PI4K2B	1.08556	5.21787	16.0588	1.44e-44	4.86e-42	90.5776
CCL23	1.08722	-2.26902	7.56255	3.06e-13	2.22e-12	19.5723
SLC25A30	1.08747	5.10337	9.60789	1.09e-19	1.67e-18	33.7537
PANK1	1.08881	5.15509	10.8278	5.76e-24	1.42e-22	43.4915
TMEM232	1.09137	-1.89903	6.51642	2.32e-10	1.18e-09	13.1781
SLC26A3	1.09151	-1.4685	3.57987	0.000388786	0.000832669	-0.433698
GALNT16	1.09162	0.643231	6.37699	5.3e-10	2.59e-09	12.2925
SIAE	1.09192	4.96976	9.7081	4.96e-20	7.89e-19	34.5346
TMEM25	1.09224	2.15755	6.14113	2.08e-09	9.5e-09	10.8236
LMOD2	1.0924	-4.68821	5.88916	8.61e-09	3.63e-08	9.73243
CA2	1.09331	5.17846	6.85888	2.86e-11	1.64e-10	14.6554
TGFBR3	1.09357	4.03753	8.48912	4.87e-16	4.95e-15	25.5354
TDRD10	1.09409	0.658341	6.41445	4.25e-10	2.1e-09	12.5059
AQP11	1.09413	3.39204	8.685	1.17e-16	1.28e-15	27.0083
HYAL1	1.09458	6.64565	9.30176	1.15e-18	1.56e-17	31.4073
GLYATL1B	1.09608	-5.28257	6.11416	2.43e-09	1.1e-08	10.9438
ADAMTSL4	1.09625	4.23919	8.05237	1.08e-14	9.37e-14	22.4634
FAAH	1.09634	4.73995	10.3432	3.11e-22	6.29e-21	39.5632
HS3ST3B1	1.09663	4.23281	6.12162	2.33e-09	1.06e-08	10.4284
NCAM2	1.09672	-2.13948	3.98809	8e-05	0.000191848	1.05219
CBLN4	1.09673	-2.36657	3.3049	0.00104133	0.00207405	-1.31054
ZMAT1	1.09675	2.2549	7.37365	1.07e-12	7.25e-12	18.1958
NR3C2	1.09917	2.33732	8.0148	1.4e-14	1.2e-13	22.4252
EDAR	1.09996	-1.22228	4.74791	2.93e-06	8.67e-06	4.13482
H2AC11	1.10008	0.365528	3.79732	0.00017047	0.000387224	0.204325
ASIP	1.10009	-2.31285	6.133	2.18e-09	9.93e-09	11.0269
PPARA	1.10018	6.19686	12.7902	2.37e-31	1.52e-29	60.3443
AKR1B15	1.10046	-0.431384	2.71029	0.00703028	0.0121488	-3.12477
SLC7A2	1.10118	6.70774	6.75106	5.57e-11	3.08e-10	13.9949
SHE	1.10125	2.86077	9.24542	1.77e-18	2.34e-17	31.1922
TAF7L	1.1013	-3.06028	5.56023	5.12e-08	1.93e-07	8.01769
SMYD1	1.10138	-5.13777	5.37161	1.37e-07	4.85e-07	7.09949
CBR1	1.1015	7.25814	10.0808	2.58e-21	4.75e-20	37.4562
SLC30A1	1.10342	6.45488	11.8456	9.96e-28	3.99e-26	52.0688
CRPPA	1.10351	1.29461	10.273	5.49e-22	1.08e-20	39.2113
PDE11A	1.10465	0.928597	4.82166	2.07e-06	6.27e-06	4.31485
SMIM14	1.10475	7.24487	13.5635	2.14e-34	2.19e-32	67.3164
APOC1	1.10508	10.0824	7.32812	1.44e-12	9.59e-12	17.732
CAPN11	1.10533	-0.922458	10.1616	1.35e-21	2.55e-20	38.2634
ATP11C	1.10587	4.30627	9.82173	2.03e-20	3.4e-19	35.4636
HSD17B4	1.10593	8.06977	13.4658	5.22e-34	4.95e-32	66.4471
SCN7A	1.10654	-2.5228	4.19017	3.48e-05	8.77e-05	1.83882
IL6R	1.10694	6.62934	9.73875	3.9e-20	6.29e-19	34.756
GLTPD2	1.10746	3.87571	5.85228	1.06e-08	4.39e-08	8.9976
ISM1	1.10773	1.20285	4.93574	1.2e-06	3.76e-06	4.80769
PDE3B	1.1082	4.59444	9.39637	5.59e-19	7.88e-18	32.1633
SERPINF2	1.10831	9.573	6.16947	1.77e-09	8.14e-09	10.7489
ITIH4	1.10847	3.31867	6.5164	2.32e-10	1.18e-09	12.797
HEY2	1.10873	1.95278	8.57084	2.69e-16	2.83e-15	26.3316
FAM149A	1.10882	3.54566	8.31704	1.67e-15	1.59e-14	24.3773
SLCO1B3	1.10979	0.351217	2.37182	0.0182033	0.029173	-4.03626
CYP2C19	1.11096	1.09672	4.79065	2.4e-06	7.19e-06	4.15674
PLCG2	1.11122	4.57163	10.8225	6.02e-24	1.48e-22	43.4763
SLC22A3	1.11235	4.38147	6.17291	1.74e-09	7.99e-09	10.6987
MT2A	1.11261	7.39028	5.47861	7.86e-08	2.89e-07	6.95086
C1S	1.11291	10.4873	10.7428	1.17e-23	2.79e-22	42.9091
MSMO1	1.11298	7.63509	10.258	6.19e-22	1.21e-20	38.8796
RNF144B	1.11388	3.79352	11.3596	6.53e-26	2.07e-24	48.0128
ABTB2	1.11411	4.10188	12.5207	2.63e-30	1.48e-28	58.0153
NEDD4	1.11511	5.06354	10.1816	1.15e-21	2.18e-20	38.2545
ACER1	1.11643	-4.9186	5.59751	4.2e-08	1.6e-07	8.22333
DKK4	1.11663	-2.0529	2.75496	0.00615509	0.0107421	-2.91999
CFAP91	1.11694	-1.18498	5.53306	5.91e-08	2.21e-07	7.84862
ASL	1.11714	6.21226	9.75805	3.35e-20	5.47e-19	34.9006
PTGER3	1.11761	-0.744959	6.61704	1.26e-10	6.66e-10	13.7419
FGG	1.11767	11.7238	5.5953	4.25e-08	1.62e-07	7.78412
SERPING1	1.11837	10.8339	13.2209	4.86e-33	4e-31	64.2866
RAG1	1.11897	-1.16028	6.64539	1.06e-10	5.66e-10	13.9171
SLC25A42	1.11906	5.89279	9.69226	5.61e-20	8.86e-19	34.3892
CPT2	1.11937	4.42549	13.0163	3.1e-32	2.25e-30	62.4008
ACADM	1.1194	6.32434	11.5332	1.48e-26	5.22e-25	49.3922
SEPSECS	1.12022	4.87201	15.1359	9.34e-41	1.99e-38	81.8627
PROK1	1.12267	-4.72125	5.23116	2.8e-07	9.54e-07	6.41656
ADORA2A	1.12303	0.158832	6.70964	7.19e-11	3.92e-10	14.253
TTC39C	1.12345	6.67155	10.3722	2.45e-22	5e-21	39.7708
CLDN15	1.12463	4.82904	6.46283	3.19e-10	1.6e-09	12.3166
TBX15	1.12563	2.59478	4.35127	1.75e-05	4.62e-05	2.06813
SLC26A1	1.12751	3.95339	9.72983	4.18e-20	6.71e-19	34.7778
TFDP3	1.1281	-4.63473	3.36819	0.00083481	0.00169	-1.06458
RCAN1	1.12854	5.22877	11.4077	4.33e-26	1.42e-24	48.3355
KAT2B	1.12906	4.76646	12.8714	1.14e-31	7.68e-30	61.0911
PMEL	1.12954	2.12548	8.14634	5.6e-15	5.01e-14	23.345
CTXND1	1.12984	3.38632	5.1276	4.71e-07	1.55e-06	5.39899
EMCN	1.13068	2.96781	8.82944	4.04e-17	4.69e-16	28.1052
CAVIN2	1.13151	3.43851	7.47214	5.58e-13	3.92e-12	18.6867
ASPG	1.13172	2.52952	2.79715	0.00542039	0.00955181	-3.26594
RSPO2	1.13193	-3.53564	3.53711	0.000455073	0.000963865	-0.528243
SAR1B	1.132	7.00007	16.8891	4.95e-48	3.34e-45	98.5038
NOS2	1.13334	-0.0940006	7.02696	9.97e-12	6.03e-11	16.1773
PAPSS2	1.13398	5.72624	10.7249	1.35e-23	3.21e-22	42.634
PDXP	1.13548	-2.04734	6.59284	1.46e-10	7.66e-10	13.6216
BPHL	1.13617	5.03386	12.8554	1.32e-31	8.8e-30	60.9386
IZUMO4	1.13618	0.769892	7.54503	3.44e-13	2.48e-12	19.4122
SUGCT	1.1365	3.97581	9.87003	1.38e-20	2.36e-19	35.8683
ALAD	1.13666	7.30229	12.7034	5.16e-31	3.18e-29	59.5879
LUZP2	1.13839	-3.66461	4.16633	3.84e-05	9.63e-05	1.76543
FGB	1.1409	11.8772	5.31238	1.86e-07	6.45e-07	6.36709
HOXA13	1.14197	0.543351	3.05073	0.00244472	0.0045865	-2.26668
TRPM3	1.14221	-1.64605	4.96159	1.06e-06	3.35e-06	5.10997
CREB3L3	1.14413	7.33132	5.71393	2.25e-08	8.92e-08	8.16298
CHADL	1.14428	1.31178	6.12098	2.34e-09	1.06e-08	10.8033
SLC26A8	1.14442	-2.7476	7.21165	3.06e-12	1.97e-11	17.3493
ACAT1	1.14446	7.42005	13.364	1.32e-33	1.18e-31	65.5107
PNMT	1.14468	-3.72638	4.33786	1.85e-05	4.88e-05	2.45029
CNKSR2	1.14485	0.608847	4.2378	2.84e-05	7.27e-05	1.86228
ANO3	1.14514	-2.01372	4.08792	5.32e-05	0.000130752	1.42979
MACROD1	1.14655	4.24587	9.37535	6.57e-19	9.15e-18	32.0312
APOM	1.14841	7.51441	5.69605	2.48e-08	9.75e-08	8.07649
DAAM2	1.14884	2.10907	7.58917	2.56e-13	1.88e-12	19.6068
DPT	1.14968	-1.48225	3.69114	0.000256237	0.000564633	-0.0478212
SCN4B	1.15004	0.942479	7.78842	6.66e-14	5.28e-13	21.0024
SLC30A10	1.15146	6.40505	6.90829	2.1e-11	1.23e-10	14.9438
CD1D	1.15265	1.80008	7.23531	2.63e-12	1.7e-11	17.3606
OCIAD2	1.15303	5.37905	7.34592	1.28e-12	8.6e-12	17.6957
RNLS	1.15382	2.90113	9.74054	3.84e-20	6.21e-19	34.9648
PRKAG2	1.15415	4.25566	13.4405	6.59e-34	6.1e-32	66.23
CYP3A7	1.15445	3.18202	3.62904	0.000323785	0.000703097	-0.786626
PECR	1.15668	6.35475	11.3441	7.45e-26	2.34e-24	47.7893
IRGM	1.15769	-4.49853	5.65635	3.06e-08	1.19e-07	8.51997
SELP	1.1579	-0.109462	5.83494	1.16e-08	4.8e-08	9.36132
N4BP2L1	1.15848	4.1748	12.6758	6.6e-31	3.98e-29	59.3815
SC5D	1.15954	6.59824	10.8998	3.16e-24	8.13e-23	44.0782
AMY2B	1.16002	2.19556	8.13927	5.88e-15	5.25e-14	23.291
ZFHX4	1.16162	2.97536	7.79545	6.35e-14	5.05e-13	20.8769
SPTBN2	1.16247	4.37769	6.09048	2.78e-09	1.25e-08	10.245
COBLL1	1.16303	5.87847	10.9676	1.79e-24	4.79e-23	44.6358
CTSO	1.16588	5.56546	12.2425	3.09e-29	1.51e-27	55.5145
GPAM	1.16613	7.03057	6.4371	3.71e-10	1.85e-09	12.1493
AVPR2	1.16658	-2.62178	6.52295	2.23e-10	1.14e-09	13.2215
PNPLA7	1.16679	2.96866	9.71626	4.65e-20	7.44e-19	34.7705
ANGPTL7	1.16796	-5.1645	4.91186	1.35e-06	4.19e-06	4.93331
RAPGEF4	1.1693	3.86508	11.2037	2.46e-25	7.24e-24	46.699
FAM169A	1.17072	1.01845	5.55675	5.21e-08	1.96e-07	7.83564
ORM2	1.17134	8.72766	6.21766	1.34e-09	6.24e-09	10.9724
TTC9	1.17305	3.54667	6.0283	3.96e-09	1.74e-08	10.011
GDPD4	1.17403	-2.18663	5.37545	1.34e-07	4.76e-07	7.08647
ACAA2	1.17422	7.53787	12.7668	2.92e-31	1.85e-29	60.1567
SLC9B2	1.17473	4.31763	9.98785	5.43e-21	9.68e-20	36.766
CHST9	1.17494	1.99535	3.4843	0.000551542	0.0011507	-1.07304
MLXIPL	1.17764	7.89737	8.68119	1.2e-16	1.32e-15	26.8587
LRRC52	1.17851	-4.77609	4.8938	1.47e-06	4.55e-06	4.84815
MYO1B	1.17895	7.58676	15.3855	8.79e-42	2.09e-39	84.2119
SULT1A1	1.17929	5.60707	8.24895	2.71e-15	2.51e-14	23.7452
DDX53	1.1793	-4.08465	3.63886	0.000312094	0.000679048	-0.171185
F5	1.18052	8.7756	8.15939	5.11e-15	4.6e-14	23.2066
PSD3	1.18143	4.37766	9.45511	3.55e-19	5.12e-18	32.6322
ABCC2	1.18158	6.85219	6.76708	5.05e-11	2.81e-10	14.0949
ZIC1	1.18173	-0.0847413	2.68144	0.00765335	0.0131141	-3.23048
PRG2	1.18186	-4.06857	6.60266	1.38e-10	7.24e-10	13.6894
TSC22D3	1.18299	5.93286	8.10976	7.23e-15	6.4e-14	22.7764
DPP4	1.18388	5.97184	7.79496	6.37e-14	5.06e-13	20.6349
VSTM4	1.18706	3.39153	6.99548	1.22e-11	7.28e-11	15.673
SLC13A3	1.18739	3.31156	3.13765	0.00183727	0.00352169	-2.41727
ASPA	1.18746	0.733882	6.84189	3.18e-11	1.81e-10	15.0143
FGA	1.18818	12.6864	6.11726	2.39e-09	1.08e-08	10.6257
DNAAF1	1.18838	-1.79032	4.53065	7.91e-06	2.2e-05	3.21403
ADCY10	1.18968	1.50951	6.51315	2.36e-10	1.21e-09	13.0086
ADRA2B	1.19098	0.478518	8.90105	2.37e-17	2.81e-16	28.7625
MLYCD	1.19269	4.56881	14.3176	2.02e-37	3.06e-35	74.2471
ADCY8	1.19674	-4.11185	3.67557	0.000271805	0.000596598	-0.0432942
ACACB	1.19691	6.0454	11.1019	5.8e-25	1.63e-23	45.7541
GRHL3	1.19705	-1.58211	6.07712	3e-09	1.34e-08	10.7121
NEU4	1.19741	2.83045	3.16683	0.00166687	0.00321406	-2.24793
ETFDH	1.19895	5.38426	13.784	2.82e-35	3.22e-33	69.3196
DLEC1	1.20078	-0.939818	9.81542	2.13e-20	3.55e-19	35.5756
GALR3	1.20139	-2.91122	4.97188	1.01e-06	3.2e-06	5.18037
ZDHHC11B	1.20165	1.03091	5.73472	2.01e-08	8.03e-08	8.75449
TNMD	1.20299	-4.77714	6.55161	1.87e-10	9.71e-10	13.3963
APOA1	1.20358	11.1548	4.39685	1.43e-05	3.84e-05	2.15434
ABHD6	1.20381	4.73884	11.3809	5.44e-26	1.76e-24	48.1301
MOGAT3	1.20395	3.67213	4.8072	2.22e-06	6.68e-06	3.86613
COPZ2	1.20509	3.92129	9.7789	2.84e-20	4.66e-19	35.1649
CYP4V2	1.2051	6.00504	12.0855	1.23e-28	5.63e-27	54.1424
KCNE1	1.20526	-3.25145	6.59715	1.42e-10	7.47e-10	13.654
MTARC2	1.20598	6.36001	13.4416	6.52e-34	6.08e-32	66.1977
ATP6V0E2	1.20611	5.6296	9.30556	1.12e-18	1.51e-17	31.4332
PINK1	1.20753	3.95647	12.0636	1.49e-28	6.78e-27	54.0284
MAGEC1	1.20812	-3.0131	2.71068	0.00702198	0.0121357	-3.01227
QDPR	1.20812	6.51064	14.1185	1.28e-36	1.72e-34	72.3873
CCT6B	1.20829	0.347207	8.0337	1.23e-14	1.06e-13	22.6702
NAT8	1.21274	3.38716	5.53325	5.9e-08	2.2e-07	7.40937
MROH7	1.21362	-2.89877	5.71338	2.25e-08	8.94e-08	8.7986
MT1M	1.21744	0.622619	3.78714	0.000177336	0.000401469	0.144861
SERPINA6	1.21905	8.39184	7.83554	4.83e-14	3.87e-13	20.9778
ANGPTL4	1.21918	6.22108	6.48631	2.77e-10	1.4e-09	12.4187
FBXW10	1.21928	-2.09816	3.92811	0.000101853	0.000239858	0.827276
CCL25	1.21993	-0.561293	3.27547	0.00115276	0.00228038	-1.48124
STEAP3	1.22001	6.09717	8.34236	1.4e-15	1.34e-14	24.3969
CPN1	1.22006	5.02306	5.58722	4.43e-08	1.69e-07	7.50032
AKAP3	1.22021	-1.4789	7.29838	1.74e-12	1.15e-11	17.8881
XAGE3	1.2203	-3.75634	6.27746	9.49e-10	4.5e-09	11.837
DGAT2	1.22086	6.38013	7.25293	2.34e-12	1.53e-11	17.0954
ANGPT4	1.22221	-3.90509	5.81092	1.33e-08	5.43e-08	9.31532
FAS	1.22241	3.14381	9.54582	1.76e-19	2.63e-18	33.4477
PGRMC1	1.22254	8.33032	14.82	1.83e-39	3.36e-37	78.9187
ITLN2	1.22293	-2.12657	4.56907	6.65e-06	1.87e-05	3.38504
VSIG2	1.22334	-0.190782	5.29566	2.02e-07	6.98e-07	6.62781
CYP3A5	1.22538	7.51896	7.45329	6.32e-13	4.41e-12	18.4137
GNAT2	1.22614	-2.29507	7.9365	2.41e-14	2.01e-13	22.0266
DGCR6	1.22746	-3.33334	4.88778	1.51e-06	4.67e-06	4.80373
SALL1	1.22775	5.18379	9.70502	5.08e-20	8.07e-19	34.5041
SLC16A4	1.2278	0.705764	6.6361	1.13e-10	5.98e-10	13.792
ALDH7A1	1.22817	7.05645	13.7166	5.25e-35	5.82e-33	68.7082
GIPC2	1.22921	3.04078	6.65524	1e-10	5.35e-10	13.6658
SLC4A4	1.23001	3.79667	5.60848	3.96e-08	1.52e-07	7.74637
IAPP	1.23059	-3.3592	5.70315	2.38e-08	9.42e-08	8.7505
FCN3	1.23071	1.41471	5.48888	7.45e-08	2.75e-07	7.45658
HSD17B8	1.23106	5.00275	12.0579	1.56e-28	7.07e-27	53.9204
RAB17	1.23198	5.89934	8.77918	5.86e-17	6.66e-16	27.5242
ABO	1.23292	-1.57376	5.57155	4.82e-08	1.82e-07	8.05371
IL1RL1	1.23375	-1.96617	5.59662	4.22e-08	1.61e-07	8.18839
HTR2A	1.23418	-3.97297	7.18598	3.61e-12	2.31e-11	17.1909
GLT1D1	1.23428	3.33304	4.03078	6.73e-05	0.00016296	0.668731
ETFBKMT	1.23547	2.16874	15.6868	5.02e-43	1.32e-40	86.9624
OMD	1.23597	-2.83293	4.86087	1.72e-06	5.26e-06	4.67524
OLFM2	1.23788	5.65479	7.62887	1.96e-13	1.46e-12	19.5332
FUOM	1.23924	5.97612	10.7685	9.44e-24	2.27e-22	42.9907
USP2	1.24019	2.66429	7.81053	5.73e-14	4.57e-13	21.017
TM7SF2	1.24047	6.96789	8.60298	2.13e-16	2.26e-15	26.2632
PEMT	1.24299	4.59931	9.60687	1.09e-19	1.68e-18	33.7758
ACOT4	1.24402	3.3817	11.397	4.75e-26	1.55e-24	48.36
CYP2E1	1.24435	8.30636	2.87898	0.00421762	0.00757796	-3.33703
ENTPD8	1.24435	2.61996	6.31291	7.72e-10	3.71e-09	11.7356
THBS4	1.24506	1.78378	4.74535	2.96e-06	8.76e-06	3.88096
LIMS2	1.24643	4.83566	11.5099	1.81e-26	6.29e-25	49.2192
BCKDHB	1.24729	4.51562	13.0228	2.92e-32	2.13e-30	62.4579
P2RX3	1.24844	-0.895912	5.73176	2.04e-08	8.15e-08	8.85671
ASAH2	1.24892	0.783704	6.74176	5.9e-11	3.25e-10	14.4121
DHH	1.2494	-2.42219	6.78964	4.4e-11	2.46e-10	14.7809
QRFPR	1.25197	-4.23025	5.90424	7.92e-09	3.35e-08	9.80952
NCMAP	1.2523	1.43074	5.37467	1.35e-07	4.78e-07	6.88207
SRL	1.25407	-1.57576	10.1769	1.19e-21	2.26e-20	38.3576
CLEC4M	1.25558	-4.28506	4.5809	6.3e-06	1.78e-05	3.46969
GRHPR	1.26085	7.957	16.0706	1.29e-44	4.52e-42	90.698
CCDC73	1.26158	-2.11593	7.7061	1.17e-13	8.91e-13	20.5046
CFAP70	1.26166	-0.352252	8.14974	5.46e-15	4.9e-14	23.4696
KLHDC1	1.26199	0.169314	11.0126	1.23e-24	3.33e-23	45.1507
RGPD3	1.26422	-2.12459	8.77189	6.18e-17	7.01e-16	27.8058
CFB	1.26552	4.47685	8.05728	1.04e-14	9.08e-14	22.4829
TUBA4B	1.26682	-1.702	5.49741	7.12e-08	2.63e-07	7.68292
XPNPEP2	1.26706	2.98935	2.98122	0.0030578	0.00563145	-2.81962
ACVR1C	1.2683	-0.163144	7.23709	2.6e-12	1.68e-11	17.4838
AC011498.4	1.26985	-0.781129	6.57159	1.66e-10	8.66e-10	13.4788
HOGA1	1.27007	3.09375	5.47715	7.92e-08	2.91e-07	7.17626
FMO5	1.27038	7.54743	7.93556	2.43e-14	2.02e-13	21.6171
TMEM150C	1.27144	3.59678	8.86489	3.11e-17	3.63e-16	28.3005
IL1RN	1.27151	5.01607	7.87782	3.61e-14	2.95e-13	21.2184
RGS6	1.2725	-2.90205	7.01823	1.05e-11	6.35e-11	16.1586
BCL2L10	1.2728	0.449671	3.29745	0.00106855	0.0021245	-1.4979
PTGR1	1.27321	7.42095	7.6241	2.02e-13	1.51e-12	19.5273
MTHFS	1.27417	1.01263	10.7517	1.08e-23	2.6e-22	43.0557
SSX1	1.27423	-1.74687	2.52018	0.0121424	0.0201608	-3.52819
GPIHBP1	1.27587	1.46076	8.54395	3.27e-16	3.4e-15	26.1716
ZNF214	1.27732	-0.492603	8.50472	4.35e-16	4.45e-15	25.9296
TEK	1.27811	1.86039	7.78171	6.97e-14	5.51e-13	20.9038
HERC5	1.28119	2.53282	8.36748	1.17e-15	1.13e-14	24.8522
METTL7A	1.28131	8.78911	14.5496	2.31e-38	3.86e-36	76.408
AKAP6	1.28136	1.51421	10.6399	2.73e-23	6.27e-22	42.1562
NTN3	1.28306	-2.88966	6.68283	8.47e-11	4.57e-10	14.1525
STBD1	1.28341	2.66112	12.0611	1.52e-28	6.89e-27	54.0695
CLYBL	1.28432	3.98094	11.5092	1.82e-26	6.32e-25	49.2686
LYZL1	1.28447	-3.95532	7.49228	4.88e-13	3.45e-12	19.1191
GNE	1.28451	5.87176	12.7984	2.2e-31	1.42e-29	60.4177
CADM1	1.2846	6.15353	11.4989	1.99e-26	6.85e-25	49.0995
BMX	1.28547	-1.45999	8.44644	6.62e-16	6.63e-15	25.5138
TPPP	1.28603	2.46385	7.06092	8.03e-12	4.92e-11	16.2057
APOC2	1.28744	2.20779	6.50895	2.42e-10	1.23e-09	12.9102
ARRDC4	1.28883	3.79909	7.25488	2.31e-12	1.51e-11	17.2513
SPARCL1	1.28918	5.86973	6.81047	3.86e-11	2.18e-10	14.3469
MOV10L1	1.28981	-0.726656	6.88329	2.46e-11	1.42e-10	15.3224
GJC3	1.29376	-1.55353	7.17708	3.82e-12	2.43e-11	17.1306
GRAMD1C	1.29413	2.49506	8.55772	2.96e-16	3.09e-15	26.2017
ECHDC2	1.29483	7.10296	15.0056	3.19e-40	6.26e-38	80.6363
ADI1	1.29547	8.27372	15.5384	2.06e-42	5.26e-40	85.6604
ANGPTL1	1.29679	1.1191	5.45113	9.07e-08	3.3e-07	7.29911
CRYL1	1.2971	6.78758	13.3604	1.37e-33	1.21e-31	65.467
CLCN1	1.2993	-3.03252	5.8465	1.09e-08	4.53e-08	9.49457
ACKR1	1.30164	-0.578543	4.58814	6.1e-06	1.73e-05	3.41105
GSTM1	1.30201	-0.753308	2.25103	0.0249601	0.0388786	-4.20216
CDC14B	1.30433	4.63063	11.9338	4.62e-28	1.94e-26	52.8663
RCL1	1.30493	5.13207	12.3116	1.68e-29	8.55e-28	56.1311
ACSL5	1.30553	6.03025	8.22759	3.16e-15	2.9e-14	23.594
ENTPD5	1.30564	6.94675	10.3767	2.36e-22	4.85e-21	39.8123
GATM	1.30567	9.32769	8.62956	1.76e-16	1.89e-15	26.5494
RERGL	1.30622	-1.20997	6.0394	3.72e-09	1.64e-08	10.4999
SOCS2	1.30643	3.32668	8.26668	2.39e-15	2.23e-14	24.062
ALAS1	1.30858	7.57322	12.7331	3.95e-31	2.46e-29	59.8571
PC	1.30939	7.4645	11.6095	7.68e-27	2.81e-25	50.063
PADI1	1.31147	-3.08623	3.75051	0.000204261	0.00045812	0.202723
SLC41A2	1.31193	5.19832	11.4399	3.29e-26	1.1e-24	48.6132
PPP1R3G	1.31256	3.00036	4.67935	4.02e-06	1.17e-05	3.41081
SLC16A11	1.31452	3.14547	5.36367	1.43e-07	5.04e-07	6.59523
SNTG1	1.31542	-2.6625	3.86287	0.000131924	0.000304672	0.599585
SELENOP	1.31635	8.08867	11.4758	2.42e-26	8.21e-25	48.9433
EFCAB12	1.31654	1.12966	6.03963	3.71e-09	1.64e-08	10.3774
ACADSB	1.3167	7.31944	10.7165	1.45e-23	3.43e-22	42.5838
SYTL5	1.31682	-0.279181	6.36013	5.85e-10	2.85e-09	12.2493
KDM8	1.31973	3.25374	8.05394	1.07e-14	9.28e-14	22.5979
ALDH1A1	1.3201	9.69824	9.26639	1.51e-18	2.01e-17	31.2529
SLC23A3	1.32348	-1.51425	6.35575	6e-10	2.92e-09	12.2571
ABCC6	1.32425	6.74919	11.9765	3.19e-28	1.38e-26	53.2027
AUTS2	1.3251	3.99194	8.39417	9.64e-16	9.45e-15	24.8799
RGS5	1.32521	3.62009	3.35703	0.000868186	0.00175342	-1.76624
TIGD2	1.32618	3.6306	10.7788	8.66e-24	2.1e-22	43.1979
NPR3	1.33048	1.95554	6.4801	2.88e-10	1.45e-09	12.7797
CTNNA2	1.33209	-2.04579	3.09768	0.00209684	0.0039772	-1.95345
APOA2	1.33354	12.5164	5.09744	5.46e-07	1.78e-06	5.35947
BMP10	1.33385	-4.41777	5.05971	6.58e-07	2.13e-06	5.60528
ANKS4B	1.33489	4.05763	6.84432	3.13e-11	1.78e-10	14.6671
TMPRSS9	1.33725	1.43137	6.30211	8.22e-10	3.93e-09	11.8098
NLGN4Y	1.33855	-1.25517	3.41482	0.000707767	0.00145292	-0.992441
SLC14A2	1.33894	-3.44579	4.9846	9.49e-07	3.02e-06	5.24667
PRAMEF11	1.33965	-5.24773	7.15368	4.44e-12	2.81e-11	16.9907
GDF2	1.33972	-3.93344	3.93567	9.88e-05	0.000233179	0.890846
PLIN5	1.34128	5.07582	9.32645	9.56e-19	1.3e-17	31.6099
REEP6	1.3414	7.60139	8.17728	4.5e-15	4.08e-14	23.2777
CHRM3	1.34375	0.904348	6.23949	1.18e-09	5.53e-09	11.5024
C16orf96	1.34407	-2.61641	7.38027	1.02e-12	6.96e-12	18.4076
MYLK	1.34694	5.54876	11.1383	4.27e-25	1.23e-23	46.065
PDE2A	1.34772	2.5542	10.3663	2.57e-22	5.24e-21	39.9264
SORBS2	1.34825	6.07001	12.05	1.67e-28	7.47e-27	53.8354
PCSK6	1.35013	6.15582	9.39618	5.59e-19	7.89e-18	32.1182
PROC	1.35029	7.85499	8.7263	8.65e-17	9.61e-16	27.1822
FAM240C	1.3506	-4.14525	5.46736	8.34e-08	3.05e-07	7.56423
SSTR1	1.35228	1.9651	4.95274	1.11e-06	3.49e-06	4.80305
FAM124B	1.35446	0.316598	8.34306	1.39e-15	1.33e-14	24.7959
PANX2	1.35584	3.40648	5.7137	2.25e-08	8.93e-08	8.34664
ACR	1.35663	-2.23428	7.62825	1.97e-13	1.47e-12	19.9973
TKFC	1.35832	6.54203	10.9553	1.99e-24	5.25e-23	44.5381
CP	1.35847	8.54784	6.85291	2.97e-11	1.7e-10	14.6836
SOWAHB	1.35924	3.95426	10.088	2.44e-21	4.5e-20	37.5963
OIT3	1.3624	2.92596	8.78665	5.54e-17	6.33e-16	27.807
C4BPB	1.36272	7.64625	8.22446	3.23e-15	2.96e-14	23.6073
TEKT5	1.36314	-1.99251	6.7503	5.6e-11	3.1e-10	14.545
CAT	1.36462	8.14695	15.7801	2.06e-43	5.89e-41	87.9442
REPS2	1.3654	3.59817	13.8316	1.82e-35	2.13e-33	69.8159
DHODH	1.36571	5.19368	11.9047	5.95e-28	2.46e-26	52.5902
ST8SIA6	1.366	-2.32821	6.87001	2.67e-11	1.53e-10	15.2605
AMACR	1.36665	2.17115	7.50135	4.59e-13	3.27e-12	19.0334
G0S2	1.36774	5.12114	6.49135	2.69e-10	1.36e-09	12.4729
TMEM47	1.36869	3.48566	9.52671	2.04e-19	3.01e-18	33.2739
NUDT6	1.36872	1.04241	10.3022	4.33e-22	8.63e-21	39.4406
XAF1	1.36901	1.68682	8.37292	1.12e-15	1.09e-14	24.9568
SLC7A9	1.36944	3.48388	7.38849	9.68e-13	6.63e-12	18.1473
ZNF385D	1.37399	-0.647093	4.84156	1.88e-06	5.73e-06	4.52838
MRO	1.37487	0.320588	8.37582	1.1e-15	1.07e-14	25.0242
ANKRD24	1.37498	1.97377	10.6287	3e-23	6.83e-22	42.063
F2	1.37865	9.87874	7.10197	6.19e-12	3.85e-11	16.2881
PLGLB2	1.37871	-0.869212	6.67945	8.64e-11	4.66e-10	14.1122
SLC25A25	1.37897	5.6942	10.5818	4.41e-23	9.83e-22	41.4676
FAXDC2	1.3793	5.79713	10.907	2.98e-24	7.7e-23	44.1358
ALDH2	1.37986	8.96235	16.4274	4.21e-46	1.89e-43	94.0978
FOLH1	1.38108	2.99119	8.56452	2.82e-16	2.95e-15	26.202
ESPN	1.38396	5.8186	9.00332	1.11e-17	1.36e-16	29.1719
GPR146	1.38417	-0.718978	8.81953	4.35e-17	5.02e-16	28.1662
PPP1R32	1.38559	0.580751	12.0887	1.19e-28	5.49e-27	54.2228
OGN	1.38579	-1.01729	4.39546	1.44e-05	3.86e-05	2.62354
CCDC38	1.38809	-0.624475	8.0486	1.11e-14	9.61e-14	22.7833
ROS1	1.38868	-3.08956	5.07354	6.15e-07	1.99e-06	5.65399
MT1E	1.39061	4.46189	4.60147	5.74e-06	1.63e-05	2.86366
COLEC10	1.39132	-0.174764	5.3723	1.37e-07	4.84e-07	7.00531
ALDH5A1	1.39167	6.64421	15.1642	7.14e-41	1.56e-38	82.1196
GRIA3	1.3934	-0.368677	4.31658	2.03e-05	5.3e-05	2.26541
ARHGEF26	1.39407	4.05296	9.28409	1.32e-18	1.77e-17	31.371
USP9Y	1.39412	-0.44415	3.24852	0.00126438	0.00248514	-1.57035
ART4	1.39654	3.43724	6.86106	2.82e-11	1.62e-10	14.8606
PLGLB1	1.39849	-0.0697888	7.65474	1.65e-13	1.24e-12	20.1573
CYP4X1	1.39917	1.15923	8.52228	3.83e-16	3.94e-15	26.0328
IFIT1	1.40199	4.67352	9.24518	1.78e-18	2.34e-17	31.0253
CTCFL	1.40458	-3.82951	6.37477	5.37e-10	2.62e-09	12.3837
PLA2G12B	1.40721	4.93508	6.88818	2.38e-11	1.38e-10	14.8529
GCDH	1.40738	5.65167	15.4188	6.41e-42	1.54e-39	84.515
C1orf105	1.40799	-1.51586	7.55003	3.32e-13	2.41e-12	19.491
RAMP3	1.40914	3.20493	9.25565	1.64e-18	2.18e-17	31.2448
FAM9B	1.41203	-1.98031	4.81449	2.14e-06	6.47e-06	4.45311
HAGH	1.41246	7.06502	16.523	1.68e-46	8.59e-44	95.0015
MAN1C1	1.41272	3.45549	9.06514	6.95e-18	8.67e-17	29.7993
DMRTA1	1.41352	2.60193	6.96359	1.49e-11	8.84e-11	15.5931
COX6A2	1.41491	-2.53789	4.44346	1.17e-05	3.17e-05	2.86537
SNX31	1.41992	-3.55518	8.16945	4.76e-15	4.3e-14	23.59
IFI27	1.42323	6.38763	5.76534	1.7e-08	6.87e-08	8.40867
TGM3	1.42423	-1.98487	7.09418	6.5e-12	4.03e-11	16.6206
SLC10A6	1.42489	-3.42597	8.35431	1.28e-15	1.24e-14	24.8583
ACAD11	1.42587	-1.80116	7.45471	6.26e-13	4.37e-12	18.88
GLIPR1L2	1.42593	-1.42072	8.73277	8.25e-17	9.18e-16	27.5349
ADCY1	1.42703	2.138	5.17564	3.7e-07	1.24e-06	5.83283
FTCDNL1	1.4297	1.76501	13.4707	5e-34	4.82e-32	66.4878
ZDHHC19	1.42982	-0.595297	5.48405	7.64e-08	2.81e-07	7.58187
SPATA18	1.43219	0.715375	6.02402	4.05e-09	1.78e-08	10.3295
CGNL1	1.4329	6.07202	12.1531	6.78e-29	3.21e-27	54.7323
GLYCTK	1.43503	6.66333	12.5911	1.41e-30	8.18e-29	58.5818
ACBD4	1.43577	5.39315	15.582	1.36e-42	3.53e-40	86.0586
RORA	1.43693	4.55943	14.2962	2.46e-37	3.64e-35	74.0544
MGST1	1.43939	8.76199	9.83682	1.8e-20	3.03e-19	35.588
APOH	1.44129	11.3353	6.99095	1.25e-11	7.49e-11	15.6726
FOXN4	1.44411	-0.896662	4.39341	1.45e-05	3.89e-05	2.61001
F8	1.44543	3.30182	13.628	1.18e-34	1.24e-32	67.9674
ACOT1	1.44649	2.82738	9.68626	5.88e-20	9.26e-19	34.5575
DNAH11	1.44796	-0.117265	5.89443	8.36e-09	3.54e-08	9.68183
PAGE5	1.45167	-2.2002	4.21667	3.11e-05	7.9e-05	1.93852
TCP11	1.45353	-3.67028	8.09444	8.05e-15	7.09e-14	23.0807
SORL1	1.45418	6.03069	12.1327	8.11e-29	3.81e-27	54.555
AKR1C2	1.45572	7.35178	6.28634	9.01e-10	4.29e-09	11.2939
FAM184A	1.4562	2.08036	8.36019	1.23e-15	1.19e-14	24.8419
SLC25A34	1.4572	0.494143	9.19878	2.53e-18	3.29e-17	30.949
GSTZ1	1.45922	4.74493	11.5426	1.36e-26	4.84e-25	49.5078
CD302	1.46126	2.74946	11.6447	5.67e-27	2.12e-25	50.4957
CD5L	1.46182	1.09191	4.02425	6.91e-05	0.000167111	0.984318
DHRS1	1.4619	5.6005	14.1397	1.05e-36	1.43e-34	72.5839
SYT7	1.4622	5.02474	5.79584	1.44e-08	5.87e-08	8.60183
MICU3	1.46233	1.45293	9.6266	9.38e-20	1.44e-18	34.167
TMDD1	1.46294	-1.5436	8.52011	3.89e-16	4e-15	26.0284
DHTKD1	1.46339	6.88118	16.3815	6.54e-46	2.76e-43	93.6498
KLHL32	1.46657	-1.4418	8.48165	5.14e-16	5.2e-15	25.7598
AQP4	1.46746	-1.63212	5.04217	7.17e-07	2.31e-06	5.48274
FAT4	1.46763	1.92986	8.60707	2.07e-16	2.2e-15	26.6008
GADD45A	1.4678	5.62373	16.6297	6.03e-47	3.28e-44	96.0191
DLG2	1.47024	-0.144912	10.6158	3.34e-23	7.53e-22	41.9047
RBP7	1.47616	2.98167	9.40648	5.17e-19	7.32e-18	32.4036
CYP27A1	1.47786	8.6132	10.9687	1.78e-24	4.75e-23	44.7042
ADAMTSL3	1.47808	2.98381	7.60553	2.29e-13	1.69e-12	19.6304
PALMD	1.47817	4.87028	11.8466	9.87e-28	3.96e-26	52.105
C7	1.4789	4.06268	4.3956	1.44e-05	3.86e-05	2.04689
FAM180A	1.48031	-1.48095	5.20169	3.25e-07	1.1e-06	6.23098
EFHD1	1.48378	3.13402	7.16143	4.23e-12	2.68e-11	16.7586
NOL4	1.48441	-3.95079	5.57388	4.76e-08	1.8e-07	8.09676
SMPX	1.48548	-1.91446	4.66661	4.26e-06	1.23e-05	3.80075
STX1B	1.48744	1.55643	10.5366	6.4e-23	1.39e-21	41.3208
MST1	1.49018	6.96451	10.4538	1.26e-22	2.66e-21	40.4352
ERICH3	1.49191	-2.98018	7.49915	4.66e-13	3.31e-12	19.1644
PACRG	1.49229	-0.179898	6.45936	3.25e-10	1.63e-09	12.8126
HOMER2	1.49371	5.07693	9.82108	2.04e-20	3.41e-19	35.4196
SHISA3	1.49388	-1.22137	5.63215	3.49e-08	1.35e-07	8.35434
MCHR1	1.49399	0.849246	6.50097	2.54e-10	1.29e-09	12.9981
TMEM220	1.49416	4.56029	11.2542	1.6e-25	4.83e-24	47.0803
CCL14	1.49675	-0.8933	10.2785	5.25e-22	1.04e-20	39.1807
TMOD1	1.49835	2.277	7.26786	2.13e-12	1.39e-11	17.5326
SCP2	1.50003	8.22204	16.4716	2.75e-46	1.33e-43	94.5177
SLITRK3	1.50036	-3.40133	4.43414	1.21e-05	3.29e-05	2.84147
CLTRN	1.50196	0.110544	6.78126	4.63e-11	2.59e-10	14.6865
ACSM3	1.50569	3.4938	8.36153	1.22e-15	1.18e-14	24.7146
ARSF	1.50635	-2.26314	4.18241	3.59e-05	9.04e-05	1.80481
DDC	1.50635	4.48694	6.3128	7.72e-10	3.71e-09	11.4974
ADRB1	1.51115	-2.36779	6.75424	5.47e-11	3.03e-10	14.5709
COL5A3	1.51127	5.07195	8.92399	2e-17	2.4e-16	28.6142
ITIH3	1.51137	10.0674	7.99001	1.67e-14	1.42e-13	22.1011
PXMP2	1.5117	2.37267	12.1118	9.75e-29	4.51e-27	54.5094
LCAT	1.51186	4.56271	8.51239	4.11e-16	4.22e-15	25.6654
ALDH3A1	1.51199	1.89229	3.04917	0.00245715	0.00460828	-2.43103
SERPINA7	1.51406	6.39786	4.64664	4.67e-06	1.34e-05	2.9833
DCAF4L2	1.51494	-2.19601	2.89171	0.00405403	0.00731442	-2.54154
PGM5	1.51775	1.29305	7.38847	9.68e-13	6.63e-12	18.382
PBLD	1.51808	5.93572	10.608	3.56e-23	8e-22	41.6796
EPHX1	1.5211	10.8141	11.439	3.31e-26	1.1e-24	48.7134
FBXO2	1.52281	4.30635	7.37574	1.05e-12	7.16e-12	17.975
TRPM1	1.52588	-3.52057	7.94941	2.21e-14	1.85e-13	22.1074
PRAMEF2	1.52657	-5.08234	6.91756	1.98e-11	1.16e-10	15.5524
CYB5A	1.53857	8.40404	17.4243	2.82e-50	2.64e-47	103.642
CYP4Z1	1.54157	-3.65146	7.64021	1.82e-13	1.36e-12	20.0722
PLCH2	1.54316	1.47274	5.75987	1.75e-08	7.06e-08	8.8541
CDA	1.54362	3.16767	7.50336	4.53e-13	3.23e-12	18.9424
PCP4L1	1.54445	0.20963	5.88351	8.89e-09	3.74e-08	9.60647
MT1G	1.54559	3.46305	3.88201	0.000122326	0.000284297	0.107625
GOLGA8M	1.54682	-2.42189	8.55368	3.05e-16	3.18e-15	26.2555
SELE	1.54904	0.00293418	7.09187	6.6e-12	4.09e-11	16.577
IGFBP1	1.54984	8.16107	6.40905	4.39e-10	2.17e-09	12.0308
BCHE	1.55239	4.02562	5.66948	2.86e-08	1.12e-07	8.05365
JAKMIP2	1.55365	-0.032911	7.98299	1.75e-14	1.49e-13	22.3362
PRR18	1.55423	0.95722	7.46272	5.93e-13	4.15e-12	18.8769
GNAT1	1.55437	-1.27364	8.23138	3.07e-15	2.83e-14	24.0269
UGT1A6	1.55626	2.78429	5.94268	6.4e-09	2.74e-08	9.67544
TTBK1	1.55647	1.59791	7.66975	1.49e-13	1.13e-12	20.186
PRG4	1.55726	5.45208	5.27221	2.28e-07	7.82e-07	5.90794
ECHDC3	1.55848	5.66472	7.96567	1.97e-14	1.67e-13	21.7972
PEX11G	1.55908	2.59726	13.213	5.22e-33	4.28e-31	64.2181
F7	1.56163	6.86243	9.09765	5.44e-18	6.85e-17	29.8803
SLCO2A1	1.56184	2.81088	7.16939	4.02e-12	2.55e-11	16.8545
SEPTIN4	1.56767	4.1515	9.21717	2.2e-18	2.88e-17	30.8637
ABHD1	1.57045	0.461109	7.66375	1.55e-13	1.17e-12	20.2035
PPP4R4	1.57155	1.7803	11.5406	1.39e-26	4.92e-25	49.6164
RHCG	1.57155	-1.06634	5.34899	1.54e-07	5.42e-07	6.93197
MAGEB17	1.57259	-3.18917	4.81164	2.17e-06	6.55e-06	4.46142
SLC25A18	1.57279	4.565	7.97016	1.91e-14	1.62e-13	21.8859
SCN4A	1.57362	0.331739	9.97201	6.16e-21	1.09e-19	36.8266
SHBG	1.57647	3.3001	5.97033	5.48e-09	2.36e-08	9.74319
COL25A1	1.57656	-2.79148	7.26576	2.16e-12	1.41e-11	17.6871
ASCL1	1.57778	-2.83411	4.50582	8.84e-06	2.45e-05	3.13182
SERPINA10	1.57813	7.40968	9.71527	4.69e-20	7.48e-19	34.5918
FAM107A	1.58046	2.29357	12.3275	1.46e-29	7.48e-28	56.3813
SEC16B	1.58113	0.907838	11.1362	4.34e-25	1.25e-23	46.2042
EFCAB1	1.58232	-3.13131	6.99908	1.19e-11	7.13e-11	16.0428
GNA14	1.58307	0.388051	11.3719	5.88e-26	1.89e-24	48.1326
IL1RAPL2	1.59325	-3.15499	6.63753	1.12e-10	5.93e-10	13.8891
TMSB4Y	1.59397	-3.03972	5.70198	2.4e-08	9.47e-08	8.7423
SLCO2B1	1.59798	7.02902	12.2953	1.94e-29	9.79e-28	55.9835
SRD5A1	1.59833	5.09668	15.8065	1.6e-43	4.66e-41	88.1883
MTHFD1	1.59925	6.85602	16.5178	1.77e-46	8.76e-44	94.951
NLRP11	1.60102	-0.744572	5.72711	2.09e-08	8.35e-08	8.82968
ABCB1	1.602	5.11318	7.58174	2.69e-13	1.97e-12	19.2529
IQCN	1.60714	1.38877	10.8423	5.11e-24	1.27e-22	43.8013
HGFAC	1.60862	3.64778	3.71721	0.000232039	0.000515553	-0.524493
HMGN5	1.60993	1.46021	8.96038	1.53e-17	1.85e-16	29.1787
DIRAS3	1.60994	-1.19208	7.09623	6.42e-12	3.98e-11	16.6279
CPEB3	1.61348	2.95884	14.1453	1e-36	1.38e-34	72.6868
KHK	1.61362	6.37736	11.5701	1.08e-26	3.86e-25	49.7081
PHGR1	1.61362	-4.64756	7.74034	9.24e-14	7.19e-13	20.7211
IRF6	1.6145	6.02868	9.40056	5.41e-19	7.65e-18	32.1542
CYP4F12	1.61631	4.43265	8.69109	1.12e-16	1.23e-15	26.9623
TBX10	1.61654	-0.839661	8.41466	8.32e-16	8.23e-15	25.2968
BHMT2	1.61793	7.96412	9.59387	1.21e-19	1.85e-18	33.6719
MYCL	1.62279	3.62162	10.73	1.3e-23	3.08e-22	42.8072
SLC9C2	1.62365	-4.04283	7.84732	4.46e-14	3.59e-13	21.4269
CASQ2	1.62411	-0.533691	9.29148	1.25e-18	1.68e-17	31.6226
APOL5	1.625	-2.32175	5.67535	2.77e-08	1.08e-07	8.59699
AGMO	1.62686	5.37999	10.823	6e-24	1.47e-22	43.4553
CD14	1.62908	7.88519	13.2682	3.16e-33	2.71e-31	64.6538
GALP	1.62995	-3.35489	7.17934	3.77e-12	2.4e-11	17.1495
CFHR1	1.63174	7.58663	5.57991	4.61e-08	1.75e-07	7.47346
ATOH8	1.63313	2.67661	7.12188	5.45e-12	3.41e-11	16.5745
NUDT7	1.63463	1.67475	13.5395	2.66e-34	2.71e-32	67.0935
OASL	1.63814	3.78842	9.71937	4.54e-20	7.28e-19	34.7353
ANKRD35	1.63872	0.243533	5.95213	6.07e-09	2.6e-08	9.9733
ADAMTS17	1.63894	2.19619	6.78102	4.64e-11	2.59e-10	14.5377
SERPIND1	1.64239	9.21965	7.77824	7.14e-14	5.64e-13	20.6285
GADD45G	1.64316	5.27892	10.5047	8.31e-23	1.78e-21	40.8551
TLCD4	1.64455	6.25751	15.2479	3.24e-41	7.28e-39	82.9054
EPHX2	1.64573	6.3544	14.0934	1.62e-36	2.13e-34	72.1561
FMO2	1.64666	0.16334	8.69168	1.12e-16	1.23e-15	27.2556
SORD	1.64704	6.86623	13.3475	1.54e-33	1.36e-31	65.352
SELENBP1	1.64729	7.48374	13.4678	5.13e-34	4.89e-32	66.4509
SLC16A12	1.65103	0.12271	5.94143	6.44e-09	2.76e-08	9.92327
FITM1	1.65116	-0.290308	9.57817	1.37e-19	2.07e-18	33.7821
SULT1E1	1.65145	-0.218976	5.52989	6.01e-08	2.24e-07	7.79685
STPG3	1.65169	-1.36397	8.51485	4.04e-16	4.15e-15	25.9931
CAPN3	1.65227	0.422544	9.71538	4.68e-20	7.48e-19	34.8453
TDGF1	1.65353	0.679118	4.8634	1.7e-06	5.2e-06	4.53939
ENPEP	1.65624	4.82693	12.7733	2.76e-31	1.75e-29	60.2267
DHRS2	1.65668	3.25646	4.10187	5.03e-05	0.000123989	0.983317
TDRD15	1.65781	-2.76084	7.0047	1.15e-11	6.89e-11	16.0761
KLF9	1.65993	6.23114	15.8517	1.04e-43	3.08e-41	88.608
A1BG	1.66042	-0.253236	8.09939	7.78e-15	6.86e-14	23.1264
LRRTM4	1.66046	-3.68519	5.59694	4.21e-08	1.61e-07	8.21147
RORC	1.66277	6.42102	9.79073	2.59e-20	4.26e-19	35.1594
APCS	1.66721	8.62014	6.98887	1.27e-11	7.58e-11	15.5176
CLEC3B	1.66791	1.34374	10.3486	2.97e-22	6.03e-21	39.8121
CRYM	1.66864	3.05299	9.37775	6.45e-19	9e-18	32.1887
CA14	1.66913	1.76194	7.7437	9.03e-14	7.04e-13	20.6661
ZBTB7C	1.6724	-0.0690531	8.39267	9.74e-16	9.54e-15	25.1454
CNGA1	1.67399	2.45558	7.19628	3.38e-12	2.16e-11	17.063
FRMD7	1.67564	-4.36256	7.04067	9.14e-12	5.56e-11	16.2977
DPF3	1.67746	-0.120763	9.83201	1.87e-20	3.14e-19	35.7277
ACSL6	1.68114	1.62097	6.50015	2.55e-10	1.3e-09	12.936
NTN1	1.68131	3.22924	9.05797	7.34e-18	9.13e-17	29.7763
SLC2A9	1.68139	3.13116	7.90386	3.02e-14	2.49e-13	21.6047
MASP1	1.68399	6.28055	12.2874	2.08e-29	1.04e-27	55.907
HSD3B2	1.68407	-3.76531	7.98877	1.68e-14	1.43e-13	22.369
MAGEA1	1.68656	-0.929267	3.43657	0.000654899	0.00135229	-0.93477
CRYAA	1.69025	-4.84674	8.92312	2.01e-17	2.41e-16	28.8593
ACSS3	1.69033	5.54217	8.56971	2.72e-16	2.85e-15	26.0253
RBP4	1.69593	11.665	10.9747	1.69e-24	4.53e-23	44.8477
TPRG1	1.69613	1.0852	10.5567	5.43e-23	1.19e-21	41.476
CYP7B1	1.69707	4.42511	10.8722	3.98e-24	1.01e-22	43.9187
NLRP14	1.69913	-3.70074	8.38902	1e-15	9.78e-15	25.0956
KRTAP5-6	1.70136	-1.66315	8.34067	1.41e-15	1.35e-14	24.7769
GCKR	1.70205	5.01189	10.1986	1e-21	1.92e-20	38.4089
CDH23	1.70691	3.18494	12.0464	1.73e-28	7.69e-27	53.9307
RAMP1	1.70721	5.82857	8.9477	1.68e-17	2.02e-16	28.7655
ABCC11	1.71134	1.49335	10.0189	4.24e-21	7.63e-20	37.2056
IGFBP2	1.71484	7.73122	7.96043	2.05e-14	1.72e-13	21.7908
SARDH	1.72814	6.19392	13.0128	3.2e-32	2.31e-30	62.3348
ACSL1	1.72956	8.39428	12.8427	1.48e-31	9.79e-30	60.8505
SLCO1A2	1.7311	1.47819	8.67669	1.24e-16	1.36e-15	27.1239
SERTM2	1.73247	-1.73058	4.14954	4.12e-05	0.000102908	1.66282
SLC17A3	1.73291	2.65875	8.15367	5.32e-15	4.78e-14	23.3646
RNF125	1.7348	2.6644	12.6366	9.36e-31	5.54e-29	59.0948
SLC38A3	1.73505	8.56406	9.31791	1.02e-18	1.38e-17	31.589
CYP26A1	1.73761	-2.70371	6.36316	5.75e-10	2.8e-09	12.3119
RHCE	1.73958	-0.805426	8.59529	2.25e-16	2.39e-15	26.5651
SYBU	1.74352	5.08744	11.9084	5.77e-28	2.38e-26	52.6353
HAAO	1.74497	6.54222	14.8282	1.7e-39	3.14e-37	78.9729
ITIH1	1.74816	9.98481	9.57764	1.37e-19	2.08e-18	33.6271
SHMT1	1.74979	7.1826	14.2718	3.09e-37	4.53e-35	73.8084
CPB2	1.75219	8.44468	11.1251	4.77e-25	1.36e-23	45.9989
KLF15	1.75248	6.10323	13.2687	3.15e-33	2.71e-31	64.636
TMPRSS6	1.7552	7.00462	8.72166	8.95e-17	9.91e-16	27.1202
TFR2	1.75731	8.961	10.6079	3.56e-23	8e-22	41.748
SULT1A2	1.75731	0.0427041	9	1.13e-17	1.39e-16	29.4826
ANG	1.7576	6.89036	10.9246	2.57e-24	6.72e-23	44.2891
GASK1A	1.75796	-0.193484	7.09174	6.6e-12	4.09e-11	16.5837
AC009879.3	1.75943	-1.88489	10.8549	4.6e-24	1.15e-22	43.7468
SLC17A1	1.76352	3.05051	8.2388	2.92e-15	2.69e-14	23.9141
DDX3Y	1.76495	1.37248	3.24079	0.00129818	0.00254743	-1.76198
IFNLR1	1.76723	2.29304	9.45709	3.5e-19	5.04e-18	32.8486
MAB21L3	1.76776	-1.09095	8.0576	1.04e-14	9.06e-14	22.844
KDM5D	1.76921	0.995874	3.36862	0.000833545	0.0016877	-1.31179
AC006254.1	1.76985	2.64421	11.1139	5.24e-25	1.48e-23	46.0358
SLC47A1	1.77188	5.97728	11.4652	2.65e-26	8.92e-25	48.818
PRODH2	1.77215	5.46298	7.24325	2.49e-12	1.62e-11	17.0507
LEAP2	1.77304	5.90613	9.85087	1.61e-20	2.73e-19	35.6311
RNASE4	1.77522	1.93045	11.3628	6.35e-26	2.03e-24	48.1215
SLC6A2	1.77562	-2.78718	4.00178	7.57e-05	0.000182121	1.12037
CBLN1	1.77619	0.167628	6.81413	3.78e-11	2.13e-10	14.8824
RGN	1.77675	6.62418	12.166	6.06e-29	2.89e-27	54.8486
AKAIN1	1.7777	-4.35325	8.38105	1.06e-15	1.03e-14	25.0351
RIDA	1.78137	7.53062	16.0796	1.18e-44	4.33e-42	90.7798
DBH	1.78183	1.05409	9.1488	3.7e-18	4.75e-17	30.5761
CA4	1.78346	-1.77357	6.06503	3.21e-09	1.43e-08	10.6503
CCDC158	1.78362	-0.25976	12.4855	3.6e-30	1.98e-28	57.5539
ANGPTL6	1.78672	0.50616	11.0212	1.14e-24	3.11e-23	45.2324
CWH43	1.7877	-4.65033	8.40459	8.95e-16	8.8e-15	25.1959
RXRG	1.7885	-1.76799	5.91634	7.41e-09	3.15e-08	9.85016
EVA1A	1.78867	5.14592	11.6199	7.02e-27	2.58e-25	50.1552
GPT2	1.79414	6.87205	12.0304	1.99e-28	8.73e-27	53.6729
UGT2B4	1.79439	9.01587	8.42944	7.48e-16	7.44e-15	25.102
CNTN3	1.79723	-1.89893	5.00891	8.43e-07	2.7e-06	5.33541
OSGIN1	1.79828	7.09758	11.2469	1.7e-25	5.12e-24	46.9828
HGD	1.80114	7.92027	11.4728	2.48e-26	8.39e-25	48.9105
KIAA2012	1.8025	-1.09236	10.8627	4.31e-24	1.09e-22	43.8456
SYTL4	1.80404	2.1094	10.2152	8.76e-22	1.69e-20	38.745
GPM6A	1.81057	-1.29591	7.85827	4.13e-14	3.34e-13	21.5081
CBS	1.81523	1.79368	7.71196	1.12e-13	8.58e-13	20.4578
MPDZ	1.81824	5.08935	16.118	8.18e-45	3.07e-42	91.1471
ADH7	1.81862	-3.57321	8.15408	5.3e-15	4.77e-14	23.4848
ELFN1	1.81883	2.79024	7.11907	5.55e-12	3.47e-11	16.5515
LHX3	1.82555	-3.31564	5.6187	3.75e-08	1.44e-07	8.31894
ZNF541	1.82634	-0.711493	8.49829	4.56e-16	4.64e-15	25.8824
SPACA7	1.83187	-4.70238	8.62359	1.83e-16	1.96e-15	26.7257
SERPINA4	1.83291	6.95009	7.67003	1.49e-13	1.13e-12	19.8161
HMGCS2	1.83877	9.4871	9.18771	2.75e-18	3.56e-17	30.6479
KLKB1	1.84143	5.82776	12.9485	5.71e-32	3.95e-30	61.7631
FXYD1	1.84248	-2.04963	7.0565	8.26e-12	5.06e-11	16.3899
RTL9	1.84254	-1.87124	6.85539	2.92e-11	1.67e-10	15.1704
CMBL	1.84365	6.77951	12.215	3.94e-29	1.9e-27	55.2781
HSD3B1	1.84498	-3.20926	6.3402	6.58e-10	3.19e-09	12.1861
FTCD	1.84736	7.18973	7.85355	4.27e-14	3.45e-13	21.0487
UBE2QL1	1.84799	0.529015	6.75129	5.57e-11	3.08e-10	14.4928
SPATA46	1.84935	-3.8268	8.31671	1.68e-15	1.59e-14	24.595
SLC16A2	1.85293	5.50157	13.63	1.16e-34	1.23e-32	67.9211
ASB4	1.85317	-0.39911	7.42392	7.67e-13	5.31e-12	18.6739
SVOP	1.85437	-1.87011	9.39945	5.46e-19	7.71e-18	32.3972
AOX1	1.85462	8.31772	7.97682	1.83e-14	1.55e-13	21.9255
CECR2	1.85526	2.77721	9.35176	7.87e-19	1.08e-17	32.0188
SLC25A15	1.85648	5.97761	15.0264	2.62e-40	5.27e-38	80.8275
AADAT	1.85918	2.06903	10.3745	2.41e-22	4.93e-21	40.0155
ST3GAL6	1.86009	4.09569	15.9466	4.21e-44	1.37e-41	89.5275
CYP2J2	1.86366	5.65975	12.9228	7.2e-32	4.93e-30	61.5364
SLC17A4	1.86471	5.04085	10.1956	1.03e-21	1.96e-20	38.3883
PON3	1.87219	6.50612	13.2418	4.02e-33	3.38e-31	64.3944
RPS4Y1	1.87368	3.2688	3.09002	0.00215028	0.00407353	-2.49848
MT1A	1.87446	1.60625	6.44042	3.64e-10	1.82e-09	12.5985
LRRC3	1.87899	4.11198	10.6459	2.6e-23	6.01e-22	42.0863
LGSN	1.88475	-0.792288	6.68147	8.54e-11	4.61e-10	14.1241
SLC34A1	1.88712	-1.62812	8.73084	8.36e-17	9.31e-16	27.5181
DNASE1L3	1.88756	2.99404	9.08846	5.83e-18	7.31e-17	30.0352
CHAD	1.88823	2.7537	10.2005	9.86e-22	1.89e-20	38.6
GDA	1.88833	4.40476	6.71945	6.77e-11	3.7e-10	13.907
GOLGA6B	1.8903	-4.64117	9.00444	1.1e-17	1.35e-16	29.4488
CTNNA3	1.89159	-1.30124	8.04492	1.14e-14	9.85e-14	22.7577
EIF1AY	1.89179	0.632202	3.5914	0.000372521	0.000800885	-0.525595
BMERB1	1.89314	3.40277	15.4817	3.53e-42	8.62e-40	85.1227
GPR182	1.8946	-1.9848	8.73925	7.86e-17	8.78e-16	27.5734
AHSG	1.89619	10.4608	6.57066	1.67e-10	8.71e-10	13.0888
LIPG	1.89778	4.63265	11.9111	5.63e-28	2.33e-26	52.6879
STARD5	1.90235	0.210682	13.8403	1.68e-35	2e-33	69.6041
AKR1C4	1.90537	6.34739	8.41382	8.37e-16	8.27e-15	24.9075
TMEM252	1.90762	-3.77732	6.72561	6.52e-11	3.57e-10	14.408
CLDN14	1.90853	3.68484	11.0251	1.11e-24	3.03e-23	45.2453
GOLGA6A	1.90868	-4.59226	9.50807	2.36e-19	3.45e-18	33.1634
CDHR5	1.90955	7.11047	8.05452	1.06e-14	9.24e-14	22.4139
ACY3	1.91309	3.72742	11.528	1.55e-26	5.45e-25	49.4645
PDZK1IP1	1.91349	3.25726	4.67388	4.12e-06	1.19e-05	3.39334
ANGPTL3	1.9175	7.64805	9.38177	6.25e-19	8.76e-18	32.0382
ACOT6	1.92403	-3.00327	10.5618	5.2e-23	1.15e-21	41.3533
ADH6	1.92669	7.02094	10.9056	3.01e-24	7.78e-23	44.1341
ANO1	1.92683	4.51716	8.9638	1.49e-17	1.81e-16	28.9686
ALDH6A1	1.93306	6.96114	16.9719	2.23e-48	1.64e-45	99.2963
CYP2C18	1.93312	4.17059	8.22577	3.2e-15	2.94e-14	23.7085
GALNT15	1.93682	1.14033	11.916	5.4e-28	2.25e-26	52.7729
TECTB	1.94096	-2.02879	8.68021	1.21e-16	1.32e-15	27.1528
CCDC170	1.94243	1.73174	8.86885	3.02e-17	3.53e-16	28.504
BCO2	1.94976	1.03793	8.35022	1.32e-15	1.27e-14	24.8342
DNAH6	1.95508	0.31505	8.42507	7.72e-16	7.66e-15	25.37
BTNL9	1.96053	2.3576	11.9394	4.4e-28	1.85e-26	53.0219
PPARGC1A	1.96152	4.71183	9.05879	7.29e-18	9.08e-17	29.6558
GRPR	1.96168	-2.6529	6.92172	1.93e-11	1.14e-10	15.5734
KCNJ8	1.9618	4.40533	12.6589	7.67e-31	4.59e-29	59.2396
NKAIN3	1.96404	-0.458971	9.57432	1.41e-19	2.13e-18	33.7466
CLDN2	1.96931	4.18996	6.11844	2.37e-09	1.07e-08	10.4643
SPX	1.96934	1.18777	9.25605	1.64e-18	2.17e-17	31.3724
SLC17A2	1.97135	4.25462	7.91455	2.81e-14	2.32e-13	21.5592
PAH	1.97159	8.86651	10.3202	3.74e-22	7.52e-21	39.4164
DAB1	1.9727	0.999523	8.83714	3.82e-17	4.43e-16	28.2953
GHR	1.97318	4.88924	11.7946	1.55e-27	6.15e-26	51.6729
SAA4	1.97446	-1.85406	9.38798	5.96e-19	8.36e-18	32.3118
APBA1	1.97596	2.83995	11.2963	1.12e-25	3.43e-24	47.5562
HLF	1.9791	5.57795	10.6403	2.73e-23	6.26e-22	41.9576
RDH5	1.98202	1.15914	11.7527	2.23e-27	8.66e-26	51.3816
C8B	1.98608	7.63026	10.5639	5.11e-23	1.13e-21	41.3447
ZFY	1.98844	-0.698414	4.63454	4.94e-06	1.41e-05	3.6233
GLOD5	1.99132	-0.354746	9.48879	2.74e-19	3.97e-18	33.1028
UTY	1.99498	-0.146391	4.2236	3.02e-05	7.68e-05	1.88611
MYO16	1.99593	0.499396	11.3445	7.42e-26	2.33e-24	47.9045
INHBC	1.99661	6.0436	10.0651	2.93e-21	5.34e-20	37.32
CRHBP	1.99844	-0.150358	8.27412	2.27e-15	2.12e-14	24.3235
APOC4-APOC2	2.0035	0.00393394	10.4312	1.52e-22	3.19e-21	40.4276
CBSL	2.00426	-1.48325	6.54631	1.94e-10	9.99e-10	13.3466
FYB2	2.00622	2.50708	11.5176	1.69e-26	5.93e-25	49.4259
ACOX2	2.01132	6.14541	14.3422	1.6e-37	2.48e-35	74.4544
ALPL	2.019	4.39119	9.7308	4.15e-20	6.67e-19	34.7808
ADRA1B	2.01907	1.56511	11.339	7.78e-26	2.43e-24	47.9119
BDH1	2.0219	6.82941	13.6695	8.09e-35	8.73e-33	68.2759
HDC	2.02364	-1.16672	10.7326	1.27e-23	3.02e-22	42.789
MLIP	2.02565	2.85103	9.36968	6.86e-19	9.53e-18	32.1541
SLC2A12	2.02791	1.19116	8.09548	7.99e-15	7.04e-14	23.0714
PGLYRP2	2.03542	5.77221	7.47028	5.64e-13	3.96e-12	18.5073
FMO4	2.03867	4.07061	16.4261	4.26e-46	1.89e-43	94.0799
GPT	2.03954	5.65723	12.4709	4.1e-30	2.24e-28	57.5286
MEP1B	2.04206	-3.48288	8.0668	9.77e-15	8.52e-14	22.8943
PEBP4	2.04321	-3.38247	7.13015	5.17e-12	3.24e-11	16.8457
ECM2	2.04758	4.02494	15.321	1.62e-41	3.74e-39	83.6238
DEPDC7	2.04816	4.05946	15.5196	2.46e-42	6.1e-40	85.492
CES1	2.04889	10.1616	9.88268	1.25e-20	2.16e-19	35.9967
LEPR	2.05073	6.11462	9.73449	4.03e-20	6.49e-19	34.7264
BAAT	2.05073	8.43183	12.0319	1.96e-28	8.67e-27	53.7206
IGF1	2.05271	1.53324	8.92922	1.93e-17	2.31e-16	28.9526
ADHFE1	2.05346	2.85103	13.5279	2.96e-34	2.97e-32	67.0552
AMDHD1	2.05917	5.3336	12.4489	4.98e-30	2.67e-28	57.3448
LRRC2	2.05966	2.76591	12.8704	1.15e-31	7.72e-30	61.1618
TSLP	2.06199	-0.659526	8.15339	5.33e-15	4.79e-14	23.4953
C4BPA	2.06372	9.20409	10.1211	1.87e-21	3.47e-20	37.8392
TENM2	2.06453	-0.331806	5.44178	9.53e-08	3.45e-07	7.36527
KCND3	2.07765	1.96594	6.46918	3.07e-10	1.55e-09	12.7384
CYP2D6	2.07919	6.71858	8.90188	2.36e-17	2.8e-16	28.4316
KMO	2.08625	2.87733	9.75725	3.37e-20	5.5e-19	35.1218
PRAMEF15	2.08673	-4.47622	7.3891	9.64e-13	6.6e-12	18.4619
MTTP	2.08806	6.5489	9.56828	1.48e-19	2.23e-18	33.4415
TREH	2.08874	0.355041	7.7012	1.2e-13	9.19e-13	20.4565
GNAO1	2.09072	1.50016	7.70141	1.2e-13	9.18e-13	20.413
TRO	2.09318	2.49114	12.9148	7.74e-32	5.28e-30	61.5483
SLC12A1	2.09562	-2.54683	5.66238	2.97e-08	1.16e-07	8.53449
PRAP1	2.09965	0.734188	10.0248	4.04e-21	7.28e-20	37.2452
DCXR	2.09987	8.45347	16.142	6.5e-45	2.49e-42	91.3789
MT1X	2.10045	3.08598	7.30535	1.67e-12	1.11e-11	17.7044
ZMYND12	2.10052	0.613059	12.5478	2.07e-30	1.19e-28	58.1796
ADGRG7	2.1011	0.562638	9.53689	1.89e-19	2.8e-18	33.4846
GPR17	2.1074	-2.06314	10.5656	5.04e-23	1.11e-21	41.412
ABCA9	2.11139	1.75234	12.9676	4.81e-32	3.41e-30	61.9768
HPX	2.11451	10.2338	10.642	2.69e-23	6.18e-22	42.0689
ACMSD	2.12345	4.90183	10.9176	2.72e-24	7.1e-23	44.2731
PCK2	2.12404	8.11024	19.4727	6.49e-59	1.56e-55	123.402
ROPN1B	2.12539	-2.22512	9.87045	1.38e-20	2.36e-19	35.9581
ABCG2	2.12643	3.76386	11.3186	9.26e-26	2.86e-24	47.701
PTCHD4	2.13537	-1.23758	8.39675	9.46e-16	9.29e-15	25.1689
SLC22A10	2.14414	2.94311	7.94639	2.25e-14	1.89e-13	21.933
PDK4	2.14785	6.17734	13.4611	5.45e-34	5.11e-32	66.381
STEAP4	2.15288	2.27326	10.8392	5.24e-24	1.3e-22	43.7787
INSIG1	2.15291	8.27147	15.8883	7.34e-44	2.29e-41	88.9695
ABCC9	2.15593	3.72262	11.7844	1.69e-27	6.69e-26	51.6612
TMEM100	2.15806	-0.113477	8.26899	2.35e-15	2.2e-14	24.2881
PIGR	2.1642	5.2609	6.98945	1.26e-11	7.55e-11	15.4893
ZBTB16	2.16573	4.06651	11.5393	1.4e-26	4.96e-25	49.5481
HMCN2	2.1707	1.44677	7.69194	1.28e-13	9.76e-13	20.3538
SLC22A2	2.17273	-3.65152	10.1116	2.02e-21	3.74e-20	37.7902
LDHD	2.17538	5.80862	17.149	4.04e-49	3.59e-46	100.996
GDNF	2.17578	-1.62366	6.58528	1.53e-10	8e-10	13.5743
ZNF385B	2.17602	1.9651	8.77054	6.24e-17	7.07e-16	27.7848
CXorf66	2.17621	-4.6679	11.4962	2.03e-26	6.99e-25	48.9115
MAT1A	2.17948	9.05651	13.3435	1.6e-33	1.4e-31	65.3566
PIK3C2G	2.18056	1.92825	7.35329	1.22e-12	8.22e-12	18.1272
RBP5	2.18302	5.8634	13.2409	4.06e-33	3.39e-31	64.392
PIPOX	2.18646	7.71804	14.3061	2.24e-37	3.35e-35	74.1335
ARPP21	2.18661	-2.5059	7.6261	2e-13	1.49e-12	19.9828
SLC38A4	2.18759	7.29032	11.5132	1.76e-26	6.13e-25	49.2381
DNMT3L	2.18772	-2.97507	9.24193	1.82e-18	2.4e-17	31.207
CYP4F3	2.19222	6.99173	13.1262	1.15e-32	8.96e-31	63.3589
F11	2.19622	5.15764	13.4156	8.26e-34	7.57e-32	65.9906
NRG1	2.2011	0.029631	6.32176	7.33e-10	3.53e-09	12.0287
CCDC187	2.20507	-0.793341	5.99796	4.69e-09	2.04e-08	10.2678
FGF21	2.20581	3.27648	5.82348	1.24e-08	5.09e-08	8.99742
OPRPN	2.20855	-2.26152	6.47051	3.05e-10	1.54e-09	12.9193
MOGAT1	2.21217	-2.33452	12.0155	2.26e-28	9.87e-27	53.3609
FGGY	2.21644	5.64188	13.7394	4.26e-35	4.79e-33	68.9211
EHHADH	2.21828	6.93285	16.5647	1.13e-46	5.94e-44	95.3992
SLC6A1	2.2216	6.23902	11.9731	3.28e-28	1.41e-26	53.1767
PKLR	2.22749	6.23188	9.32754	9.48e-19	1.29e-17	31.6075
TRPC5	2.23141	-2.95477	8.16574	4.88e-15	4.41e-14	23.5673
SLC6A12	2.23269	4.63287	11.0537	8.7e-25	2.4e-23	45.4231
PHYHD1	2.23282	2.65888	9.13171	4.21e-18	5.37e-17	30.3923
AADAC	2.23475	7.29891	11.2223	2.1e-25	6.23e-24	46.7804
CES3	2.24152	4.20525	11.2418	1.78e-25	5.31e-24	47.0302
ABAT	2.25448	7.44833	17.51	1.23e-50	1.22e-47	104.466
NAGS	2.27134	4.27112	11.5821	9.71e-27	3.5e-25	49.9011
SERPINA11	2.27229	5.95754	8.86824	3.03e-17	3.54e-16	28.1898
EXPH5	2.2733	1.00132	8.77552	6.02e-17	6.84e-16	27.8518
NOTUM	2.2771	3.0998	5.46333	8.51e-08	3.11e-07	7.15695
KNG1	2.27948	9.75018	11.1266	4.71e-25	1.34e-23	46.0513
SLC1A1	2.28088	4.05326	9.39299	5.73e-19	8.07e-18	32.2431
CYP4F11	2.28305	6.06482	13.3107	2.15e-33	1.87e-31	65.021
VIPR1	2.28398	0.315837	12.1789	5.4e-29	2.59e-27	54.9523
TSKU	2.28468	7.09337	15.1095	1.2e-40	2.52e-38	81.611
AZGP1	2.28984	8.8288	12.9063	8.35e-32	5.66e-30	61.4256
PRAMEF4	2.3031	-3.90458	7.24445	2.48e-12	1.61e-11	17.5542
USH2A	2.30687	1.82888	9.8019	2.37e-20	3.92e-19	35.5141
ALDH8A1	2.31004	5.50146	12.2432	3.07e-29	1.51e-27	55.5415
[truncated: 243 more rows]

## Sheet: Table S10
Table S10. The differential expressed genes (DEGs) between high- and low-PMG score groups in single-cell transcriptome
Gene symbol	p_val	avg_log2FC	pct.1	pct.2	p_val_adj	cluster
MT1G	0	4.42994	0.267	0.091	0	High
APOA2	0	4.03968	0.632	0.298	0	High
ALB	0	4.00149	0.71	0.459	0	High
HP	0	3.74502	0.44	0.137	0	High
TTR	0	3.55415	0.487	0.204	0	High
APOA1	0	3.48043	0.523	0.202	0	High
FGB	0	3.46674	0.465	0.148	0	High
APOC3	0	3.38557	0.571	0.231	0	High
RBP4	0	3.34853	0.524	0.192	0	High
FGG	0	3.27176	0.484	0.17	0	High
AMBP	0	3.15777	0.481	0.166	0	High
MT1M	0	2.97781	0.207	0.074	0	High
TF	0	2.9513	0.41	0.113	0	High
MT1E	0	2.90136	0.365	0.167	0	High
SERPINA1	0	2.88353	0.75	0.496	0	High
ORM1	0	2.84731	0.351	0.071	0	High
APOH	0	2.82848	0.481	0.161	0	High
GC	0	2.6204	0.427	0.148	0	High
HRG	0	2.59998	0.371	0.078	0	High
KNG1	0	2.58789	0.376	0.078	0	High
FGA	0	2.55062	0.425	0.118	0	High
MT1X	0	2.49854	0.304	0.147	0	High
APOC1	0	2.43999	0.626	0.322	0	High
SERPINC1	0	2.37636	0.371	0.082	0	High
MT2A	0	2.35526	0.698	0.52	0	High
AHSG	0	2.34295	0.321	0.062	0	High
ALDOB	0	2.28698	0.387	0.093	0	High
ANG	0	2.23508	0.33	0.085	0	High
APOB	0	2.15046	0.341	0.074	0	High
APOE	0	2.14894	0.536	0.27	0	High
F2	0	2.06067	0.286	0.039	0	High
CFHR1	0	2.05657	0.323	0.053	0	High
CP	0	2.01907	0.271	0.035	0	High
APCS	0	1.98343	0.31	0.061	0	High
VTN	0	1.95928	0.358	0.095	0	High
ITIH2	0	1.89445	0.286	0.05	0	High
GSTA1	0	1.84812	0.297	0.05	0	High
ADH1B	0	1.83158	0.315	0.066	0	High
CLU	0	1.80483	0.441	0.193	0	High
RARRES2	0	1.79054	0.325	0.067	0	High
C3	0	1.76119	0.351	0.116	0	High
AZGP1	0	1.74779	0.298	0.055	0	High
CFH	0	1.73773	0.346	0.101	0	High
HMGCS2	0	1.72447	0.286	0.036	0	High
MT1A	0	1.70187	0.167	0.041	0	High
ORM2	0	1.6405	0.259	0.028	0	High
HPX	0	1.63463	0.288	0.042	0	High
MGST1	0	1.60284	0.344	0.089	0	High
AGXT	0	1.55989	0.317	0.054	0	High
ANGPTL3	0	1.47127	0.266	0.036	0	High
FABP1	0	1.38267	0.27	0.054	0	High
FN1	0	1.38074	0.348	0.088	0	High
AGT	0	1.37785	0.299	0.067	0	High
TMEM176A	0	1.3643	0.354	0.1	0	High
TMEM176B	0	1.36114	0.401	0.141	0	High
EPHX1	0	1.34323	0.385	0.144	0	High
CYB5A	0	1.30016	0.47	0.215	0	High
GATM	0	1.29646	0.374	0.155	0	High
ADH1C	0	1.29207	0.236	0.034	0	High
CPS1	0	1.27853	0.269	0.041	0	High
ARG1	0	1.27049	0.233	0.029	0	High
NUPR1	0	1.22893	0.3	0.101	0	High
STMN1	0	1.21714	0.427	0.222	0	High
SERPIND1	0	1.20899	0.233	0.023	0	High
HPN	0	1.19269	0.205	0.019	0	High
SLPI	0	1.18333	0.259	0.051	0	High
ADH4	0	1.16975	0.236	0.047	0	High
BAAT	0	1.16256	0.255	0.046	0	High
C4BPA	0	1.16125	0.278	0.047	0	High
ITIH3	0	1.14626	0.257	0.031	0	High
TXN	0	1.14308	0.757	0.561	0	High
SERPING1	0	1.11916	0.514	0.319	0	High
MPC2	0	1.11633	0.473	0.243	0	High
TAT	0	1.08634	0.292	0.01	0	High
DCXR	0	1.05497	0.472	0.235	0	High
SLC2A2	0	1.03153	0.231	0.029	0	High
A2M	0	1.02229	0.526	0.337	0	High
SAA1	0	1.01783	0.126	0.018	0	High
PON3	0	1.00598	0.201	0.019	0	High
SERPINA6	0	0.998304	0.256	0.039	0	High
APOM	0	0.997669	0.222	0.035	0	High
TM4SF4	0	0.995819	0.314	0.11	0	High
ANXA2	0	0.967936	0.858	0.411	0	High
ANGPTL8	0	0.956754	0.144	0.006	0	High
SERPINA11	0	0.930325	0.172	0.009	0	High
C1R	0	0.928675	0.264	0.048	0	High
AKR1C3	0	0.908528	0.302	0.091	0	High
PON1	0	0.889988	0.205	0.015	0	High
TOP2A	0	0.877059	0.145	0.012	0	High
ERRFI1	0	0.872047	0.253	0.082	0	High
GAMT	0	0.865558	0.27	0.076	0	High
C5	0	0.862265	0.235	0.033	0	High
KRT18	0	0.853891	0.27	0.085	0	High
C1S	0	0.849429	0.252	0.039	0	High
TFPI	0	0.837349	0.33	0.144	0	High
NPW	0	0.835146	0.101	0.006	0	High
FGL1	0	0.831183	0.227	0.034	0	High
MET	0	0.828935	0.154	0.019	0	High
TMEM45A	0	0.819724	0.138	0.019	0	High
PRG4	0	0.819065	0.194	0.01	0	High
TUBB	0	0.818266	0.568	0.39	0	High
LEAP2	0	0.814903	0.199	0.023	0	High
ADH1A	0	0.813173	0.188	0.021	0	High
MKI67	0	0.810597	0.138	0.023	0	High
HSD17B6	0	0.810306	0.224	0.022	0	High
C8G	0	0.802064	0.215	0.016	0	High
IGFBP1	0	0.801477	0.238	0.044	0	High
PCK1	0	0.800991	0.218	0.039	0	High
AKR1C2	0	0.792503	0.201	0.018	0	High
PSMD4	0	0.789398	0.57	0.182	0	High
NUSAP1	0	0.781635	0.167	0.032	0	High
PEBP1	0	0.780128	0.654	0.476	0	High
C4BPB	0	0.778681	0.23	0.025	0	High
CES2	0	0.7762	0.234	0.053	0	High
APOA5	0	0.76771	0.141	0.011	0	High
CPB2	0	0.765711	0.24	0.041	0	High
LGALS4	0	0.765524	0.159	0.038	0	High
SOD1	0	0.758807	0.713	0.56	0	High
UQCRQ	0	0.758294	0.747	0.549	0	High
ASGR1	0	0.750586	0.254	0.055	0	High
ALDH1A1	0	0.750527	0.366	0.176	0	High
DDT	0	0.747445	0.567	0.372	0	High
F5	0	0.746452	0.234	0.037	0	High
ITIH1	0	0.740605	0.209	0.018	0	High
RIDA	0	0.740266	0.283	0.069	0	High
CYP2C9	0	0.737504	0.205	0.02	0	High
ASS1	0	0.733741	0.261	0.027	0	High
ECHS1	0	0.732252	0.51	0.296	0	High
CYP3A5	0	0.731215	0.213	0.033	0	High
UGT2B4	0	0.730872	0.203	0.019	0	High
CFHR3	0	0.72499	0.145	0.013	0	High
SDS	0	0.723718	0.259	0.087	0	High
SIGMAR1	0	0.719807	0.335	0.133	0	High
UGT2B15	0	0.70827	0.227	0.037	0	High
AKR1C1	0	0.704418	0.225	0.045	0	High
PTGR1	0	0.702971	0.263	0.063	0	High
ASGR2	0	0.702727	0.245	0.053	0	High
MPST	0	0.700471	0.32	0.118	0	High
PRDX6	0	0.697175	0.566	0.358	0	High
AADAC	0	0.688472	0.193	0.012	0	High
PCBD1	0	0.666744	0.392	0.186	0	High
SCCPDH	0	0.663537	0.283	0.097	0	High
PAH	0	0.650234	0.26	0.054	0	High
CYP2D6	0	0.64635	0.172	0.007	0	High
HINT2	0	0.643748	0.383	0.184	0	High
SLC38A4	0	0.641524	0.195	0.012	0	High
PLG	0	0.639532	0.185	0.011	0	High
LRG1	0	0.639351	0.207	0.058	0	High
HSD11B1	0	0.631078	0.195	0.027	0	High
RBP5	0	0.627547	0.175	0.015	0	High
FGGY	0	0.625343	0.231	0.048	0	High
CFHR5	0	0.621562	0.135	0.012	0	High
H1F0	0	0.621311	0.342	0.169	0	High
TYMS	0	0.617013	0.152	0.006	0	High
ACSM2B	0	0.615293	0.195	0.012	0	High
BHMT	0	0.6093	0.186	0.01	0	High
GPX3	0	0.606919	0.353	0.137	0	High
CAT	0	0.605425	0.529	0.228	0	High
CES1	0	0.598897	0.156	0.012	0	High
CENPF	0	0.591484	0.123	0.022	0	High
CYP2A6	0	0.589277	0.173	0.016	0	High
PTMS	0	0.583541	0.444	0.223	0	High
LINC01287	0	0.581733	0.122	0.003	0	High
A1CF	0	0.580647	0.205	0.026	0	High
CLDN1	0	0.574387	0.217	0.049	0	High
SERPINA5	0	0.573608	0.204	0.029	0	High
UBE2C	0	0.573223	0.104	0.01	0	High
HGD	0	0.570089	0.199	0.025	0	High
ACAT1	0	0.563765	0.393	0.188	0	High
TDO2	0	0.559719	0.146	0.01	0	High
METTL7B	0	0.554457	0.179	0.045	0	High
MASP2	0	0.54917	0.182	0.012	0	High
C8B	0	0.54555	0.167	0.008	0	High
DBI	0	0.543577	0.749	0.569	0	High
ADI1	0	0.538965	0.474	0.279	0	High
CDKN2A	0	0.530356	0.178	0.037	0	High
PON2	0	0.529325	0.272	0.102	0	High
SRP9	0	0.52446	0.598	0.396	0	High
PCLAF	0	0.523652	0.133	0.016	0	High
SERPINF2	0	0.522465	0.213	0.039	0	High
GOT1	0	0.521935	0.229	0.07	0	High
RPA3	0	0.517182	0.35	0.17	0	High
SERPINA4	0	0.511094	0.187	0.022	0	High
PRDX3	0	0.508822	0.574	0.346	0	High
CISD3	0	0.508639	0.361	0.176	0	High
TST	0	0.508389	0.196	0.047	0	High
PROC	0	0.50761	0.188	0.016	0	High
ATOX1	0	0.507416	0.549	0.346	0	High
AKR1B10	0	0.504075	0.104	0.008	0	High
AKR1C4	0	0.503483	0.176	0.021	0	High
TM4SF5	0	0.499379	0.16	0.012	0	High
UGT2B7	0	0.498566	0.147	0.012	0	High
CENPX	0	0.494482	0.334	0.162	0	High
TFR2	0	0.488418	0.186	0.012	0	High
ATP5PF	0	0.484187	0.713	0.529	0	High
TMEM14A	0	0.482654	0.258	0.079	0	High
CKS1B	0	0.480094	0.266	0.095	0	High
CYP2A7	0	0.479398	0.132	0.006	0	High
CDO1	0	0.478919	0.169	0.019	0	High
FMO5	0	0.477191	0.193	0.033	0	High
CDKN3	0	0.476922	0.135	0.009	0	High
CYP2C8	0	0.474696	0.163	0.023	0	High
CARHSP1	0	0.47292	0.315	0.123	0	High
IDH1	0	0.471144	0.322	0.139	0	High
ACSM2A	0	0.467901	0.165	0.015	0	High
LDHA	0	0.466793	0.594	0.399	0	High
KRT8	0	0.465341	0.217	0.075	0	High
EFNA1	0	0.464625	0.24	0.069	0	High
CALD1	0	0.463302	0.295	0.101	0	High
PHYH	0	0.462257	0.29	0.125	0	High
HPD	0	0.45993	0.188	0.031	0	High
TPX2	0	0.458061	0.127	0.014	0	High
MT-CYB	0	0.456034	0.995	0.992	0	High
MDH1	0	0.453849	0.551	0.351	0	High
CMBL	0	0.453517	0.192	0.026	0	High
TK1	0	0.451571	0.132	0.016	0	High
LSR	0	0.451557	0.169	0.037	0	High
QPRT	0	0.450354	0.242	0.092	0	High
SDC2	0	0.44769	0.263	0.074	0	High
PGRMC1	0	0.446055	0.305	0.122	0	High
SHMT1	0	0.444469	0.228	0.028	0	High
SERPINA10	0	0.443714	0.165	0.006	0	High
HMGB3	0	0.443536	0.22	0.051	0	High
SLC10A1	0	0.441916	0.164	0.01	0	High
PERP	0	0.441406	0.197	0.059	0	High
LBP	0	0.439312	0.14	0.007	0	High
SERPINF1	0	0.43892	0.278	0.091	0	High
SULT2A1	0	0.438779	0.156	0.016	0	High
GNMT	0	0.438489	0.169	0.008	0	High
DNMT1	0	0.437811	0.382	0.18	0	High
GJB1	0	0.436558	0.174	0.014	0	High
GGH	0	0.435789	0.231	0.045	0	High
HSD17B13	0	0.435495	0.12	0.007	0	High
ACMSD	0	0.435255	0.142	0.007	0	High
CYP2D7	0	0.434942	0.153	0.006	0	High
SEPHS2	0	0.432288	0.306	0.143	0	High
CYP4A11	0	0.431656	0.144	0.009	0	High
HAAO	0	0.42857	0.212	0.046	0	High
CERS2	0	0.424825	0.331	0.152	0	High
GOLT1A	0	0.421616	0.161	0.009	0	High
BNIP3	0	0.420956	0.248	0.079	0	High
MAT1A	0	0.418664	0.169	0.006	0	High
ASPM	0	0.41712	0.111	0.01	0	High
ATP5PD	0	0.414823	0.753	0.576	0	High
ANXA10	0	0.411946	0.144	0.006	0	High
C3P1	0	0.409208	0.151	0.006	0	High
ECI2	0	0.406317	0.339	0.16	0	High
DHCR24	0	0.405367	0.199	0.038	0	High
C8A	0	0.405092	0.14	0.005	0	High
AC008760.2	0	0.404618	0.136	0.005	0	High
UPB1	0	0.403327	0.159	0.008	0	High
CADM1	0	0.400243	0.216	0.065	0	High
CYP27A1	0	0.396279	0.194	0.04	0	High
APOF	0	0.395197	0.109	0.004	0	High
GGCX	0	0.391619	0.217	0.078	0	High
SERPINA7	0	0.391347	0.124	0.008	0	High
G6PC	0	0.390592	0.15	0.012	0	High
EHHADH	0	0.381484	0.165	0.023	0	High
FAM96A	0	0.378875	0.528	0.326	0	High
PROS1	0	0.378872	0.236	0.091	0	High
ALDH6A1	0	0.371711	0.245	0.085	0	High
REEP6	0	0.369965	0.169	0.017	0	High
PXMP2	0	0.367121	0.174	0.031	0	High
ALDH3A2	0	0.354326	0.273	0.115	0	High
BHMT2	0	0.351777	0.161	0.009	0	High
ENTPD5	0	0.348727	0.182	0.034	0	High
CENPW	0	0.347288	0.152	0.037	0	High
CDK1	0	0.34668	0.108	0.013	0	High
CYP2C18	0	0.345971	0.12	0.006	0	High
TCEA3	0	0.340256	0.171	0.028	0	High
TMEM56	0	0.339269	0.163	0.02	0	High
TMEM97	0	0.339166	0.177	0.042	0	High
FAH	0	0.334398	0.187	0.032	0	High
AL591485.1	0	0.3327	0.134	0.019	0	High
MTCH2	0	0.32978	0.327	0.149	0	High
GCHFR	0	0.329199	0.214	0.068	0	High
MYO1B	0	0.32765	0.193	0.047	0	High
FH	0	0.325477	0.265	0.103	0	High
MTTP	0	0.316691	0.142	0.009	0	High
BCHE	0	0.315547	0.122	0.008	0	High
SLC38A3	0	0.314627	0.138	0.008	0	High
PPP1R16A	0	0.311468	0.168	0.036	0	High
F12	0	0.31003	0.147	0.011	0	High
PCK2	0	0.30863	0.193	0.051	0	High
KHK	0	0.307656	0.154	0.019	0	High
FTCD	0	0.305822	0.133	0.009	0	High
SDC1	0	0.301637	0.181	0.052	0	High
C1orf115	0	0.298653	0.164	0.032	0	High
GLRX5	0	0.298374	0.27	0.11	0	High
ECI1	0	0.297975	0.264	0.108	0	High
ADH6	0	0.297533	0.139	0.014	0	High
PIPOX	0	0.296161	0.147	0.014	0	High
HSD17B2	0	0.29541	0.137	0.021	0	High
CCL16	0	0.293186	0.127	0.007	0	High
C6	0	0.291941	0.139	0.017	0	High
CAMK2N1	0	0.291498	0.168	0.036	0	High
GALE	0	0.289243	0.183	0.051	0	High
F13B	0	0.289007	0.136	0.007	0	High
NIPSNAP1	0	0.285341	0.209	0.064	0	High
CYP2J2	0	0.283696	0.135	0.009	0	High
IGFBP2	0	0.277989	0.139	0.03	0	High
SLCO1B1	0	0.276313	0.129	0.005	0	High
ALDH7A1	0	0.275414	0.178	0.039	0	High
HAO1	0	0.272002	0.137	0.006	0	High
SMLR1	0	0.270852	0.116	0.005	0	High
UBE2T	0	0.270093	0.114	0.017	0	High
NAT8	0	0.268623	0.103	0.008	0	High
SLC27A2	0	0.268127	0.129	0.003	0	High
HAL	0	0.266669	0.14	0.017	0	High
2024-03-02	0	0.265643	0.15	0.021	0	High
HFE2	0	0.265012	0.129	0.005	0	High
KLKB1	0	0.264822	0.132	0.01	0	High
AGMO	0	0.263675	0.126	0.01	0	High
HPR	0	0.263155	0.12	0.007	0	High
LECT2	0	0.262723	0.103	0.01	0	High
LINC00844	0	0.259362	0.11	0.013	0	High
NR1H4	0	0.259021	0.137	0.011	0	High
BPHL	0	0.258448	0.177	0.043	0	High
AC087482.1	0	0.255727	0.112	0.006	0	High
PGLYRP2	0	0.252492	0.125	0.011	0	High
ACADSB	0	0.251102	0.174	0.045	0	High
GHR	0	0.250669	0.113	0.006	0	High
INSIG1	2.41e-307	0.633062	0.364	0.194	7.36e-303	High
SNRPE	2.47e-306	0.406335	0.541	0.343	7.53e-302	High
CRYZ	9.57e-305	0.344815	0.229	0.086	2.92e-300	High
MT-CO2	1.17e-300	0.271226	0.996	0.995	3.57e-296	High
GAPDH	6.1e-300	0.482127	0.942	0.869	1.86e-295	High
CBR1	2.28e-299	0.602649	0.394	0.226	6.95e-295	High
MT1H	1.03e-297	1.72402	0.129	0.028	3.13e-293	High
NDUFA4	3.57e-296	0.425893	0.861	0.733	1.09e-291	High
MT-CO1	6.06e-296	0.259519	0.999	0.999	1.85e-291	High
MT1B	1.7e-295	2.60848	0.144	0.037	5.18e-291	High
LGALS3	2.24e-294	0.726475	0.58	0.408	6.82e-290	High
EBP	3.16e-293	0.252104	0.216	0.078	9.62e-289	High
RAB13	6.82e-293	0.307734	0.272	0.116	2.08e-288	High
GSTO1	2.03e-291	0.465862	0.67	0.484	6.2e-287	High
TIMM10	4.99e-291	0.403557	0.335	0.17	1.52e-286	High
EMP2	9.26e-291	0.296778	0.228	0.086	2.82e-286	High
FAM213A	4.81e-290	0.33115	0.276	0.122	1.47e-285	High
ANAPC11	4.67e-289	0.407148	0.595	0.404	1.42e-284	High
SCP2	3.09e-288	0.436796	0.577	0.397	9.43e-284	High
ECH1	4.16e-286	0.501033	0.579	0.408	1.27e-281	High
NDUFA6	5.7e-285	0.414104	0.564	0.376	1.74e-280	High
MSMO1	6.48e-285	0.385693	0.194	0.067	1.98e-280	High
NR0B2	7.04e-285	0.270651	0.104	0.015	2.15e-280	High
ALDH2	2.01e-283	0.459502	0.46	0.285	6.12e-279	High
ATP5MC3	2.24e-283	0.381624	0.724	0.546	6.84e-279	High
ETFB	1.31e-281	0.388586	0.393	0.219	4e-277	High
FBP1	1.54e-281	0.348396	0.275	0.124	4.69e-277	High
KIF22	1.69e-279	0.30646	0.248	0.103	5.16e-275	High
UQCR10	9.02e-279	0.377667	0.767	0.603	2.75e-274	High
DUSP23	3.65e-278	0.348373	0.37	0.195	1.11e-273	High
ACOT13	1.38e-277	0.279098	0.26	0.112	4.2e-273	High
SPINK1	1.74e-277	0.998239	0.108	0.019	5.29e-273	High
FUOM	4.89e-277	0.326979	0.279	0.128	1.49e-272	High
CENPU	3.68e-276	0.277097	0.118	0.023	1.12e-271	High
MT-ATP6	1.3e-273	0.255124	0.995	0.997	3.96e-269	High
LSM5	1.64e-273	0.334351	0.356	0.187	4.99e-269	High
S100A10	2.74e-273	0.452746	0.805	0.638	8.34e-269	High
GALK1	1.12e-272	0.25216	0.197	0.07	3.4e-268	High
SPTSSA	1.36e-272	0.35855	0.41	0.232	4.15e-268	High
BLVRB	1.68e-272	0.394972	0.507	0.316	5.12e-268	High
TMEM205	7.41e-272	0.415091	0.397	0.228	2.26e-267	High
ETFA	1.32e-271	0.354366	0.435	0.258	4.03e-267	High
HDGF	2.99e-271	0.310269	0.343	0.175	9.1e-267	High
NDUFB3	8.34e-270	0.365174	0.556	0.367	2.54e-265	High
AIG1	2.11e-269	0.348237	0.308	0.154	6.44e-265	High
GRHPR	4.29e-269	0.341821	0.349	0.185	1.31e-264	High
NDUFB6	1.49e-268	0.35848	0.496	0.308	4.55e-264	High
NUDT5	3.38e-268	0.269721	0.331	0.165	1.03e-263	High
ACAT2	2.7e-267	0.266885	0.221	0.087	8.22e-263	High
ANGPTL4	1.38e-266	0.254674	0.111	0.021	4.21e-262	High
MT2P1	8.47e-266	0.364066	0.112	0.022	2.58e-261	High
HACD3	2.38e-265	0.315177	0.263	0.119	7.24e-261	High
RANBP1	1.34e-264	0.364302	0.421	0.242	4.1e-260	High
CHCHD10	1.05e-263	0.391317	0.479	0.299	3.21e-259	High
TUBA1B	2.15e-261	0.981737	0.701	0.569	6.56e-257	High
DTYMK	1.53e-260	0.260686	0.176	0.06	4.66e-256	High
COX5B	9.03e-260	0.344966	0.802	0.645	2.75e-255	High
SLC25A5	1.81e-259	0.397645	0.82	0.674	5.51e-255	High
NNMT	4.49e-259	0.423078	0.146	0.042	1.37e-254	High
MT1L	1.14e-258	0.89673	0.138	0.038	3.47e-254	High
PTP4A1	1.97e-257	0.510049	0.433	0.271	6.01e-253	High
SELENOP	5.12e-256	0.448897	0.595	0.42	1.56e-251	High
HNMT	2.99e-255	0.48224	0.389	0.228	9.12e-251	High
ATP5MF	6.64e-254	0.362238	0.764	0.598	2.03e-249	High
GNG5	5.22e-251	0.340184	0.811	0.642	1.59e-246	High
ALCAM	1.25e-250	0.30344	0.275	0.129	3.82e-246	High
LAMTOR2	3.41e-249	0.325439	0.494	0.309	1.04e-244	High
MRPL41	3.45e-249	0.347587	0.435	0.264	1.05e-244	High
GMNN	9.38e-249	0.265618	0.185	0.066	2.86e-244	High
GPX2	3.58e-248	0.331688	0.116	0.026	1.09e-243	High
ATP5MC1	5.77e-248	0.333652	0.438	0.264	1.76e-243	High
MT1F	1.7e-246	2.0795	0.215	0.095	5.19e-242	High
MPC1	3.19e-246	0.360552	0.387	0.225	9.73e-242	High
NDUFAB1	5.91e-245	0.287122	0.485	0.299	1.8e-240	High
ACAA2	1.39e-244	0.356173	0.367	0.206	4.25e-240	High
TMEM106C	1.41e-244	0.253545	0.187	0.068	4.29e-240	High
HIGD1A	6.93e-244	0.293231	0.373	0.206	2.11e-239	High
FDPS	7.62e-242	0.30212	0.341	0.182	2.32e-237	High
GPX4	3.77e-241	0.358676	0.746	0.583	1.15e-236	High
MGST3	7.12e-240	0.311439	0.523	0.336	2.17e-235	High
TPI1	1.02e-239	0.389406	0.829	0.687	3.1e-235	High
PRDX1	1.7e-238	0.323018	0.719	0.545	5.17e-234	High
SERPINE1	1.12e-237	0.378935	0.127	0.034	3.41e-233	High
IFITM3	1.97e-237	0.502357	0.833	0.71	6.01e-233	High
COA3	3.43e-237	0.293062	0.395	0.227	1.05e-232	High
PRDX2	3.47e-237	0.351622	0.418	0.249	1.06e-232	High
STOML2	9.53e-237	0.27817	0.307	0.157	2.91e-232	High
ADH5	2.8e-234	0.266586	0.319	0.167	8.54e-230	High
HEBP2	9.57e-234	0.353784	0.426	0.262	2.92e-229	High
MTATP6P1	2.15e-232	0.468037	0.947	0.892	6.56e-228	High
MDK	5.27e-231	0.331562	0.189	0.073	1.61e-226	High
MRPL40	1.11e-230	0.278681	0.318	0.169	3.4e-226	High
NDUFB2	1.91e-230	0.355775	0.756	0.603	5.83e-226	High
OCIAD2	2.3e-230	0.271465	0.271	0.129	7e-226	High
MGST2	7.37e-229	0.277862	0.403	0.234	2.25e-224	High
CAV2	8.38e-229	0.395859	0.238	0.108	2.56e-224	High
MCM7	3.09e-225	0.297998	0.172	0.064	9.43e-221	High
NUCKS1	8.77e-225	0.433428	0.789	0.67	2.67e-220	High
P4HB	1.3e-224	0.326653	0.539	0.369	3.98e-220	High
C2	5.5e-223	0.253233	0.249	0.116	1.68e-218	High
NME1	6.95e-222	0.2501	0.293	0.148	2.12e-217	High
S100A13	2.54e-221	0.279484	0.197	0.081	7.75e-217	High
PDIA6	3.5e-221	0.355464	0.663	0.502	1.07e-216	High
SNRPD1	1.4e-220	0.38047	0.47	0.307	4.27e-216	High
SLC22A18	2.33e-219	0.267767	0.186	0.075	7.11e-215	High
SDHD	8.77e-219	0.289511	0.588	0.405	2.67e-214	High
MRPS33	1.9e-218	0.265601	0.326	0.177	5.8e-214	High
SLC30A1	1.36e-216	0.378041	0.184	0.075	4.16e-212	High
PCNA	3.86e-216	0.412714	0.231	0.109	1.18e-211	High
MRPL34	4.55e-216	0.269949	0.424	0.255	1.39e-211	High
CSTB	2.09e-215	0.406302	0.713	0.539	6.37e-211	High
TMBIM6	4.59e-215	0.322685	0.84	0.732	1.4e-210	High
SMC2	4.69e-215	0.278534	0.204	0.087	1.43e-210	High
ENO1	9.3e-215	0.397685	0.722	0.556	2.84e-210	High
MRPL55	1.13e-214	0.27252	0.386	0.228	3.43e-210	High
HINT1	5.47e-214	0.366699	0.808	0.692	1.67e-209	High
CYSTM1	8e-214	0.298032	0.395	0.234	2.44e-209	High
CNIH1	2.41e-212	0.276102	0.352	0.201	7.34e-208	High
LSM4	1.02e-211	0.274026	0.357	0.203	3.11e-207	High
SDHB	1.08e-207	0.271023	0.426	0.264	3.3e-203	High
PSMB5	3.07e-207	0.26492	0.398	0.237	9.36e-203	High
AURKAIP1	9.46e-206	0.269579	0.449	0.284	2.88e-201	High
RHEB	2.69e-205	0.263382	0.388	0.23	8.21e-201	High
DNPH1	9.88e-205	0.284683	0.4	0.242	3.01e-200	High
CYC1	1.02e-202	0.261366	0.453	0.284	3.1e-198	High
PSMB3	2.98e-202	0.291358	0.673	0.497	9.09e-198	High
COX6C	5.64e-202	0.300682	0.839	0.708	1.72e-197	High
COX7B	1.19e-201	0.300086	0.706	0.541	3.61e-197	High
GTF2H5	5.88e-201	0.27766	0.348	0.2	1.79e-196	High
BANF1	2.87e-200	0.2975	0.601	0.422	8.75e-196	High
ZNHIT1	6.74e-200	0.274627	0.471	0.308	2.06e-195	High
PKM	3.05e-199	0.433278	0.525	0.376	9.29e-195	High
TIMM8B	5.47e-199	0.267353	0.422	0.26	1.67e-194	High
ATP5MD	6.36e-198	0.292693	0.739	0.583	1.94e-193	High
ATP5F1C	8.87e-198	0.275803	0.622	0.45	2.7e-193	High
COX5A	3.08e-195	0.27641	0.618	0.443	9.4e-191	High
COX6A1	4.61e-195	0.300775	0.74	0.589	1.41e-190	High
NDUFB10	8.91e-195	0.261609	0.54	0.368	2.72e-190	High
KDELR2	5.56e-194	0.296918	0.419	0.268	1.69e-189	High
PSMD8	1.13e-193	0.252337	0.49	0.321	3.44e-189	High
COX7A2	9.03e-193	0.323058	0.807	0.68	2.75e-188	High
MCFD2	5.23e-190	0.259231	0.32	0.183	1.59e-185	High
NDUFC1	3.88e-188	0.252809	0.53	0.359	1.18e-183	High
SEM1	1.57e-187	0.274363	0.697	0.534	4.78e-183	High
NDUFC2	2.82e-187	0.27864	0.399	0.25	8.6e-183	High
TSTD1	4.58e-187	0.305509	0.36	0.214	1.4e-182	High
PDIA4	1.49e-184	0.314773	0.407	0.262	4.54e-180	High
NDUFA12	6.46e-184	0.267581	0.523	0.357	1.97e-179	High
CTSH	8.16e-184	0.318264	0.56	0.391	2.49e-179	High
H2AFV	2.16e-182	0.434721	0.529	0.371	6.59e-178	High
UGP2	3.81e-182	0.295427	0.47	0.32	1.16e-177	High
SDF2L1	8.22e-182	0.280122	0.338	0.199	2.51e-177	High
AKR1A1	2.23e-181	0.287777	0.453	0.301	6.8e-177	High
SEC61B	8.15e-180	0.302359	0.675	0.525	2.48e-175	High
VDAC1	1.06e-178	0.285377	0.563	0.403	3.23e-174	High
DUT	8.47e-178	0.401125	0.486	0.333	2.58e-173	High
NDUFB1	9.29e-178	0.300669	0.693	0.543	2.83e-173	High
RPS27L	1.21e-177	0.324251	0.657	0.5	3.69e-173	High
COX8A	6.32e-176	0.311885	0.713	0.555	1.93e-171	High
CD151	1.51e-175	0.26945	0.414	0.264	4.6e-171	High
MRPS21	1.38e-170	0.252816	0.561	0.402	4.21e-166	High
MRPL51	2.61e-170	0.26876	0.481	0.328	7.94e-166	High
AP2S1	3.25e-168	0.265631	0.623	0.446	9.92e-164	High
TMED10	9.93e-167	0.299621	0.594	0.446	3.03e-162	High
CD9	5.02e-166	0.301883	0.31	0.179	1.53e-161	High
FKBP2	2.4e-164	0.323175	0.504	0.36	7.33e-160	High
LAMP2	4.66e-162	0.288466	0.506	0.356	1.42e-157	High
ROMO1	5.63e-161	0.269114	0.633	0.479	1.72e-156	High
SUCLG1	1.93e-159	0.277819	0.551	0.399	5.87e-155	High
FAM96B	4.3e-159	0.295042	0.543	0.396	1.31e-154	High
VPS29	5.96e-158	0.273125	0.553	0.406	1.82e-153	High
HMGN2	4.17e-157	0.353059	0.394	0.257	1.27e-152	High
PRDX5	5.9e-156	0.256941	0.59	0.439	1.8e-151	High
FTH1	1.81e-154	0.29673	0.994	0.983	5.5e-150	High
SIVA1	1.05e-151	0.272424	0.405	0.267	3.2e-147	High
LGALS1	1.46e-149	0.513557	0.717	0.583	4.44e-145	High
TNFRSF12A	3.23e-149	0.364933	0.176	0.084	9.83e-145	High
PPIB	2.43e-147	0.288663	0.772	0.652	7.42e-143	High
FIS1	1.45e-146	0.284439	0.493	0.352	4.43e-142	High
GSN	2.04e-146	0.405098	0.401	0.279	6.23e-142	High
MT-ND4L	5.89e-141	0.260004	0.938	0.885	1.8e-136	High
MZT2B	3.77e-139	0.25391	0.546	0.395	1.15e-134	High
SPP1	6.01e-139	0.959674	0.145	0.065	1.83e-134	High
PTTG1	1.87e-135	0.484704	0.189	0.099	5.71e-131	High
SNRPG	5.12e-135	0.253947	0.614	0.468	1.56e-130	High
ACSL4	1.04e-133	0.305208	0.329	0.211	3.16e-129	High
HIST1H1C	4.55e-129	0.420176	0.463	0.326	1.39e-124	High
SMC4	1.44e-126	0.342628	0.265	0.161	4.39e-122	High
DEPP1	1.64e-121	0.380615	0.164	0.081	5e-117	High
H2AFZ	3.7e-121	0.547838	0.595	0.478	1.13e-116	High
RAN	2.6e-118	0.276081	0.621	0.486	7.94e-114	High
METTL7A	6.95e-112	0.276514	0.34	0.233	2.12e-107	High
C12orf57	8.95e-112	0.282945	0.389	0.274	2.73e-107	High
TGFBI	1.75e-110	0.269623	0.475	0.342	5.33e-106	High
HIST1H4C	7.07e-105	1.22241	0.543	0.456	2.15e-100	High
PLPP1	3.5e-101	0.329741	0.222	0.131	1.07e-96	High
TMPO	7.18e-101	0.296033	0.445	0.326	2.19e-96	High
CYP2E1	1.11e-99	0.64979	0.134	0.069	3.38e-95	High
PPIA	2.91e-97	0.259912	0.9	0.824	8.87e-93	High
CAV1	2.95e-86	0.270764	0.199	0.12	8.99e-82	High
FABP5	7.42e-84	0.55508	0.306	0.223	2.26e-79	High
CAPG	3.48e-72	0.275521	0.294	0.21	1.06e-67	High
RNASE1	4.21e-70	0.539625	0.212	0.141	1.28e-65	High
HIST1H1E	6.37e-64	0.397241	0.246	0.173	1.94e-59	High
HMGB2	1.05e-50	0.593472	0.499	0.417	3.19e-46	High
CXCL2	1.03e-46	0.367666	0.228	0.168	3.14e-42	High
GPNMB	7.28e-22	0.398162	0.222	0.183	2.22e-17	High
TM4SF1	1.83e-16	0.271843	0.194	0.157	5.56e-12	High
CXCL3	2.62e-11	0.404709	0.104	0.085	7.98e-07	High
MGP	1.92e-06	0.308102	0.107	0.092	0.0583835	High
CD69	0	1.32858	0.497	0.274	0	Low
CCL5	0	1.21767	0.557	0.353	0	Low
IGKC	0	1.12944	0.828	0.697	0	Low
KLRB1	0	1.02204	0.342	0.179	0	Low
NKG7	0	0.954608	0.445	0.261	0	Low
HSPA1B	0	0.688778	0.792	0.721	0	Low
CCL4	0	0.634139	0.72	0.56	0	Low
RPS29	0	0.588065	0.988	0.991	0	Low
MALAT1	0	0.583858	1	0.999	0	Low
HLA-B	0	0.509163	0.985	0.945	0	Low
HLA-A	0	0.487506	0.933	0.885	0	Low
HLA-E	0	0.473668	0.937	0.901	0	Low
RPL13	0	0.421311	0.989	0.992	0	Low
TPT1	0	0.380174	0.987	0.979	0	Low
PNRC1	4.48e-298	0.512011	0.827	0.778	1.37e-293	Low
RPL21	2.69e-296	0.442887	0.982	0.988	8.21e-292	Low
RPS27	8.25e-296	0.479583	0.995	0.998	2.52e-291	Low
EEF1A1	1.43e-288	0.340547	0.983	0.987	4.36e-284	Low
RPL39	1.4e-282	0.42727	0.937	0.943	4.26e-278	Low
RPLP2	9.65e-275	0.437152	0.987	0.991	2.94e-270	Low
PTPRC	9.91e-275	0.48819	0.773	0.628	3.02e-270	Low
SRGN	1.22e-272	0.406059	0.927	0.789	3.72e-268	Low
RPL34	9.53e-267	0.331329	0.987	0.988	2.9e-262	Low
RPL30	5.79e-266	0.436287	0.967	0.979	1.76e-261	Low
IGHG4	1.22e-260	0.934975	0.613	0.521	3.73e-256	Low
CST7	9.36e-259	0.809506	0.402	0.251	2.85e-254	Low
RPL13A	9.54e-259	0.407268	0.985	0.988	2.91e-254	Low
RPS15A	1.39e-255	0.480317	0.866	0.838	4.25e-251	Low
IGHG3	1.84e-252	1.21962	0.538	0.418	5.61e-248	Low
RPS27A	2.69e-244	0.454123	0.964	0.972	8.2e-240	Low
TRBC2	5e-244	0.707691	0.386	0.233	1.52e-239	Low
PLAC8	9.71e-244	0.624237	0.404	0.256	2.96e-239	Low
KLRD1	5e-243	0.814265	0.244	0.115	1.52e-238	Low
RPL28	9.76e-241	0.378766	0.944	0.939	2.98e-236	Low
IGHG1	1.1e-240	0.919799	0.562	0.444	3.35e-236	Low
RPL9	7.08e-236	0.386705	0.956	0.962	2.16e-231	Low
HSPA1A	7.02e-233	0.614541	0.857	0.844	2.14e-228	Low
RPL26	6.22e-229	0.407849	0.819	0.776	1.9e-224	Low
ETS1	9.52e-229	0.677565	0.399	0.259	2.9e-224	Low
DNAJB1	8.21e-228	0.759419	0.759	0.709	2.5e-223	Low
RPS12	8.43e-227	0.455983	0.947	0.951	2.57e-222	Low
HLA-C	1.6e-226	0.32337	0.966	0.942	4.88e-222	Low
ZFP36	1.27e-222	0.514165	0.799	0.749	3.87e-218	Low
CD7	3.39e-222	0.757713	0.258	0.133	1.03e-217	Low
RPS3	1.01e-220	0.406052	0.966	0.97	3.09e-216	Low
MT-RNR2	5.32e-218	0.304059	0.999	0.998	1.62e-213	Low
GZMK	1.68e-217	0.786118	0.213	0.098	5.13e-213	Low
RPS28	6.16e-215	0.363192	0.946	0.956	1.88e-210	Low
RPL27A	2.99e-214	0.347004	0.984	0.988	9.11e-210	Low
GZMA	4.96e-213	0.551839	0.302	0.164	1.51e-208	Low
FOS	5.91e-213	0.526985	0.808	0.713	1.8e-208	Low
RPS11	1.75e-212	0.327663	0.949	0.957	5.33e-208	Low
JUNB	1.1e-211	0.500315	0.773	0.681	3.34e-207	Low
JUN	4.22e-209	0.571965	0.844	0.816	1.29e-204	Low
CCL4L2	1.46e-206	0.429363	0.66	0.523	4.45e-202	Low
BTG2	2.12e-205	0.755246	0.495	0.364	6.46e-201	Low
PPP1R15A	2.19e-203	0.592455	0.606	0.478	6.68e-199	Low
RPL12	2.71e-203	0.345371	0.933	0.933	8.28e-199	Low
RPS20	4.48e-203	0.358542	0.948	0.955	1.36e-198	Low
RPS19	8.38e-203	0.335436	0.987	0.992	2.55e-198	Low
IFNG	1.07e-201	1.01154	0.2	0.091	3.26e-197	Low
DDX5	1.14e-199	0.319763	0.926	0.926	3.47e-195	Low
CD160	1.6e-197	0.611435	0.146	0.054	4.88e-193	Low
NFKBIA	3.89e-196	0.507934	0.855	0.833	1.18e-191	Low
FOSB	8e-195	0.63368	0.41	0.272	2.44e-190	Low
BTG1	1.63e-193	0.666099	0.844	0.847	4.97e-189	Low
DUSP2	6.09e-192	0.752056	0.42	0.289	1.86e-187	Low
UBC	6.58e-192	0.525174	0.866	0.88	2e-187	Low
DUSP1	2.3e-190	0.487819	0.811	0.763	7e-186	Low
RPL23	1.96e-188	0.340103	0.949	0.957	5.97e-184	Low
RPS21	1.17e-183	0.391435	0.933	0.939	3.58e-179	Low
IKZF3	3.72e-183	0.51577	0.197	0.095	1.13e-178	Low
TRBC1	2.17e-179	0.65994	0.261	0.145	6.62e-175	Low
RPS3A	4.08e-177	0.328363	0.958	0.971	1.24e-172	Low
RPL37A	1.62e-175	0.283198	0.972	0.98	4.93e-171	Low
HCST	7.64e-173	0.472706	0.634	0.51	2.33e-168	Low
FYB1	1.21e-172	0.431316	0.594	0.476	3.7e-168	Low
HSP90AA1	1.46e-172	0.595443	0.896	0.912	4.46e-168	Low
CD3E	4.71e-169	0.540924	0.252	0.141	1.44e-164	Low
PYHIN1	1.78e-167	0.568556	0.223	0.119	5.43e-163	Low
CYTIP	6.5e-167	0.503937	0.511	0.389	1.98e-162	Low
XCL1	2.62e-165	0.872426	0.154	0.066	7.98e-161	Low
JUND	3.11e-162	0.510585	0.494	0.395	9.48e-158	Low
RPL37	4.37e-161	0.301605	0.984	0.99	1.33e-156	Low
RPL35A	1.91e-159	0.320731	0.953	0.965	5.81e-155	Low
CD96	9.49e-159	0.658465	0.249	0.147	2.89e-154	Low
RPS23	3.89e-156	0.322896	0.959	0.968	1.18e-151	Low
XCL2	1.62e-155	0.797394	0.162	0.074	4.94e-151	Low
ACAP1	1.26e-154	0.506732	0.247	0.145	3.85e-150	Low
RPL23A	3.67e-154	0.334655	0.972	0.984	1.12e-149	Low
FCRL6	3.82e-152	0.434884	0.127	0.05	1.16e-147	Low
RPS6	6.85e-149	0.278916	0.974	0.98	2.09e-144	Low
WIPF1	1.28e-148	0.459471	0.493	0.388	3.9e-144	Low
IGLC2	1.29e-148	0.56832	0.488	0.389	3.92e-144	Low
CD2	3.57e-145	0.569297	0.258	0.155	1.09e-140	Low
GZMM	1.17e-143	0.490937	0.175	0.088	3.58e-139	Low
RPL36	1.23e-142	0.273816	0.959	0.971	3.75e-138	Low
ELF1	6.38e-142	0.41763	0.582	0.495	1.95e-137	Low
TRAC	2.81e-141	0.518875	0.244	0.142	8.58e-137	Low
RPL3	3.68e-139	0.291046	0.949	0.961	1.12e-134	Low
RPL41	5.46e-139	0.34594	0.914	0.925	1.67e-134	Low
CLK1	7.96e-139	0.454673	0.534	0.455	2.43e-134	Low
GBP5	3.46e-138	0.495035	0.32	0.215	1.06e-133	Low
CTSW	1.76e-137	0.447124	0.198	0.107	5.36e-133	Low
NFKBIZ	5.68e-137	0.577951	0.381	0.274	1.73e-132	Low
MARCO	5.54e-136	0.901461	0.184	0.098	1.69e-131	Low
CD5L	3.42e-135	1.07408	0.201	0.111	1.04e-130	Low
TRDC	3.74e-134	0.492065	0.142	0.064	1.14e-129	Low
RPL18	2.36e-133	0.282394	0.953	0.966	7.2e-129	Low
LBH	6.8e-133	0.41169	0.248	0.149	2.07e-128	Low
CCNL1	2.36e-132	0.415546	0.55	0.475	7.2e-128	Low
CD52	1.34e-131	0.424756	0.657	0.541	4.09e-127	Low
CD48	1.65e-129	0.419427	0.465	0.362	5.04e-125	Low
LTB	4.56e-129	0.542778	0.248	0.153	1.39e-124	Low
RPL11	1.89e-127	0.257018	0.98	0.989	5.77e-123	Low
IL2RB	1.94e-127	0.463625	0.112	0.046	5.91e-123	Low
TXNIP	1.16e-126	0.658207	0.807	0.81	3.53e-122	Low
EGR1	1.3e-126	0.590979	0.441	0.343	3.97e-122	Low
ALOX5AP	2.74e-126	0.497038	0.382	0.277	8.37e-122	Low
GIMAP7	9.25e-126	0.422732	0.457	0.347	2.82e-121	Low
RPSA	2.38e-125	0.348271	0.778	0.743	7.27e-121	Low
RPL14	2.46e-125	0.280758	0.948	0.968	7.51e-121	Low
LINC01871	4.07e-125	0.526709	0.19	0.105	1.24e-120	Low
CD247	7.61e-125	0.426953	0.162	0.083	2.32e-120	Low
IER2	5.08e-124	0.463871	0.626	0.537	1.55e-119	Low
KLRF1	3.85e-123	0.441412	0.124	0.055	1.17e-118	Low
PDCD4	8.63e-123	0.428029	0.394	0.302	2.63e-118	Low
RNF213	1.39e-122	0.467514	0.438	0.356	4.22e-118	Low
RPS8	2.39e-122	0.254745	0.944	0.954	7.28e-118	Low
IRF1	3.69e-121	0.532224	0.401	0.308	1.13e-116	Low
EVI2B	1.64e-119	0.347284	0.499	0.399	5e-115	Low
RAC2	2.64e-119	0.316433	0.518	0.404	8.03e-115	Low
SH2D1A	3.75e-117	0.407646	0.174	0.094	1.14e-112	Low
RGS1	6.01e-117	0.517962	0.691	0.599	1.83e-112	Low
GPR65	1.43e-115	0.40622	0.287	0.195	4.36e-111	Low
STK17A	1.69e-115	0.523527	0.288	0.201	5.15e-111	Low
RPL19	2.3e-113	0.261586	0.968	0.98	7e-109	Low
RPL32	2.13e-111	0.255603	0.971	0.98	6.51e-107	Low
CETP	5.76e-111	0.754771	0.192	0.113	1.76e-106	Low
RPS16	6.99e-111	0.2982	0.956	0.971	2.13e-106	Low
S100A8	9.76e-111	0.255916	0.383	0.276	2.98e-106	Low
PRF1	1.47e-109	0.426957	0.165	0.09	4.48e-105	Low
RPL38	7.98e-109	0.284792	0.922	0.937	2.43e-104	Low
IL7R	9.89e-109	0.834604	0.241	0.156	3.02e-104	Low
RBM39	4.71e-108	0.323324	0.786	0.784	1.43e-103	Low
RPS4X	6.93e-108	0.261335	0.87	0.884	2.11e-103	Low
TAGAP	5.81e-106	0.41205	0.248	0.164	1.77e-101	Low
RGS2	7.23e-106	0.444597	0.641	0.547	2.2e-101	Low
AC243960.1	4.09e-104	0.439917	0.198	0.12	1.25e-99	Low
RPS25	5.12e-103	0.310495	0.924	0.944	1.56e-98	Low
FCMR	2e-100	0.425564	0.191	0.117	6.09e-96	Low
STK17B	5.3e-100	0.339871	0.466	0.369	1.61e-95	Low
MBNL1	7.13e-100	0.358259	0.595	0.545	2.17e-95	Low
TNFAIP3	1.6e-97	0.469154	0.412	0.324	4.87e-93	Low
KMT2E	6.77e-97	0.384026	0.543	0.491	2.06e-92	Low
IPCEF1	1.6e-96	0.3395	0.138	0.074	4.87e-92	Low
SYTL3	1.74e-95	0.405078	0.164	0.096	5.3e-91	Low
SMCHD1	7.22e-95	0.479997	0.407	0.333	2.2e-90	Low
KIAA1551	1.71e-94	0.47901	0.365	0.291	5.21e-90	Low
CLEC2B	3.74e-93	0.356887	0.54	0.458	1.14e-88	Low
PCED1B-AS1	1.34e-92	0.437262	0.304	0.221	4.1e-88	Low
CXCR4	2.17e-92	0.383101	0.624	0.542	6.63e-88	Low
CCL3	7.08e-92	0.317354	0.494	0.396	2.16e-87	Low
RPL24	9.41e-92	0.262063	0.917	0.936	2.87e-87	Low
HLA-F	1.86e-91	0.355589	0.558	0.51	5.68e-87	Low
RPL27	9.94e-91	0.27574	0.925	0.942	3.03e-86	Low
NR4A1	1.62e-90	0.391544	0.384	0.293	4.92e-86	Low
BIN2	1.87e-90	0.32306	0.325	0.239	5.7e-86	Low
IQGAP1	2.2e-90	0.304251	0.647	0.592	6.72e-86	Low
ATM	1.53e-89	0.38186	0.292	0.217	4.68e-85	Low
CXCL8	6.67e-89	0.374807	0.375	0.274	2.03e-84	Low
JCHAIN	9.1e-89	0.884864	0.209	0.133	2.77e-84	Low
EIF4A2	1.27e-88	0.341998	0.746	0.754	3.87e-84	Low
PARP8	1.07e-87	0.413683	0.232	0.161	3.25e-83	Low
CD37	1.37e-87	0.389841	0.459	0.381	4.18e-83	Low
MYBL1	5.05e-87	0.381752	0.127	0.069	1.54e-82	Low
TSC22D3	1.33e-85	0.321667	0.731	0.677	4.06e-81	Low
HSPA6	2.86e-85	0.700582	0.307	0.224	8.71e-81	Low
CXCR6	4.59e-85	0.346318	0.101	0.048	1.4e-80	Low
CD3D	1.8e-84	0.475424	0.244	0.167	5.49e-80	Low
CD53	1.94e-83	0.266344	0.604	0.52	5.91e-79	Low
TIGIT	3.05e-83	0.337376	0.119	0.062	9.3e-79	Low
EVL	1.35e-82	0.373514	0.365	0.288	4.12e-78	Low
RPL21P28	6.05e-79	0.338542	0.355	0.286	1.84e-74	Low
CD79A	1.99e-78	0.365094	0.125	0.069	6.07e-74	Low
SLC2A3	4.09e-78	0.330825	0.332	0.252	1.25e-73	Low
IGHA1	1.55e-77	0.807489	0.374	0.294	4.73e-73	Low
HSH2D	1.74e-77	0.282328	0.183	0.116	5.31e-73	Low
PRKCH	2.93e-77	0.299852	0.171	0.108	8.95e-73	Low
RHOH	1.02e-76	0.345558	0.164	0.102	3.12e-72	Low
RARRES3	2.05e-76	0.538882	0.476	0.433	6.24e-72	Low
TRGC2	4.54e-76	0.340596	0.11	0.058	1.38e-71	Low
TRIM22	8.39e-76	0.301486	0.363	0.287	2.56e-71	Low
DDX17	9.94e-76	0.349371	0.553	0.525	3.03e-71	Low
STK4	1.99e-75	0.353285	0.378	0.31	6.06e-71	Low
CNOT6L	2.12e-75	0.443001	0.286	0.22	6.47e-71	Low
GVINP1	2.57e-75	0.288725	0.143	0.085	7.83e-71	Low
IL2RG	3.42e-74	0.374821	0.461	0.399	1.04e-69	Low
MZB1	3.98e-74	0.435837	0.184	0.118	1.21e-69	Low
SON	6.85e-74	0.276677	0.745	0.757	2.09e-69	Low
UTRN	8.44e-74	0.320307	0.384	0.315	2.57e-69	Low
RIPOR2	9.92e-73	0.305691	0.227	0.157	3.02e-68	Low
ADGRE5	5.21e-72	0.317708	0.34	0.267	1.59e-67	Low
BIRC3	6.06e-72	0.4191	0.361	0.291	1.85e-67	Low
IFITM2	9.27e-72	0.394539	0.856	0.86	2.83e-67	Low
SKAP1	2.33e-71	0.346338	0.148	0.091	7.1e-67	Low
CD44	1.13e-70	0.310434	0.442	0.371	3.45e-66	Low
DNAJB4	1.16e-70	0.664141	0.367	0.31	3.53e-66	Low
GPR171	1.62e-70	0.37616	0.133	0.079	4.92e-66	Low
ZFP36L2	1.87e-70	0.352807	0.612	0.56	5.69e-66	Low
RSRP1	4.17e-70	0.343493	0.545	0.509	1.27e-65	Low
CDC42SE2	1.76e-69	0.345113	0.336	0.272	5.35e-65	Low
SF3B1	3.06e-69	0.262641	0.737	0.748	9.34e-65	Low
IGHM	7.39e-69	1.00794	0.427	0.359	2.25e-64	Low
LINC00861	7.98e-69	0.28843	0.1	0.052	2.43e-64	Low
GNLY	8.19e-69	0.534933	0.184	0.12	2.5e-64	Low
SYTL2	1.49e-68	0.253733	0.109	0.06	4.54e-64	Low
CD3G	2.08e-68	0.335201	0.153	0.094	6.33e-64	Low
JAK1	7.81e-68	0.334844	0.641	0.641	2.38e-63	Low
AKAP13	2.07e-67	0.321275	0.433	0.374	6.3e-63	Low
HSPA8	2.14e-67	0.446489	0.794	0.817	6.53e-63	Low
IGLC3	3.86e-67	0.752725	0.181	0.12	1.18e-62	Low
RPL13P12	3.87e-67	0.31632	0.438	0.379	1.18e-62	Low
GPSM3	5.85e-67	0.292725	0.431	0.361	1.78e-62	Low
ANKRD36C	7.68e-67	0.29868	0.154	0.097	2.34e-62	Low
GZMH	2.45e-66	0.373321	0.139	0.084	7.48e-62	Low
SARAF	6.64e-66	0.313227	0.657	0.662	2.02e-61	Low
ID2	9.33e-66	0.454839	0.73	0.738	2.84e-61	Low
VPS13C	1.02e-65	0.317905	0.42	0.361	3.11e-61	Low
CD8A	4.61e-65	0.332731	0.11	0.061	1.41e-60	Low
DDX3X	7.52e-65	0.326462	0.504	0.465	2.29e-60	Low
CLEC2D	2.62e-64	0.355125	0.173	0.115	7.99e-60	Low
PRDM1	3.85e-64	0.377285	0.278	0.213	1.17e-59	Low
ARHGAP25	4.56e-64	0.274413	0.235	0.172	1.39e-59	Low
SLFN5	4.8e-64	0.326789	0.215	0.154	1.46e-59	Low
PTPN22	2.78e-63	0.305516	0.172	0.115	8.48e-59	Low
CFP	7.55e-63	0.452747	0.29	0.225	2.3e-58	Low
ARAP2	9.51e-63	0.296687	0.179	0.122	2.9e-58	Low
STAT4	3.58e-62	0.261582	0.11	0.063	1.09e-57	Low
MYCBP2	3.83e-62	0.274257	0.268	0.204	1.17e-57	Low
TRAF3IP3	9.03e-62	0.289904	0.201	0.142	2.75e-57	Low
RPS10	1.42e-61	0.318785	0.478	0.44	4.32e-57	Low
PIP4K2A	3.92e-61	0.341426	0.304	0.243	1.2e-56	Low
CFLAR	4.79e-61	0.314334	0.54	0.505	1.46e-56	Low
SH3KBP1	1.31e-60	0.29701	0.472	0.414	3.99e-56	Low
LCP2	1.71e-60	0.271288	0.381	0.317	5.2e-56	Low
SRRM2	2.36e-60	0.305235	0.537	0.506	7.2e-56	Low
ARHGAP9	3.55e-60	0.272706	0.2	0.142	1.08e-55	Low
PDE4B	1.78e-59	0.265172	0.281	0.215	5.42e-55	Low
ATRX	2.71e-59	0.332046	0.484	0.444	8.25e-55	Low
DGKD	3.73e-59	0.265169	0.138	0.088	1.14e-54	Low
ITSN2	5.14e-59	0.325934	0.452	0.41	1.57e-54	Low
FNBP1	9.69e-59	0.273835	0.43	0.371	2.95e-54	Low
EEF1B2	1.06e-58	0.26783	0.844	0.859	3.24e-54	Low
KLF2	1.23e-58	0.29013	0.353	0.284	3.76e-54	Low
TNF	1.34e-58	0.458418	0.286	0.218	4.09e-54	Low
ITGAL	1.36e-58	0.305245	0.212	0.154	4.15e-54	Low
CSF3R	1.21e-57	0.365172	0.247	0.183	3.68e-53	Low
CELF2	1.46e-57	0.28458	0.355	0.292	4.44e-53	Low
IKZF1	2.44e-57	0.278889	0.239	0.178	7.43e-53	Low
RBL2	2.57e-57	0.462575	0.346	0.303	7.83e-53	Low
CHD2	1.52e-56	0.310503	0.299	0.242	4.63e-52	Low
SYNRG	1.58e-56	0.322911	0.232	0.176	4.82e-52	Low
SDC3	2.67e-56	0.396609	0.129	0.082	8.14e-52	Low
CTSL	6.35e-56	0.307693	0.338	0.449	1.94e-51	Low
GZMB	2.61e-55	0.376394	0.133	0.083	7.95e-51	Low
MACF1	3.14e-55	0.347921	0.389	0.34	9.58e-51	Low
KMT2C	8.4e-55	0.3148	0.365	0.314	2.56e-50	Low
BCL2A1	9.96e-55	0.268193	0.345	0.272	3.04e-50	Low
AC005912.1	1.69e-54	0.320033	0.383	0.339	5.17e-50	Low
PIM2	2.99e-54	0.256109	0.173	0.119	9.12e-50	Low
IL10RA	6.61e-54	0.284054	0.304	0.245	2.01e-49	Low
PNISR	3.48e-53	0.316257	0.426	0.382	1.06e-48	Low
PTGER4	3.64e-53	0.270434	0.222	0.164	1.11e-48	Low
FCGR3A	6.59e-53	0.483552	0.309	0.248	2.01e-48	Low
AKNA	8.4e-53	0.259623	0.175	0.122	2.56e-48	Low
HSPH1	2.14e-52	0.437483	0.424	0.374	6.54e-48	Low
TCF25	5.31e-52	0.299365	0.494	0.462	1.62e-47	Low
SH2D2A	5.3e-51	0.279452	0.117	0.074	1.61e-46	Low
ODF2L	3.24e-50	0.270982	0.177	0.125	9.88e-46	Low
TSPYL2	1.59e-49	0.359048	0.23	0.177	4.85e-45	Low
RUNX3	2.92e-49	0.267933	0.165	0.116	8.91e-45	Low
ANKRD44	3.06e-49	0.253458	0.197	0.145	9.32e-45	Low
ARHGAP15	1.53e-48	0.282877	0.314	0.256	4.67e-44	Low
LY6E	1.68e-48	0.298103	0.501	0.461	5.12e-44	Low
IGHG2	6.34e-48	0.57526	0.11	0.068	1.93e-43	Low
IL16	2.2e-47	0.262636	0.308	0.25	6.71e-43	Low
CD55	6.72e-46	0.255451	0.382	0.33	2.05e-41	Low
TC2N	7.5e-46	0.264215	0.116	0.075	2.29e-41	Low
AREG	2.07e-44	0.483536	0.194	0.141	6.31e-40	Low
HLA-DRB5	2.49e-44	0.349828	0.297	0.238	7.6e-40	Low
ANKRD12	2.7e-44	0.331992	0.429	0.397	8.24e-40	Low
FNBP4	4.79e-44	0.289893	0.345	0.299	1.46e-39	Low
NR4A2	7.92e-44	0.297411	0.238	0.186	2.41e-39	Low
ZFAS1	8.91e-44	0.298765	0.561	0.544	2.72e-39	Low
ITM2A	1.88e-43	0.29853	0.207	0.154	5.72e-39	Low
CREBRF	4.52e-43	0.251756	0.235	0.185	1.38e-38	Low
BTN3A2	1.33e-42	0.299339	0.275	0.229	4.07e-38	Low
RPL9P9	2.09e-41	0.277296	0.58	0.577	6.37e-37	Low
CRTAM	4.08e-41	0.357157	0.101	0.064	1.24e-36	Low
ARL4C	6.29e-41	0.25579	0.409	0.357	1.92e-36	Low
TNFAIP8	9.56e-41	0.269882	0.316	0.267	2.91e-36	Low
SRSF5	1.16e-39	0.290213	0.531	0.531	3.55e-35	Low
N4BP2L2	7.88e-39	0.280242	0.34	0.298	2.4e-34	Low
WSB1	9.66e-39	0.340382	0.437	0.411	2.95e-34	Low
AAK1	1.13e-38	0.254084	0.197	0.154	3.46e-34	Low
AKAP9	3.15e-38	0.311894	0.505	0.493	9.61e-34	Low
HOPX	2.34e-37	0.264692	0.117	0.079	7.13e-33	Low
PMAIP1	1e-36	0.396591	0.319	0.276	3.06e-32	Low
CDKN1B	1.77e-36	0.306331	0.453	0.432	5.39e-32	Low
RPL23AP42	2.5e-36	0.269376	0.422	0.396	7.61e-32	Low
SLA	1.54e-35	0.273345	0.374	0.328	4.69e-31	Low
PRNP	3.65e-35	0.251152	0.318	0.272	1.11e-30	Low
NEAT1	3.87e-35	0.339764	0.595	0.605	1.18e-30	Low
[truncated: 69 more rows]

## Sheet: Table S11
Table S11. Genes in the turquoise module of the WGCNA analysis.
[truncated: 238 more rows]

[truncated: 4 more sheets: Table S12, Table S13, Table S14, Table S15]
